# Supplementary material for: Sensitivity towards HDAC inhibition is associated with RTK/MAPK pathway activation in gastric cancer
Source: EMBO Mol Med. 2022 Aug 22;14(10):e15705. doi: 10.15252/emmm.202215705 (PMC9549728; doi:10.15252/emmm.202215705)
Supplement: Supplementary file 2 — Table EV1 [file EMMM-14-e15705-s009.xlsx]

## Sheet: PDO information
Table EV1: PDO information
group	PDO line	EGFR	HER2	HER3	HER4	KRAS	HRAS	RAF1/CRAS	ARAF	BRAF	MEK	ERK	other RTKs
RTK/MAPK pathway altered*	DD107		S280F				G13D		CNV loss			ERK4: CNV loss	FGFR2: E201K
	DD109		CNV gain + oe								MEK4: CNV loss MEK3: CNV loss
	DD472			G284R							MEK1 K57T
	DD483	CNV gain + oe											FGFR3: ue
	DD487		oe	oe			CNV gain	CNV loss	CNV gain	CNV gain	MEK2: oe	ERK6: CNV loss + ue	FGFR1: CNV loss + ue FGFR4: oe
	DD536		oe		C473A							ERK6: ue	BTK: ue
	DD1028		A1020S			G13C
RTK/MAPK pathway unaltered	DD191	CNV gain					CNV gain			CNV gain	MEK3: CNV gain MEK7: R1074W	ERK4: CNV loss	NTRK: R488C
	DD282	T39M	G201D						CNV loss				FGFR2: R61C
	DD485			oe	ue							ERK1: oe	FGFR1: ue FGFR2: oe
	DD540
	DD548B
	DD826
	*EGFR/ERBB2 overexpression (oe) or pathological mutations in RTKs, K/H/M/CRAS, A/B/CRAF, MAPKK (MEK) or MAPK (ERK) according to COSMIC:FATHMM prediction
Organoid	Age at diagnosis	Sex	diagnosis	stage	obtained
DD107	49	male	stomach corpus carcinoma	T3	resection
DD109	56	male	AEG II	T2	resection
DD191	66	female	AEG II	T3	resection
DD282	81	female	stomach antrum carcinoma	T3	resection
DD472	64	male	stomach corpus carcinoma	T4	resection
DD483	79	female	stomach antrum carcinoma	T1b	biopsy
DD485	57	male	AEG II	T4	biopsy
DD487	59	male	AEG II	T4	biopsy
DD536	72	male	barett carcinoma lower esophagus	T4	biopsy
DD540	80	male	AEG II	T3	resection
DD548	65	male	AEG I	T4	resection
DD817	66	male	AEG II	T2	biopsy
DD1028	67	male	AEG II	T4	biopsy
	AEG	adenocarcinoma of the esophagogastric junction
