# Supplementary material for: Sensitivity towards HDAC inhibition is associated with RTK/MAPK pathway activation in gastric cancer
Source: EMBO Mol Med. 2022 Aug 22;14(10):e15705. doi: 10.15252/emmm.202215705 (PMC9549728; doi:10.15252/emmm.202215705)
Supplement: Supplementary file 3 — Table EV2 [file EMMM-14-e15705-s004.xlsx]

## Sheet: SD values PDOs
Table EV2: SD values of drug screens performed on PDOs
SD	conc. [nM]	DD107	DD109	DD191	DD282	DD472	DD483	DD485	DD487	DD536	DD540	DD548	DD817	DD1028	normal
Panobinostat	1.75864	10.1094	6.1645	6.34093	6.15426	0.837362	4.03795	7.00998	4.56736	19.0701	18.3455	5.52046	6.39243	6.18146	1.5272
	5.27593	15.251	4.47509	6.57217	10.0066	5.64595	10.9106	8.09002	11.942	13.9369	8.74065	11.0476	11.797	9.8362	14.6702
	15.8278	7.24203	8.31099	5.49629	14.4693	7.6678	9.98182	5.73518	8.84379	23.9304	14.1628	9.39737	8.19218	17.719	1.56037
	47.4834	6.61711	9.24318	5.60464	14.5469	11.9307	8.56965	8.52263	15.6637	18.8049	27.4441	5.72757	21.4575	22.7209	16.7099
	142.45	12.0462	21.0109	4.37222	15.866	6.98037	7.55853	13.4063	12.405	8.79538	6.57029	6.83481	24.8082	12.3878	40.7592
	427.35	1.66684	14.9986	1.13394	7.09091	5.42359	2.33846	25.8833	3.6864	6.22908	8.84888	5.35936	2.91616	0.893754	29.1396
	1282.05	0.973199	3.66929	0.840159	0.975822	8.4884	1.31328	33.4754	3.42923	9.2089	7.51891	1.27931	2.32218	1.15255	8.49856
	3846.15	1.23895	2.70916	0.726673	1.32227	11.595	1.91514	30.9714	3.01481	11.9834	0.509916	3.10554	2.4199	1.66117	6.50346
Entinostat	228.624	2.90966	4.57337	6.18736	15.5261	7.62468	8.6987	4.21538	14.3023	8.92746	5.50149	8.99359	9.81832	6.95799	3.40639
	685.871	9.49952	14.4741	8.95529	15.8771	8.17206	14.4587	8.41604	16.4337	16.5911	8.98343	13.5355	7.79646	10.5914	2.51105
	2057.61	31.7097	14.5292	11.8255	14.618	14.2039	13.1368	6.10013	19.7871	23.7865	0.322419	14.0358	6.17514	27.7473	25.5369
	6172.84	9.69938	19.2151	9.56019	30.9126	26.6827	11.0039	8.55771	33.2003	9.54372	15.8269	13.442	15.2319	5.32806	4.21456
	18518.5	2.24199	24.1626	32.2465	24.996	20.0864	12.7858	18.7537	31.2405	17.4415	9.88843	7.60261	27.553	7.82322	15.4802
	55555.6	1.27251	18.8457	6.95475	10.5388	8.96604	4.42569	22.0387	12.4804	8.56353	14.6105	16.2705	7.97335	2.24987	13.833
	166667	1.12243	5.30988	0.592657	1.00085	2.06696	3.05072	26.2835	1.99735	6.09485	14.0778	2.72259	3.73618	1.62253	7.16491
	500000	0.748878	3.55644	1.0025	1.23368	1.94017	3.7107	4.87233	2.76078	5.03188	10.8529	1.39045	2.70606	1.35556	7.79229
Tacedinaline	228.624	3.91181	6.5332	4.36176	5.70784	10.8143	10.3475	4.98536	2.77588	7.99992	7.02893	5.28147	4.1875	12.7196	11.2884
	685.871	1.89713	6.39033	4.32005	4.03527	7.55967	8.32938	9.66658	7.90175	16.6135	19.505	2.457	25.046	8.07803	18.3559
	2057.61	1.85265	5.35754	3.36011	7.74148	7.81098	16.0121	10.565	12.2662	20.4588	3.31433	10.3028	12.2754	20.8941	10.4594
	6172.84	2.64509	8.62214	6.66064	10.6597	29.4829	9.38178	11.0417	13.6082	13.2417	17.8825	7.62069	11.139	25.9881	24.0919
	18518.5	8.89555	15.3398	22.4818	24.1069	11.2895	10.9924	13.4976	15.4686	18.6947	19.5688	3.34119	20.2799	6.05595	22.5121
	55555.6	1.76864	5.31012	6.41919	9.54487	6.63275	3.42909	25.5538	8.24639	8.91336	28.8061	3.99239	11.0819	1.75268	40.9469
	166667	0.581222	3.88236	0.796689	1.30198	8.33391	3.98629	9.1853	2.7168	4.19506	1.24833	0.83961	2.32396	0.509951	9.87944
	500000	0.312678	4.00852	0.893755	1.40904	2.4024	4.51382	26.4031	2.6368	7.93679	8.24295	0.543821	1.4303	0.646181	5.83422
Vorinostat	101.611	5.2668	10.5614	4.98448	7.46487	7.12865	6.6433	15.7855	13.5633	14.6898	10.4325	5.23248	6.54636	10.076	8.12147
	304.832	0.700795	11.4155	4.90818	1.87356	2.50402	4.71085	13.3747	12.3991	21.3197	10.2723	3.65201	16.2083	23.8533	9.47708
	914.495	21.8261	10.2869	7.11394	7.82031	6.92262	8.54946	22.2077	16.3352	14.8655	11.5735	3.79874	12.8466	29.9333	14.2997
	2743.48	9.56998	10.5737	6.73981	15.9577	24.1678	14.0475	15.8755	17.4454	10.6968	15.6117	11.5692	14.9265	37.5462	11.4485
	8230.45	4.95285	10.9252	19.5133	10.3408	11.5937	5.60347	17.4983	20.7362	12.3797	14.465	7.76908	12.4897	21.9773	16.241
	24691.4	0.834643	14.8206	4.99743	5.1915	4.17058	1.6666	15.5811	7.96953	5.10032	8.05674	2.79425	2.03412	1.52027	25.1314
	74074.1	1.34824	4.91751	0.790869	2.43123	2.40621	1.78126	24.5613	3.29255	5.52728	1.52251	2.3206	2.21863	1.55166	16.553
	222222	1.55163	2.63034	0.672119	1.34288	1.08278	0.913015	21.0585	2.38916	3.7349	1.53257	0.516181	2.51047	1.7109	4.44576
Trametinib	0.610352	12.5174	7.36265	6.18211	5.31178	10.4093	6.33765	10.1325	13.2642	24.7948	13.8049	5.23248	6.03237	6.14965	13.7954
	2.44141	5.23697	13.1702	5.7127	7.193	17.9923	8.87916	13.0468	8.42047	23.7312	7.1525	3.65201	13.2695	1.87547	16.8415
	9.76562	10.0947	17.4293	11.4729	3.65477	8.95357	8.38874	10.6223	13.7428	27.9095	21.2947	3.79874	10.5648	8.26926	24.1417
	39.0625	20.4045	11.8916	24.3804	6.25873	24.6642	10.539	6.95838	10.9033	26.0161	2.18334	11.5692	13.078	25.0123	28.8695
	156.25	25.2518	6.94166	26.9313	7.47397	27.2508	7.55995	25.2822	24.2664	16.5219	21.2301	7.76908	13.7435	30.2051	27.4319
	625	28.5227	7.66581	14.4816	10.407	18.9817	2.74255	9.43599	6.42278	19.0134	17.6748	2.79425	4.70172	5.01047	9.62564
	2500	14.5776	6.87343	9.66615	10.4681	6.30119	2.59829	39.0468	3.54339	25.9644	18.4365	2.3206	1.87765	1.20909	4.52462
	10000	20.3527	8.63322	8.28631	6.9999	6.45907	2.99444	10.1445	4.33825	20.4921	14.6031	0.516181	2.20517	6.94577	12.9516
Afatinib	0.00183105	11.2249	4.66317	5.66401	7.10437	15.142	5.19228	11.1821	6.01003	4.11446	12.6753	14.197	7.50538	5.02565	1.49444
	0.00732422	11.1432	10.6915	3.31253	2.81859	9.35652	7.52063	13.1635	9.21741	11.0976	12.9932	3.41404	12.5065	2.60401	6.15005
	0.0292969	15.3301	18.9187	8.8704	4.58882	18.5056	9.80358	10.8561	9.99485	9.79688	19.14	10.1243	12.9695	2.81074	6.28542
	0.117188	2.42505	34.3918	7.45487	10.7728	21.7827	25.1338	43.6081	16.8741	21.9418	16.8892	4.42158	1.53692	5.26057	11.374
	0.46875	7.60887	36.9352	11.4659	23.8375	15.6373	47.498	48.0843	10.9845	28.9567	15.5232	10.4913	5.04427	7.02558	13.3277
	1.875	11.3788	32.6275	17.3536	18.6273	14.6435	51.1285	37.9757	8.19957	24.1112	15.6618	4.89632	6.03724	4.41438	12.624
	7.5	6.67366	42.2359	8.68735	24.7465	41.1485	49.517	40.9525	6.80187	32.3135	20.7463	8.63769	14.6872	7.01469	6.22887
	30	6.82503	2.74324	0.665801	9.44318	1.04457	21.9081	37.3548	1.61687	5.31079	16.5106	2.51365	2.10839	14.2984	0.298527
LY3009120	0.01	3.2021	2.37599	15.1295	24.0057	9.01051	8.52118	1.70071	8.29733	4.72198	7.64162	1.61502	10.3597	5.02565	3.96404
	0.03	0.91969	2.92705	12.9863	10.8978	5.96588	4.21506	10.8298	15.7746	11.968	10.0054	12.4218	4.48519	2.60401	13.7018
	0.1	4.56873	4.23773	16.6322	8.80818	4.00696	11.8362	8.49051	10.4917	3.88785	10.8302	6.76531	12.7279	2.81074	8.67601
	0.3	4.82579	3.60454	0.15157	20.7103	3.21059	12.4641	16.465	9.68922	9.27795	24.3926	5.39682	6.9716	5.26057	33.5859
	1	20.8721	3.9256	7.10154	24.219	10.226	15.7044	12.4081	24.9536	14.4553	35.6073	5.15367	19.2192	7.02558	14.4439
	3	15.9722	6.55769	11.5592	25.9229	2.77588	22.6677	13.9985	25.5482	14.3929	37.3459	3.55188	2.78654	4.41438	10.4584
	10	19.8136	22.8086	6.62481	26.8751	3.57377	27.0217	15.3291	31.4905	11.7275	29.6568	4.90499	8.0666	7.01469	20.9609
	30	8.43276	24.6003	4.81653	21.8087	4.8132	31.4071	8.35854	37.9478	7.34897	20.3112	11.3237	11.8775	14.2984	25.0774
