# Supplementary material for: Sensitivity towards HDAC inhibition is associated with RTK/MAPK pathway activation in gastric cancer
Source: EMBO Mol Med. 2022 Aug 22;14(10):e15705. doi: 10.15252/emmm.202215705 (PMC9549728; doi:10.15252/emmm.202215705)
Supplement: Supplementary file 4 — Table EV3 [file EMMM-14-e15705-s001.xlsx]

## Sheet: AUCrel and Z scores
Table EV3: AUCrel and Z scores of PDOs
PAN	Panobinostat
ENT	Entinostat
TAC	Tacedinaline
VOR	Vorinostat
TRA	Trametinib
AFA	Afatinib
LY	LY3009120
AUCrel									Z Scores
PDO\DRUG	PAN	ENT	TAC	VOR	TRA	AFA	LY		PDO\DRUG	TRA	PAN	ENT	TAC	VOR	AFA	LY
DD107	0.452096	0.501497	0.583832	0.461377	0.634314	0.884907	1.0558		DD107	-0.605194	-0.642393	-0.191384	-0.759749	0.107161	0.109699	1.07543
DD109	0.512575	0.546108	0.639521	0.558084	0.613431	0.667299	0.852459		DD109	-0.0989056	-0.172663	0.572258	0.0358086	-0.000659744	-0.875029	-0.283233
DD191	0.549701	0.611078	0.664371	0.606587	0.695301	0.849549	0.853034		DD191	0.211885	0.511441	0.913023	0.434819	0.422048	-0.0503061	-0.27939
DD282	0.538623	0.601796	0.612275	0.580539	1.06573	0.889654	0.960023		DD282	0.119149	0.413712	0.198648	0.220536	2.33465	0.131176	0.435493
DD472	0.58982	0.526347	0.578144	0.557485	0.628856	1.31633	0.898476		DD472	0.54774	-0.380731	-0.269391	0.0308826	0.0789808	2.06197	0.0242433
DD483	0.360479	0.477246	0.493413	0.432335	0.365686	0.856431	0.756112		DD483	-1.37215	-0.897749	-1.43128	-0.998662	-1.27981	-0.0191642	-0.927012
DD485	0.821257	0.715569	0.71976	0.823353	0.902468	1.08614	1.07564		DD485	2.48517	1.61168	1.67256	2.21805	1.49168	1.02033	1.20803
DD487	0.615569	0.616467	0.621557	0.677246	0.374941	0.631941	0.666667		DD487	0.763289	0.568187	0.325922	1.01609	-1.23203	-1.03503	-1.52467
DD536	0.422754	0.379042	0.442216	0.37006	0.513526	0.642383	0.771067		DD536	-0.850819	-1.93179	-2.13334	-1.51097	-0.516486	-0.987784	-0.827082
DD540	0.543713	0.723952	0.565868	0.643413	0.559801	0.556004	0.761001		DD540	0.161758	1.69995	-0.437721	0.737771	-0.277564	-1.37867	-0.894342
DD548B	0.407784	0.513174	0.643114	0.448204	0.469862	0.761035	0.835778		DD548B	-0.976138	-0.519443	0.621525	-0.868122	-0.74193	-0.450855	-0.394693
DD826	0.579042	0.588623	0.643413	0.580539	0.567632	1.15164	1.19701		DD826	0.457511	0.274999	0.625631	0.220536	-0.237131	1.31672	2.019
DD1028	0.423653	0.511677	0.563772	0.459281	0.584718	0.895349	0.949957		DD1028	-0.8433	-0.535206	-0.46646	-0.77699	-0.148914	0.156948	0.368233
mean	0.52439	0.562506	0.597789	0.553731	0.613559	0.860666	0.894847
Sdev	0.119456	0.0949711	0.072925	0.121558	0.19368	0.220983	0.149659
normal	0.582036	0.580838	0.627844	0.576347	0.437826	0.449217	0.652574		normal	0.482574	0.193033	0.41214	0.186053	-0.907337	-1.8619	-1.61883
