# Supplementary material for: Sensitivity towards HDAC inhibition is associated with RTK/MAPK pathway activation in gastric cancer
Source: EMBO Mol Med. 2022 Aug 22;14(10):e15705. doi: 10.15252/emmm.202215705 (PMC9549728; doi:10.15252/emmm.202215705)
Supplement: Supplementary file 5 — Dataset EV1 [file EMMM-14-e15705-s007.xlsx]

## Sheet: Additional Info Dataset EV1
Dataset EV1:	Mass spectrometry data of the RAS activated, diffuse and WNT activated organoid models
Organoid models were compared to their uninfected normal organoids
Repetition of experiments:	RAS activated	n=3
	Diffuse	n=2
	WNT activated	n=2
Table Header	Explanation	External References
id	Internal MaxQuant ID	https://maxquant.org/
Majority protein IDs	MaxQuant Output Protein	https://maxquant.org/; https://www.uniprot.org/uniprot/
Protein names	MaxQuant Output Uniprot ProteinName	https://maxquant.org/; https://www.uniprot.org/uniprot/
Fasta headers	MaxQuant Output Uniprot Fasta Header
Gene name	MaxQuant Output UniProt Gene Name	https://www.uniprot.org/uniprot/
RAS activated / Normal	Log2 (Intensity Ras activated / Intensity Normal)
(-)Log10 pValue_RAS activated	Limma calculated pValue of the comparison (Benjamini Hochberg corrected)	http://www.prostar-proteomics.org/
Significant RAS activated vs. Normal	Limma significance UP > 0.4; DOWN <-0.4; pValue<0.05
Diffuse / Normal	Log2 (Intensity Diffuse / Intensity Normal)
(-)Log10 pValue_Diffuse	Limma calculated pValue of the comparison (Benjamini Hochberg corrected)
Significant Diffuse vs. Normal	Limma significance UP > 0.4; DOWN <-0.4; pValue<0.05
WNT activated / Normal	Log2 (Intensity WNT activated / Intensity Normal)
(-)Log pValue_WNT activated	Limma calculated pValue of the comparison (Benjamini Hochberg corrected)
Significant WNT activated vs. Normal	Limma significance UP > 0.4; DOWN <-0.4; pValue<0.05
MS/MS count	MaxQuant Output number od MSMS identified for the protein group
Normal RAS activated_n=1	Log2 Loess Normalized Intensity Biological replicate 1
Normal RAS activated_n=2	Log2 Loess Normalized Intensity Biological replicate 2
Normal RAS activated_n=3	Log2 Loess Normalized Intensity Biological replicate 3
RAS activated_n=1	Log2 Loess Normalized Intensity Biological replicate 1
RAS activated_n=2	Log2 Loess Normalized Intensity Biological replicate 2
RAS activated_n=3	Log2 Loess Normalized Intensity Biological replicate 3
Normal diffuse_n=1	Log2 Loess Normalized Intensity Biological replicate 1
Normal diffuse_n=2	Log2 Loess Normalized Intensity Biological replicate 2
Diffuse_n=1	Log2 Loess Normalized Intensity Biological replicate 1
Diffuse_n=2	Log2 Loess Normalized Intensity Biological replicate 2
Normal WNT activated_n=1	Log2 Loess Normalized Intensity Biological replicate 1
Normal WNT activated_n=2	Log2 Loess Normalized Intensity Biological replicate 2
WNT activated_n=1	Log2 Loess Normalized Intensity Biological replicate 1
WNT activated_n=2	Log2 Loess Normalized Intensity Biological replicate 2
nb of Quantification	Number of ratios computed for a Protein.
NaN (not a number)	Ratio or intensity not quantified for this protein in this condition.

## Sheet: Dataset EV1
Dataset EV1:	Mass spectrometry data of the RAS activated, diffuse and WNT activated organoid models
id	Majority protein IDs	Protein names	Fasta headers	Gene name	RAS activated / Normal	(-)Log10 pValue_RAS activated	Significant RAS activated vs. Normal	Diffuse / Normal	(-)Log10 pValue_Diffuse	Significant Diffuse vs. Normal	WNT activated / Normal	(-)Log pValue_WNT activated	Significant WNT activated vs. Normal	MS/MS count	Normal RAS activated_n=1	Normal RAS activated_n=2	Normal RAS activated_n=3	RAS activated_n=1	RAS activated_n=2	RAS activated_n=3	Normal diffuse_n=1	Normal diffuse_n=2	Diffuse_n=1	Diffuse_n=2	Normal WNT activated_n=1	Normal WNT activated_n=2	WNT activated_n=1	WNT activated_n=2	nb of Quantification
2	A0A087WP63;A0A087WNX7;A0A087WNL7;A0A087WQ44	Uncharacterized protein (Fragment)	tr|A0A087WP63|A0A087WP63_MOUSE Uncharacterized protein (Fragment) OS=Mus musculus OX=10090 GN=Gm42715 PE=1 SV=1;tr|A0A087WNX7|A0A087WNX7_MOUSE Snf2-related CREBBP activator protein OS=Mus musculus OX=10090 GN=Srcap PE=1 SV=1;tr|A0A087WNL7|A0A087WNL7_MOUSE	Gm42715	0.0342495	0.0475179		NaN	NaN		0.0550567	0.241349		20	NaN	NaN	7.06717	NaN	NaN	7.16892	NaN	NaN	NaN	NaN	13.8348	14.5315	14.145	14.5074	2
3	A0A087WNV1;A0A087WSR7;A0A087WR52;Q8K2K6	Arf-GAP domain and FG repeat-containing protein 1	tr|A0A087WNV1|A0A087WNV1_MOUSE Arf-GAP domain and FG repeat-containing protein 1 OS=Mus musculus OX=10090 GN=Agfg1 PE=1 SV=1;tr|A0A087WSR7|A0A087WSR7_MOUSE Arf-GAP domain and FG repeat-containing protein 1 OS=Mus musculus OX=10090 GN=Agfg1 PE=1 SV=1;tr|A0A	Agfg1	-0.0476328	0.0848295		0.461735	0.984671		-0.097583	0.604621		35	6.58807	7.17423	8.47228	6.68299	6.48161	8.34833	6.38624	6.39744	6.54768	7.1079	16.6098	16.9824	16.9685	16.7382	3
870	G5E8W8;A2BI37;Q62394	Zinc finger protein 185	tr|G5E8W8|G5E8W8_MOUSE Zinc finger protein 185 OS=Mus musculus OX=10090 GN=Zfp185 PE=1 SV=1;tr|A2BI37|A2BI37_MOUSE Zinc finger protein 185 OS=Mus musculus OX=10090 GN=Zfp185 PE=1 SV=1;sp|Q62394|ZN185_MOUSE Zinc finger protein 185 OS=Mus musculus OX=10090 G	Zfp185	2.44033	3.45278	UP	0.727638	2.3663	UP	0.332106	0.540179		4	3.34227	3.25051	0.7554	3.64801	3.2228	3.31662	3.55065	3.50169	4.00926	4.39163	10.4207	11.1475	11.6764	11.0875	3
6556	Q9D2Q8	Protein S100-A14	sp|Q9D2Q8|S10AE_MOUSE Protein S100-A14 OS=Mus musculus OX=10090 GN=S100a14 PE=1 SV=1	S100a14	2.22871	2.78947	UP	-0.304666	0.520715		-0.924823	2.01893	DOWN	14	7.40071	8.10066	3.73216	7.93517	8.25068	5.68977	7.38422	7.40378	7.27137	6.84046	11.6556	11.1096	10.061	10.7534	3
6	E0CY18;A0A087WPF5;Q91X58	AN1-type zinc finger protein 2B (Fragment)	tr|E0CY18|E0CY18_MOUSE AN1-type zinc finger protein 2B (Fragment) OS=Mus musculus OX=10090 GN=Zfand2b PE=1 SV=1;tr|A0A087WPF5|A0A087WPF5_MOUSE AN1-type zinc finger protein 2B (Fragment) OS=Mus musculus OX=10090 GN=Zfand2b PE=1 SV=1;sp|Q91X58|ZFN2B_MOUSE AN	Zfand2b	0.415123	1.13208		NaN	NaN		-0.33643	0.841794		4	NaN	NaN	7.11987	NaN	NaN	7.90352	NaN	NaN	NaN	NaN	11.0038	10.6726	10.3891	10.3644	2
7	Q99JW1;A0A087WPG3;A0A087WST3	Alpha/beta hydrolase domain-containing protein 17A	sp|Q99JW1|AB17A_MOUSE Alpha/beta hydrolase domain-containing protein 17A OS=Mus musculus OX=10090 GN=Abhd17a PE=1 SV=1;tr|A0A087WPG3|A0A087WPG3_MOUSE Alpha/beta hydrolase domain-containing protein 17A OS=Mus musculus OX=10090 GN=Abhd17a PE=1 SV=1;tr|A0A087	Abhd17a	NaN	NaN		NaN	NaN		0.251423	0.891695		2	NaN	NaN	NaN	NaN	NaN	NaN	NaN	NaN	NaN	NaN	9.60515	10.6718	10.1909	10.7689	1
8	A0A087WPH7	26S proteasome regulatory subunit 6A (Fragment)	tr|A0A087WPH7|A0A087WPH7_MOUSE 26S proteasome regulatory subunit 6A (Fragment) OS=Mus musculus OX=10090 GN=Psmc3 PE=1 SV=6	Psmc3	NaN	NaN		0.232975	0.465753		0.291951	1.91013		2	2.93665	3.48452	NaN	3.37016	3.13098	NaN	2.81863	2.9568	3.07829	3.02521	10.0995	10.7908	10.7379	10.6349	2
9	A0A087WQA4;A0A0A6YXI6;A0A087WPL3;A0A087WQ61;A0A087WQU0;Q8C134;Q9ERD6	Ras-specific guanine nucleotide-releasing factor RalGPS2 (Fragment)	tr|A0A087WQA4|A0A087WQA4_MOUSE Ras-specific guanine nucleotide-releasing factor RalGPS2 (Fragment) OS=Mus musculus OX=10090 GN=Ralgps2 PE=1 SV=1;tr|A0A0A6YXI6|A0A0A6YXI6_MOUSE Ras-specific guanine nucleotide-releasing factor RalGPS2 OS=Mus musculus OX=1009	Ralgps2	0.207958	0.182654		NaN	NaN		0.0838742	0.124666		2	NaN	NaN	3.3817	NaN	NaN	2.8141	NaN	NaN	NaN	NaN	11.2866	10.9559	11.4929	11.1441	2
10	A0A087WPL5;O70133	ATP-dependent RNA helicase A	tr|A0A087WPL5|A0A087WPL5_MOUSE ATP-dependent RNA helicase A OS=Mus musculus OX=10090 GN=Dhx9 PE=1 SV=1;sp|O70133|DHX9_MOUSE ATP-dependent RNA helicase A OS=Mus musculus OX=10090 GN=Dhx9 PE=1 SV=2	Dhx9	NaN	NaN		NaN	NaN		-0.136585	0.215741		2	NaN	NaN	NaN	NaN	NaN	NaN	NaN	NaN	NaN	NaN	10.6252	12.0311	10.8003	11.6677	1
11	A0A087WPR9;Q6NS82	Reticulophagy regulator 2 (Fragment)	tr|A0A087WPR9|A0A087WPR9_MOUSE Reticulophagy regulator 2 (Fragment) OS=Mus musculus OX=10090 GN=Retreg2 PE=1 SV=1;sp|Q6NS82|RETR2_MOUSE Reticulophagy regulator 2 OS=Mus musculus OX=10090 GN=Retreg2 PE=1 SV=2	Retreg2	NaN	NaN		-0.0518592	0.0733837		0.36672	1.32529	UP	2	2.52464	1.8083	NaN	2.49953	2.23606	NaN	2.29078	2.06963	1.71677	2.35758	10.4565	10.5454	11.0941	11.1572	2
12	A0A087WQ29;A0A087WPT9;D3Z520;D3Z276;Q3TE80	RIKEN cDNA 2410002F23 gene (Fragment)	tr|A0A087WQ29|A0A087WQ29_MOUSE RIKEN cDNA 2410002F23 gene (Fragment) OS=Mus musculus OX=10090 GN=2410002F23Rik PE=1 SV=1;tr|A0A087WPT9|A0A087WPT9_MOUSE RIKEN cDNA 2410002F23 gene (Fragment) OS=Mus musculus OX=10090 GN=2410002F23Rik PE=1 SV=6;tr|D3Z520|D3Z5	2410002F23Rik	NaN	NaN		NaN	NaN		0.292679	1.04531		1	NaN	NaN	NaN	NaN	NaN	NaN	NaN	NaN	NaN	NaN	9.94228	11.0534	10.9105	10.7372	1
13	F2Z422;A0A087WPV0;Q6DFU8;E9PUT0;Q7M6W8;F6UQD0;Q7TMC9;F8VPP0;Q6PEP4;E9Q8I5;Q8CCP6;Q9R166;B2RRA8;E9Q459;A0A0U1RPC5;Q9Z117;Q3UTF4;A0A286YDM2;Q99K53;Q499D5;O88253;E9PVW1;A0A0J9YSF5;Q6PAK4;Q5SVS9;Q80ZX2;Q3U4L8;B8JJX8;F7A4H5;A0A0G2JEM5;E9Q0Q3;Q5PPQ4;Q4QQP3;Q923D1;Q80VN4;E9Q462;E9QAA1;A0A286YE34;Q9R164;E9QPD3;E9Q5G8;Q497V9;Q5U406;D3Z5Z2;Q8BJ21;Q9CZ29;D3Z5Y8;Q8BIQ6;E9Q6M3;Q0VFY0;A0A087WQI7;E9Q8W2;F6VWU8;…	Zinc finger protein 708	tr|F2Z422|F2Z422_MOUSE Zinc finger protein 708 OS=Mus musculus OX=10090 GN=Zfp708 PE=4 SV=1;tr|A0A087WPV0|A0A087WPV0_MOUSE Zinc finger protein 708 OS=Mus musculus OX=10090 GN=Zfp708 PE=4 SV=1;tr|Q6DFU8|Q6DFU8_MOUSE Zinc finger protein 948 OS=Mus musculus O	Zfp708	NaN	NaN		NaN	NaN		0.0807005	0.464712		1	NaN	NaN	NaN	NaN	NaN	NaN	NaN	NaN	NaN	NaN	13.1655	13.6444	13.4201	13.7317	1
15	E9QPY6;A0A087WQ16	DNA mismatch repair protein Msh3	tr|E9QPY6|E9QPY6_MOUSE DNA mismatch repair protein Msh3 OS=Mus musculus OX=10090 GN=Msh3 PE=1 SV=2;tr|A0A087WQ16|A0A087WQ16_MOUSE DNA mismatch repair protein Msh3 OS=Mus musculus OX=10090 GN=Msh3 PE=1 SV=1	Msh3	NaN	NaN		NaN	NaN		0.245055	0.494727		1	NaN	NaN	NaN	NaN	NaN	NaN	NaN	NaN	NaN	NaN	7.66256	8.79152	8.44779	8.8175	1
16	A0A087WS03;A0A087WQ32;G3X9F1;Q9R1S3;A0A087WNT9	GPI ethanolamine phosphate transferase 1	tr|A0A087WS03|A0A087WS03_MOUSE GPI ethanolamine phosphate transferase 1 OS=Mus musculus OX=10090 GN=Pign PE=1 SV=1;tr|A0A087WQ32|A0A087WQ32_MOUSE GPI ethanolamine phosphate transferase 1 OS=Mus musculus OX=10090 GN=Pign PE=1 SV=1;tr|G3X9F1|G3X9F1_MOUSE GPI	Pign	-0.646766	1.02255		-0.106901	0.192742		-0.339813	2.04293	DOWN	5	4.12002	4.62404	1.61495	4.76346	4.82079	0.974676	4.37823	4.36457	4.02972	4.43796	10.4512	11.0488	10.6434	10.5267	3
17	A0A087WQC4;H3BJR2;K3W4L1;H3BK01;Q8R2K4	TAF6-like RNA polymerase II p300/CBP-associated factor-associated factor 65 kDa subunit 6L	tr|A0A087WQC4|A0A087WQC4_MOUSE TAF6-like RNA polymerase II p300/CBP-associated factor-associated factor 65 kDa subunit 6L OS=Mus musculus OX=10090 GN=Taf6l PE=1 SV=1;tr|H3BJR2|H3BJR2_MOUSE TAF6-like RNA polymerase II p300/CBP-associated factor-associated f	Taf6l	-0.194271	0.166788		NaN	NaN		-0.400645	0.989721		4	NaN	NaN	1.80632	NaN	NaN	0.751549	NaN	NaN	NaN	NaN	11.2798	11.0959	10.3184	10.7914	2
18	A0A087WQE6;P83940;A0A087WNT1;A0A087WPE4	Elongin-C (Fragment)	tr|A0A087WQE6|A0A087WQE6_MOUSE Elongin-C (Fragment) OS=Mus musculus OX=10090 GN=Eloc PE=1 SV=1;sp|P83940|ELOC_MOUSE Elongin-C OS=Mus musculus OX=10090 GN=Eloc PE=1 SV=1;tr|A0A087WNT1|A0A087WNT1_MOUSE Elongin-C OS=Mus musculus OX=10090 GN=Eloc PE=1 SV=1;tr|	Eloc	-0.0607753	0.105805		0.106619	0.140784		0.0918369	0.442423		28	7.12598	7.897	8.64216	7.31895	6.7502	8.41545	7.12174	7.25861	7.22728	7.30305	16.4379	16.7412	17.0518	16.8638	3
19	A0A087WQF1;E9QKH0;E9Q6L0;A0A087WQ95;A0A087WRE8;E9QNY9;A0A087WP42;A0A087WRK0;A0A087WNW8;Q80TV8;A0A087WS18;J3QP81;A0A087WQ31;A0A0A6YXZ1	CLIP-associating protein 1	tr|A0A087WQF1|A0A087WQF1_MOUSE CLIP-associating protein 1 OS=Mus musculus OX=10090 GN=Clasp1 PE=1 SV=2;tr|E9QKH0|E9QKH0_MOUSE CLIP-associating protein 1 OS=Mus musculus OX=10090 GN=Clasp1 PE=1 SV=1;tr|E9Q6L0|E9Q6L0_MOUSE CLIP-associating protein 1 OS=Mus m	Clasp1	-0.458983	0.867462		-0.0640785	0.141562		-0.00519159	0.0225442		39	7.30469	6.9154	6.56593	7.80516	7.90797	5.70368	6.2632	6.07987	6.03668	6.12402	15.6142	16.2968	16.0222	16.1368	3
20	A0A087WQH8	Probable UDP-sugar transporter protein SLC35A4	tr|A0A087WQH8|A0A087WQH8_MOUSE Probable UDP-sugar transporter protein SLC35A4 OS=Mus musculus OX=10090 GN=Slc35a4 PE=1 SV=1	Slc35a4	0.363527	0.588667		-0.344778	1.14338		0.00465906	0.0123881		17	6.05111	6.31942	6.75449	6.52199	6.59192	7.72158	6.46191	6.43808	6.1447	6.01734	15.0525	15.7226	15.2523	15.8105	3
21	A0A087WQN7;F8VQ87;P97789;A0A087WNV6	5-3 exoribonuclease 1	tr|A0A087WQN7|A0A087WQN7_MOUSE 5-3 exoribonuclease 1 OS=Mus musculus OX=10090 GN=Xrn1 PE=1 SV=1;tr|F8VQ87|F8VQ87_MOUSE 5-3 exoribonuclease 1 OS=Mus musculus OX=10090 GN=Xrn1 PE=1 SV=1;sp|P97789|XRN1_MOUSE 5-3 exoribonuclease 1 OS=Mus musculus OX=1009	Xrn1	-0.343575	0.818809		0.441895	1.07629		-0.205112	0.76767		18	4.72906	5.07052	6.67723	5.10969	5.04045	6.32918	4.80715	4.65724	5.37111	4.92481	14.3981	14.6934	14.4979	14.39	3
5298	Q8K1S3	Netrin receptor UNC5B	sp|Q8K1S3|UNC5B_MOUSE Netrin receptor UNC5B OS=Mus musculus OX=10090 GN=Unc5b PE=1 SV=1	Unc5b	2.20547	3.18303	UP	NaN	NaN		NaN	NaN		1	NaN	NaN	2.31423	NaN	NaN	4.67056	NaN	NaN	NaN	NaN	NaN	NaN	NaN	NaN	1
23	A0A087WQS2;Q9CQC6;A0A087WPF9	Basic leucine zipper and W2 domain-containing protein 1	tr|A0A087WQS2|A0A087WQS2_MOUSE Basic leucine zipper and W2 domain-containing protein 1 OS=Mus musculus OX=10090 GN=Bzw1 PE=1 SV=1;sp|Q9CQC6|BZW1_MOUSE Basic leucine zipper and W2 domain-containing protein 1 OS=Mus musculus OX=10090 GN=Bzw1 PE=1 SV=1;tr|A0A	Bzw1	-0.402076	1.18553		0.348953	0.538407		0.11626	1.15236		118	8.89878	9.56504	9.54232	9.40729	8.62834	9.04141	9.07184	9.29108	9.62768	9.36212	18.478	18.7541	18.9935	19.036	3
24	A0A087WQS5;Q9CR84;P56384;P56383	ATP synthase, H+-transporting, mitochondrial F0 complex, subunit C2 (subunit 9) (Fragment)	tr|A0A087WQS5|A0A087WQS5_MOUSE ATP synthase, H+-transporting, mitochondrial F0 complex, subunit C2 (subunit 9) (Fragment) OS=Mus musculus OX=10090 GN=Atp5g2 PE=3 SV=1;sp|Q9CR84|AT5G1_MOUSE ATP synthase F(0) complex subunit C1, mitochondrial OS=Mus musculus	Atp5g2	0.880497	1.11784		-0.657723	2.24374	DOWN	0.00641346	0.0320446		22	9.90567	9.99577	9.01198	10.4504	10.7426	10.6708	10.7317	10.8424	10.0596	10.1255	15.7832	16.2094	15.997	16.0552	3
26	A0A087WQT6;O89110	Caspase-8	tr|A0A087WQT6|A0A087WQT6_MOUSE Caspase-8 OS=Mus musculus OX=10090 GN=Casp8 PE=1 SV=1;sp|O89110|CASP8_MOUSE Caspase-8 OS=Mus musculus OX=10090 GN=Casp8 PE=1 SV=1	Casp8	-0.309495	0.871193		0.191969	0.444715		-0.146177	0.733311		66	8.31809	8.61361	7.50922	8.46956	8.0153	7.22284	8.3319	8.37365	8.5421	8.47545	17.5403	17.7564	17.8579	17.5481	3
27	A0A087WQY7;A2AMZ4	NADH dehydrogenase [ubiquinone] 1 alpha subcomplex assembly factor 8	tr|A0A087WQY7|A0A087WQY7_MOUSE NADH dehydrogenase [ubiquinone] 1 alpha subcomplex assembly factor 8 OS=Mus musculus OX=10090 GN=Ndufaf8 PE=1 SV=1;sp|A2AMZ4|NDUF8_MOUSE NADH dehydrogenase [ubiquinone] 1 alpha subcomplex assembly factor 8 OS=Mus musculus OX=	Ndufaf8	NaN	NaN		NaN	NaN		-0.247437	0.275611		1	NaN	NaN	NaN	NaN	NaN	NaN	NaN	NaN	NaN	NaN	11.5536	11.2653	11.7042	10.9576	1
28	A0A087WR00;O35425	Bcl-2-related ovarian killer protein (Fragment)	tr|A0A087WR00|A0A087WR00_MOUSE Bcl-2-related ovarian killer protein (Fragment) OS=Mus musculus OX=10090 GN=Bok PE=1 SV=1;sp|O35425|BOK_MOUSE Bcl-2-related ovarian killer protein OS=Mus musculus OX=10090 GN=Bok PE=1 SV=1	Bok	0.671903	0.911549		NaN	NaN		NaN	NaN		1	NaN	NaN	2.56735	NaN	NaN	3.45575	NaN	NaN	NaN	NaN	NaN	NaN	NaN	NaN	1
29	A0A087WR24;Q2HXL6;B7ZNP0;A0A087WQK5	alpha-1,2-Mannosidase	tr|A0A087WR24|A0A087WR24_MOUSE alpha-1,2-Mannosidase OS=Mus musculus OX=10090 GN=Edem3 PE=1 SV=1;sp|Q2HXL6|EDEM3_MOUSE ER degradation-enhancing alpha-mannosidase-like protein 3 OS=Mus musculus OX=10090 GN=Edem3 PE=1 SV=2;tr|B7ZNP0|B7ZNP0_MOUSE alpha-1,2-Ma	Edem3	0.136293	0.238132		-0.131143	0.291926		0.0202784	0.133319		36	6.75007	6.99616	6.27631	7.06113	7.46279	6.7987	7.11312	6.91433	6.82668	6.87995	15.7834	16.1419	16.0468	16.1181	3
5957	Q99JP6	Homer protein homolog 3	sp|Q99JP6|HOME3_MOUSE Homer protein homolog 3 OS=Mus musculus OX=10090 GN=Homer3 PE=1 SV=2	Homer3	-0.544975	1.15009		3.22487	2.63089	UP	-0.00387569	0.00823099		13	-0.448095	-0.0528351	6.30792	0.512783	1.09667	6.00585	-0.245027	-2.81858	1.81127	1.28783	14.5022	15.177	15.2113	14.7978	3
32	F8WIM6;A0A087WR59;Q80T03;Q0VAV1	Mucin-6	tr|F8WIM6|F8WIM6_MOUSE Mucin-6 OS=Mus musculus OX=10090 GN=Muc6 PE=1 SV=2;tr|A0A087WR59|A0A087WR59_MOUSE Mucin-6 OS=Mus musculus OX=10090 GN=Muc6 PE=1 SV=1;sp|Q80T03|MUC6_MOUSE Mucin-6 OS=Mus musculus OX=10090 GN=Muc6 PE=2 SV=1;tr|Q0VAV1|Q0VAV1_MOUSE Muc6	Muc6	NaN	NaN		NaN	NaN		0.504158	1.23484		42	NaN	NaN	NaN	NaN	NaN	NaN	NaN	NaN	NaN	NaN	16.6099	17.23	18.0532	17.1165	1
33	A0A087WRB7;E9PX43;Q7TQG1;A0A087WP13	Pleckstrin homology domain-containing family A member 6	tr|A0A087WRB7|A0A087WRB7_MOUSE Pleckstrin homology domain-containing family A member 6 OS=Mus musculus OX=10090 GN=Plekha6 PE=1 SV=1;tr|E9PX43|E9PX43_MOUSE Pleckstrin homology domain-containing family A member 6 OS=Mus musculus OX=10090 GN=Plekha6 PE=1 SV=	Plekha6	0.0233992	0.0421507		-0.310077	0.952365		-0.273107	1.36202		79	8.85231	8.90439	9.17325	8.78306	9.03367	9.47279	9.04527	9.10688	8.82155	8.63825	16.9188	17.1416	16.7328	17.1253	3
34	A0A087WRE5;Q6P3D0;A0A087WSB5	U8 snoRNA-decapping enzyme (Fragment)	tr|A0A087WRE5|A0A087WRE5_MOUSE U8 snoRNA-decapping enzyme (Fragment) OS=Mus musculus OX=10090 GN=Nudt16 PE=1 SV=1;sp|Q6P3D0|NUD16_MOUSE U8 snoRNA-decapping enzyme OS=Mus musculus OX=10090 GN=Nudt16 PE=1 SV=1;tr|A0A087WSB5|A0A087WSB5_MOUSE U8 snoRNA-decappi	Nudt16	-0.5054	0.615998		-0.0328506	0.0392323		0.0373357	0.0820999		14	4.24679	4.08559	5.18007	4.70835	3.71414	4.72208	4.20539	4.43929	4.08466	4.42479	13.7847	14.0944	14.2828	13.8897	3
35	E9Q3K3;A0A087WRF2;Q8BXK8	Arf-GAP with GTPase, ANK repeat and PH domain-containing protein 1	tr|E9Q3K3|E9Q3K3_MOUSE Arf-GAP with GTPase, ANK repeat and PH domain-containing protein 1 OS=Mus musculus OX=10090 GN=Agap1 PE=1 SV=2;tr|A0A087WRF2|A0A087WRF2_MOUSE Arf-GAP with GTPase, ANK repeat and PH domain-containing protein 1 OS=Mus musculus OX=10090	Agap1	0.381915	1.01507		NaN	NaN		0.0763645	0.578111		6	NaN	NaN	4.33857	NaN	NaN	4.50653	NaN	NaN	NaN	NaN	13.4473	14.0367	13.7137	14.0928	2
36	A0A087WRM7;A0A087WRG0;Q6GTL7;P70265;B2Z893;B2Z892;B2Z894	6-phosphofructo-2-kinase/fructose-2,6-bisphosphatase 2	tr|A0A087WRM7|A0A087WRM7_MOUSE 6-phosphofructo-2-kinase/fructose-2,6-bisphosphatase 2 OS=Mus musculus OX=10090 GN=Pfkfb2 PE=1 SV=1;tr|A0A087WRG0|A0A087WRG0_MOUSE 6-phosphofructo-2-kinase/fructose-2,6-bisphosphatase 2 OS=Mus musculus OX=10090 GN=Pfkfb2 PE=1	Pfkfb2	0.112863	0.269777		-0.0735694	0.104467		-0.199323	0.99228		32	7.84122	8.62917	6.93168	8.11884	8.26458	7.0813	8.28503	8.09038	7.95128	8.20672	15.8429	15.9791	15.6888	15.901	3
37	A0A087WRM0	Protein CDV3 (Fragment)	tr|A0A087WRM0|A0A087WRM0_MOUSE Protein CDV3 (Fragment) OS=Mus musculus OX=10090 GN=Cdv3 PE=1 SV=1	Cdv3	NaN	NaN		NaN	NaN		0.0654144	0.0581518		2	NaN	NaN	NaN	NaN	NaN	NaN	NaN	NaN	NaN	NaN	10.8426	12.3617	11.2088	12.1508	1
4873	Q8BQS5	Adiponectin receptor protein 2	sp|Q8BQS5|PAQR2_MOUSE Adiponectin receptor protein 2 OS=Mus musculus OX=10090 GN=Adipor2 PE=1 SV=2	Adipor2	2.0939	2.81612	UP	-0.228172	0.599545		0.0676278	0.121489		4	4.8188	4.8772	-1.19176	4.54998	4.46375	1.76154	4.65449	4.94242	4.67768	4.40776	11.6981	12.4851	11.7784	12.5899	3
39	A0A087WRR4;Q9D8Y8	Inhibitor of growth protein 5	tr|A0A087WRR4|A0A087WRR4_MOUSE Inhibitor of growth protein 5 OS=Mus musculus OX=10090 GN=Ing5 PE=1 SV=1;sp|Q9D8Y8|ING5_MOUSE Inhibitor of growth protein 5 OS=Mus musculus OX=10090 GN=Ing5 PE=1 SV=1	Ing5	NaN	NaN		NaN	NaN		-0.172518	0.58463		1	NaN	NaN	NaN	NaN	NaN	NaN	NaN	NaN	NaN	NaN	9.86134	10.4155	10.0954	10.2051	1
40	F2Z4A3;A0A087WRT4;A0A1L1SQU7	FAT atypical cadherin 1	tr|F2Z4A3|F2Z4A3_MOUSE FAT atypical cadherin 1 OS=Mus musculus OX=10090 GN=Fat1 PE=1 SV=1;tr|A0A087WRT4|A0A087WRT4_MOUSE FAT atypical cadherin 1 OS=Mus musculus OX=10090 GN=Fat1 PE=1 SV=2;tr|A0A1L1SQU7|A0A1L1SQU7_MOUSE FAT atypical cadherin 1 OS=Mus muscul	Fat1	0.183274	0.354337		-0.0875917	0.255082		-0.18605	1.18458		130	8.90482	8.79967	9.99817	9.38373	9.37234	10.4056	9.08287	9.081	8.97639	8.94081	17.4386	17.8264	17.4086	17.7389	3
5734	Q91WG3	Mitochondrial mRNA pseudouridine synthase Trub2	sp|Q91WG3|TRUB2_MOUSE Mitochondrial mRNA pseudouridine synthase Trub2 OS=Mus musculus OX=10090 GN=Trub2 PE=2 SV=1	Trub2	2.05916	1.97499	UP	NaN	NaN		NaN	NaN		2	-2.22001	NaN	-1.22844	0.317651	-0.432727	2.07272	0.200881	-1.04493	-0.589246	-0.619603	NaN	NaN	NaN	NaN	2
3999	Q61114	BPI fold-containing family B member 1	sp|Q61114|BPIB1_MOUSE BPI fold-containing family B member 1 OS=Mus musculus OX=10090 GN=Bpifb1 PE=2 SV=4	Bpifb1	-0.460398	0.437831		3.20335	7.05395	UP	0.36408	0.802037		20	-2.86061	-2.91953	7.01469	-2.3752	-2.50447	6.61684	-1.57377	-1.59758	1.18549	1.67541	14.4826	14.9334	15.6432	14.7852	3
43	J3QQ16;A0A087WS16;E9PWQ3;D3YWD1	Collagen, type VI, alpha 3	tr|J3QQ16|J3QQ16_MOUSE Collagen, type VI, alpha 3 OS=Mus musculus OX=10090 GN=Col6a3 PE=1 SV=1;tr|A0A087WS16|A0A087WS16_MOUSE Collagen, type VI, alpha 3 OS=Mus musculus OX=10090 GN=Col6a3 PE=1 SV=1;tr|E9PWQ3|E9PWQ3_MOUSE Collagen, type VI, alpha 3 OS=Mus m	Col6a3	-0.50736	0.405596		NaN	NaN		-0.263748	1.67649		8	NaN	NaN	2.36426	NaN	NaN	2.17338	NaN	NaN	NaN	NaN	12.569	13.3666	12.7114	12.8839	2
44	A0A087WS50;E9Q136;E9PW22	Protein ABHD14A (Fragment)	tr|A0A087WS50|A0A087WS50_MOUSE Protein ABHD14A (Fragment) OS=Mus musculus OX=10090 GN=Abhd14a PE=1 SV=6;tr|E9Q136|E9Q136_MOUSE Protein ABHD14A OS=Mus musculus OX=10090 GN=Abhd14a PE=1 SV=1;tr|E9PW22|E9PW22_MOUSE Protein ABHD14A OS=Mus musculus OX=10090 GN=	Abhd14a	-0.158833	0.333788		NaN	NaN		NaN	NaN		1	NaN	NaN	5.35674	NaN	NaN	5.33378	NaN	NaN	NaN	NaN	NaN	NaN	NaN	NaN	1
2631	P17809	Solute carrier family 2, facilitated glucose transporter member 1	sp|P17809|GTR1_MOUSE Solute carrier family 2, facilitated glucose transporter member 1 OS=Mus musculus OX=10090 GN=Slc2a1 PE=1 SV=4	Slc2a1	1.99108	3.92535	UP	-0.0800624	0.204489		-0.448815	1.44024	DOWN	22	7.08767	7.27529	6.11981	7.17453	7.30168	8.51535	6.84348	6.95443	6.82502	6.75368	15.3576	15.3386	14.5663	15.1107	3
46	E9QM14;A0A1X7SB71;A0A087WSE1;Q9JIY2;A0A087WPK1	E3 ubiquitin-protein ligase Hakai	tr|E9QM14|E9QM14_MOUSE E3 ubiquitin-protein ligase Hakai OS=Mus musculus OX=10090 GN=Cbll1 PE=1 SV=1;tr|A0A1X7SB71|A0A1X7SB71_MOUSE E3 ubiquitin-protein ligase Hakai OS=Mus musculus OX=10090 GN=Cbll1 PE=1 SV=1;tr|A0A087WSE1|A0A087WSE1_MOUSE E3 ubiquitin-pr	Cbll1	-0.276592	0.669923		0.261842	0.566305		-0.0394064	0.153685		9	5.27228	5.60532	7.63728	5.23362	5.68871	7.65184	5.35124	5.29572	5.66443	5.45194	13.1807	13.6743	13.3931	13.7233	3
47	A0A087WSF4;E9Q981	MCG140429	tr|A0A087WSF4|A0A087WSF4_MOUSE MCG140429 OS=Mus musculus OX=10090 GN=Zfp976 PE=4 SV=1;tr|E9Q981|E9Q981_MOUSE Zinc finger protein 976 OS=Mus musculus OX=10090 GN=Zfp976 PE=4 SV=1	Zfp976	0.580131	1.26221		NaN	NaN		NaN	NaN		2	NaN	NaN	5.3472	NaN	NaN	6.39558	NaN	NaN	NaN	NaN	NaN	NaN	NaN	NaN	1
2914	P49817;H3BKG0;D3Z148;D3Z0J2	Caveolin-1	sp|P49817|CAV1_MOUSE Caveolin-1 OS=Mus musculus OX=10090 GN=Cav1 PE=1 SV=1;tr|H3BKG0|H3BKG0_MOUSE Caveolin-1 OS=Mus musculus OX=10090 GN=Cav1 PE=1 SV=1;tr|D3Z148|D3Z148_MOUSE Caveolin (Fragment) OS=Mus musculus OX=10090 GN=Cav1 PE=1 SV=2;tr|D3Z0J2|D3Z0J2_M	Cav1	1.86533	3.24324	UP	0.713904	1.0733		NaN	NaN		12	5.69939	6.87061	7.15512	6.37027	6.78333	9.45765	5.86191	6.10026	6.53573	6.80581	NaN	NaN	NaN	NaN	2
51	Q8C3V4;A0A087WSP5;P42225;Q99K94	Signal transducer and activator of transcription	tr|Q8C3V4|Q8C3V4_MOUSE Signal transducer and activator of transcription OS=Mus musculus OX=10090 GN=Stat1 PE=1 SV=1;tr|A0A087WSP5|A0A087WSP5_MOUSE Signal transducer and activator of transcription OS=Mus musculus OX=10090 GN=Stat1 PE=1 SV=1;sp|P42225|STAT1_	Stat1	-0.0057132	0.00959751		-0.268155	0.825984		-0.130888	1.37493		36	7.61794	7.55528	8.38452	7.70051	7.3403	8.2241	7.61368	7.61809	7.31424	7.31488	15.7075	16.1397	15.7826	15.9443	3
52	E9PZ64;A0A087WSU4;Q61122;D3Z008;D3Z292;Q3TYF1;Q61127	NGFI-A-binding protein 1	tr|E9PZ64|E9PZ64_MOUSE NGFI-A-binding protein 1 OS=Mus musculus OX=10090 GN=Nab1 PE=1 SV=1;tr|A0A087WSU4|A0A087WSU4_MOUSE NGFI-A-binding protein 1 OS=Mus musculus OX=10090 GN=Nab1 PE=1 SV=1;sp|Q61122|NAB1_MOUSE NGFI-A-binding protein 1 OS=Mus musculus OX=1	Nab1	NaN	NaN		NaN	NaN		-0.202426	1.62621		2	NaN	NaN	NaN	NaN	NaN	NaN	NaN	NaN	NaN	NaN	12.8051	13.1169	12.6596	12.8143	1
53	Q60759;A0A0A0MQ68	Glutaryl-CoA dehydrogenase, mitochondrial	sp|Q60759|GCDH_MOUSE Glutaryl-CoA dehydrogenase, mitochondrial OS=Mus musculus OX=10090 GN=Gcdh PE=1 SV=2;tr|A0A0A0MQ68|A0A0A0MQ68_MOUSE Glutaryl-CoA dehydrogenase, mitochondrial OS=Mus musculus OX=10090 GN=Gcdh PE=1 SV=1	Gcdh	0.270023	0.440325		-0.172262	0.454495		-0.030733	0.0942601		31	7.18656	7.20682	7.36833	7.54102	7.94527	8.04849	7.56423	7.46801	7.32517	7.29682	15.9087	16.2036	16.3455	16.0007	3
54	A0A0A0MQ73;Q6PDK2	Histone-lysine N-methyltransferase 2D	tr|A0A0A0MQ73|A0A0A0MQ73_MOUSE Histone-lysine N-methyltransferase 2D OS=Mus musculus OX=10090 GN=Kmt2d PE=1 SV=1;sp|Q6PDK2|KMT2D_MOUSE Histone-lysine N-methyltransferase 2D OS=Mus musculus OX=10090 GN=Kmt2d PE=1 SV=2	Kmt2d	-0.151341	0.12289		NaN	NaN		-0.0508096	0.187785		4	NaN	NaN	5.31991	NaN	NaN	4.96703	NaN	NaN	NaN	NaN	12.8068	13.5434	12.911	13.2682	2
55	S4R294;S4R2J9;A0A0A0MQ79;Q3TLH4	Protein PRRC2C	tr|S4R294|S4R294_MOUSE Protein PRRC2C OS=Mus musculus OX=10090 GN=Prrc2c PE=1 SV=1;tr|S4R2J9|S4R2J9_MOUSE Protein PRRC2C OS=Mus musculus OX=10090 GN=Prrc2c PE=1 SV=1;tr|A0A0A0MQ79|A0A0A0MQ79_MOUSE Protein PRRC2C OS=Mus musculus OX=10090 GN=Prrc2c PE=1 SV=1	Prrc2c	-0.0154649	0.0255282		0.165911	0.576992		-0.0143599	0.108735		108	9.0666	9.03771	9.41335	9.28956	9.28195	9.19766	9.29742	9.27473	9.37001	9.46299	18.1178	18.4694	18.5277	18.4527	3
56	A0A0G2JFY0;A0A0A0MQ80;Q3UMC0	Spermatogenesis-associated protein 5	tr|A0A0G2JFY0|A0A0G2JFY0_MOUSE Spermatogenesis-associated protein 5 OS=Mus musculus OX=10090 GN=Spata5 PE=1 SV=1;tr|A0A0A0MQ80|A0A0A0MQ80_MOUSE Spermatogenesis-associated protein 5 OS=Mus musculus OX=10090 GN=Spata5 PE=1 SV=1;sp|Q3UMC0|SPAT5_MOUSE Spermato	Spata5	-0.171607	0.327305		0.321135	0.31368		0.131003	1.31899		45	1.38962	2.58756	8.61552	2.3843	1.92421	8.39322	2.59677	1.87959	2.63902	2.29839	16.3886	16.8279	16.914	16.9908	3
1942	G3UW46	Mitochondrial inner membrane protease ATP23	tr|G3UW46|G3UW46_MOUSE Mitochondrial inner membrane protease ATP23 OS=Mus musculus OX=10090 GN=Atp23 PE=1 SV=1	Atp23	1.85335	2.16015	UP	NaN	NaN		NaN	NaN		2	NaN	NaN	0.577344	NaN	NaN	2.81558	NaN	NaN	NaN	NaN	NaN	NaN	NaN	NaN	1
58	A0A0A0MQ90;P97352	Protein S100-A13	tr|A0A0A0MQ90|A0A0A0MQ90_MOUSE Protein S100-A13 OS=Mus musculus OX=10090 GN=S100a13 PE=1 SV=1;sp|P97352|S10AD_MOUSE Protein S100-A13 OS=Mus musculus OX=10090 GN=S100a13 PE=1 SV=1	S100a13	-0.140459	0.246977		-0.208634	0.429353		-0.0545632	0.0937546		20	8.34363	7.66569	7.42576	8.10967	8.16209	7.24422	8.32742	8.22052	7.93186	8.12903	15.4073	15.5687	15.186	15.999	3
59	S4R248;A0A0A0MQ95;S4R221;Q8C0D4;S4R203;B2RUJ8	Rho GTPase-activating protein 12	tr|S4R248|S4R248_MOUSE Rho GTPase-activating protein 12 OS=Mus musculus OX=10090 GN=Arhgap12 PE=1 SV=1;tr|A0A0A0MQ95|A0A0A0MQ95_MOUSE Rho GTPase-activating protein 12 OS=Mus musculus OX=10090 GN=Arhgap12 PE=1 SV=1;tr|S4R221|S4R221_MOUSE Rho GTPase-activati	Arhgap12	-0.247851	0.500636		0.319214	0.337255		0.0540827	0.202034		21	1.03182	-0.109281	5.16334	1.44132	0.481816	4.72017	0.841973	0.333882	0.512277	1.04565	15.3186	15.7538	15.7671	15.869	3
60	G3UZM1;A0A0A0MQ98;Q69ZK6	Probable JmjC domain-containing histone demethylation protein 2C	tr|G3UZM1|G3UZM1_MOUSE Probable JmjC domain-containing histone demethylation protein 2C OS=Mus musculus OX=10090 GN=Jmjd1c PE=1 SV=1;tr|A0A0A0MQ98|A0A0A0MQ98_MOUSE Probable JmjC domain-containing histone demethylation protein 2C OS=Mus musculus OX=10090 GN	Jmjd1c	0.131251	0.236413		NaN	NaN		-0.0964259	0.265326		5	NaN	NaN	6.95849	NaN	NaN	6.92172	NaN	NaN	NaN	NaN	13.2148	13.3191	13.3527	13.0689	2
61	A0A0A0MQ99;V9GXX7;Q8K3D3	DNA repair protein SWI5 homolog	tr|A0A0A0MQ99|A0A0A0MQ99_MOUSE DNA repair protein SWI5 homolog OS=Mus musculus OX=10090 GN=Swi5 PE=1 SV=1;tr|V9GXX7|V9GXX7_MOUSE DNA repair protein SWI5 homolog (Fragment) OS=Mus musculus OX=10090 GN=Swi5 PE=1 SV=1;sp|Q8K3D3|SWI5_MOUSE DNA repair protein S	Swi5	NaN	NaN		0.308133	0.395543		0.333983	0.799133		6	2.67726	2.91898	NaN	3.62141	2.39171	NaN	3.20777	3.14467	3.24303	3.58773	12.4759	13.648	13.0475	13.743	2
63	A0A0A0MQA5;P68368	Tubulin alpha chain (Fragment)	tr|A0A0A0MQA5|A0A0A0MQA5_MOUSE Tubulin alpha chain (Fragment) OS=Mus musculus OX=10090 GN=Tuba4a PE=1 SV=1;sp|P68368|TBA4A_MOUSE Tubulin alpha-4A chain OS=Mus musculus OX=10090 GN=Tuba4a PE=1 SV=1	Tuba4a	0.224681	0.52061		-0.174668	0.535803		-0.109759	0.641554		65	6.18329	6.08759	7.85947	6.36217	6.42459	7.95158	6.57116	6.45994	6.16762	6.46578	17.6492	17.8308	17.7285	17.8798	3
64	V9GXB5;A0A0A0MQB8;H3BLB6;Q3TYM2;B1AWK4;Q60954;P97367	Homeobox protein Meis1 (Fragment)	tr|V9GXB5|V9GXB5_MOUSE Homeobox protein Meis1 (Fragment) OS=Mus musculus OX=10090 GN=Meis1 PE=1 SV=1;tr|A0A0A0MQB8|A0A0A0MQB8_MOUSE Homeobox protein Meis1 OS=Mus musculus OX=10090 GN=Meis1 PE=1 SV=1;tr|H3BLB6|H3BLB6_MOUSE Homeobox protein Meis1 OS=Mus musc	Meis1	NaN	NaN		NaN	NaN		0.425173	2.12161	UP	1	NaN	NaN	NaN	NaN	NaN	NaN	NaN	NaN	NaN	NaN	10.1338	10.9421	11.0362	11.0358	1
65	V9GWR8;A0A0A0MQC6;A2AFS3	RIKEN cDNA 5330417C22 gene (Fragment)	tr|V9GWR8|V9GWR8_MOUSE RIKEN cDNA 5330417C22 gene (Fragment) OS=Mus musculus OX=10090 GN=5330417C22Rik PE=1 SV=1;tr|A0A0A0MQC6|A0A0A0MQC6_MOUSE RIKEN cDNA 5330417C22 gene OS=Mus musculus OX=10090 GN=5330417C22Rik PE=1 SV=1;sp|A2AFS3|K1324_MOUSE UPF0577 pro	5330417C22Rik	NaN	NaN		NaN	NaN		0.173574	1.06616		3	NaN	NaN	NaN	NaN	NaN	NaN	NaN	NaN	NaN	NaN	11.845	12.2268	12.3978	12.2424	1
66	A0A0A0MQD1;Q8K1H1	Tudor domain-containing protein 7	tr|A0A0A0MQD1|A0A0A0MQD1_MOUSE Tudor domain-containing protein 7 OS=Mus musculus OX=10090 GN=Tdrd7 PE=1 SV=1;sp|Q8K1H1|TDRD7_MOUSE Tudor domain-containing protein 7 OS=Mus musculus OX=10090 GN=Tdrd7 PE=1 SV=1	Tdrd7	NaN	NaN		-0.729154	1.44626	DOWN	-0.3255	1.70036	DOWN	14	5.67274	4.75205	-1.71279	5.64059	5.18412	NaN	5.80849	5.8504	4.942	5.20457	14.3693	14.9647	14.3092	14.3405	3
67	A0A0A0MQD2;B2RUF0;Q9Z2C8	Y-box-binding protein 2	tr|A0A0A0MQD2|A0A0A0MQD2_MOUSE Y-box-binding protein 2 OS=Mus musculus OX=10090 GN=Ybx2 PE=1 SV=1;tr|B2RUF0|B2RUF0_MOUSE Y box protein 2 OS=Mus musculus OX=10090 GN=Ybx2 PE=1 SV=1;sp|Q9Z2C8|YBOX2_MOUSE Y-box-binding protein 2 OS=Mus musculus OX=10090 GN=Yb	Ybx2	0.0272684	0.0367141		NaN	NaN		0.160231	0.348688		2	NaN	NaN	5.10698	NaN	NaN	5.58216	NaN	NaN	NaN	NaN	12.0086	13.0959	12.7916	13.0018	2
68	A0A0A0MQD4;Q8K201	RIKEN cDNA 9530068E07 gene	tr|A0A0A0MQD4|A0A0A0MQD4_MOUSE RIKEN cDNA 9530068E07 gene OS=Mus musculus OX=10090 GN=9530068E07Rik PE=1 SV=1;sp|Q8K201|KCT2_MOUSE Keratinocyte-associated transmembrane protein 2 OS=Mus musculus OX=10090 GN=Kct2 PE=1 SV=2	9530068E07Rik	NaN	NaN		0.143435	0.283642		-0.0641429	0.231889		6	5.66999	5.1359	NaN	5.94825	6.32153	NaN	5.9278	5.89074	5.92809	6.12542	13.5044	14.0659	13.975	13.8472	2
69	A0A0A0MQD7;A0A2I3BPN8;A3KGS3;F7CGP0	Ral GTPase-activating protein subunit alpha-2	tr|A0A0A0MQD7|A0A0A0MQD7_MOUSE Ral GTPase-activating protein subunit alpha-2 OS=Mus musculus OX=10090 GN=Ralgapa2 PE=1 SV=1;tr|A0A2I3BPN8|A0A2I3BPN8_MOUSE Ral GTPase-activating protein subunit alpha-2 OS=Mus musculus OX=10090 GN=Ralgapa2 PE=1 SV=1;sp|A3KGS	Ralgapa2	-0.500463	1.25565		-0.0272397	0.0636044		-0.181504	1.31063		24	5.65875	5.56694	4.96366	6.42445	6.29963	4.79821	5.38149	5.16072	5.13426	5.29928	15.5889	15.8575	15.7423	15.5768	3
70	A0A0A0MQM6;I1E4X2;A0A0A0MQE0;E9Q6Z8;F8VQL7;A0A0R4J1Z4;P25425	POU domain protein (Fragment)	tr|A0A0A0MQM6|A0A0A0MQM6_MOUSE POU domain protein (Fragment) OS=Mus musculus OX=10090 GN=Pou2f1 PE=1 SV=1;tr|I1E4X2|I1E4X2_MOUSE POU domain protein OS=Mus musculus OX=10090 GN=Pou2f1 PE=1 SV=1;tr|A0A0A0MQE0|A0A0A0MQE0_MOUSE POU domain protein OS=Mus muscul	Pou2f1	NaN	NaN		-0.0268145	0.0221244		0.333322	1.30983	UP	7	0.709291	0.208517	NaN	1.25199	0.532367	NaN	0.383829	0.974603	1.04775	-0.00251248	13.132	14.1268	14.0479	14.1307	2
71	A0A0A0MQE5;A2AHC3;A2AHC4	Calmodulin-regulated spectrin-associated protein 1	tr|A0A0A0MQE5|A0A0A0MQE5_MOUSE Calmodulin-regulated spectrin-associated protein 1 OS=Mus musculus OX=10090 GN=Camsap1 PE=1 SV=1;sp|A2AHC3|CAMP1_MOUSE Calmodulin-regulated spectrin-associated protein 1 OS=Mus musculus OX=10090 GN=Camsap1 PE=1 SV=1;tr|A2AHC4	Camsap1	NaN	NaN		0.486526	0.778815		-0.0345737	0.1411		5	4.03192	4.76818	NaN	4.43783	3.83512	NaN	4.40361	4.78545	5.18832	4.91562	11.1808	11.8396	11.4822	11.7407	2
4381	Q6ZPS6;A0A0G2JEA0	Ankyrin repeat and IBR domain-containing protein 1	sp|Q6ZPS6|AKIB1_MOUSE Ankyrin repeat and IBR domain-containing protein 1 OS=Mus musculus OX=10090 GN=Ankib1 PE=1 SV=2;tr|A0A0G2JEA0|A0A0G2JEA0_MOUSE RBR-type E3 ubiquitin transferase (Fragment) OS=Mus musculus OX=10090 GN=Ankib1 PE=1 SV=1	Ankib1	1.79629	2.21382	UP	NaN	NaN		NaN	NaN		2	-1.6363	0.201383	5.22662	-0.942973	-1.1465	6.25677	NaN	-0.905494	-1.16851	-1.98142	NaN	NaN	NaN	NaN	2
73	B7ZCJ0;A0A0A0MQE8;B7ZCJ1;Q6DFV3;G3UX38;G3UWM5	Rho GTPase-activating protein 21	tr|B7ZCJ0|B7ZCJ0_MOUSE Rho GTPase-activating protein 21 OS=Mus musculus OX=10090 GN=Arhgap21 PE=1 SV=1;tr|A0A0A0MQE8|A0A0A0MQE8_MOUSE Rho GTPase-activating protein 21 OS=Mus musculus OX=10090 GN=Arhgap21 PE=1 SV=1;tr|B7ZCJ1|B7ZCJ1_MOUSE Rho GTPase-activati	Arhgap21	0.203949	0.373981		NaN	NaN		-0.295627	1.3655		6	NaN	NaN	3.97884	NaN	NaN	4.39025	NaN	NaN	NaN	NaN	14.4522	14.5782	14.3945	14.2479	2
74	A0A0A0MQF2;Q8BHY3;G8JL82;F6R6E1	Anoctamin	tr|A0A0A0MQF2|A0A0A0MQF2_MOUSE Anoctamin OS=Mus musculus OX=10090 GN=Ano1 PE=1 SV=1;sp|Q8BHY3|ANO1_MOUSE Anoctamin-1 OS=Mus musculus OX=10090 GN=Ano1 PE=1 SV=2;tr|G8JL82|G8JL82_MOUSE Anoctamin OS=Mus musculus OX=10090 GN=Ano1 PE=1 SV=1;tr|F6R6E1|F6R6E1_MOU	Ano1	-0.546036	1.16893		0.170352	0.486034		-0.369044	1.17618		21	7.8166	7.9786	8.53695	7.95948	8.12624	8.08555	7.71624	7.832	7.9747	7.84562	14.7632	14.6336	14.6893	14.1724	3
75	Q8K2H2;A0A0A0MQF5	Deubiquitinase OTUD6B	sp|Q8K2H2|OTU6B_MOUSE Deubiquitinase OTUD6B OS=Mus musculus OX=10090 GN=Otud6b PE=1 SV=1;tr|A0A0A0MQF5|A0A0A0MQF5_MOUSE Deubiquitinase OTUD6B OS=Mus musculus OX=10090 GN=Otud6b PE=1 SV=1	Otud6b	0.244989	0.478171		NaN	NaN		-0.0478068	0.275689		11	NaN	NaN	5.84144	NaN	NaN	5.91936	NaN	NaN	NaN	NaN	14.366	14.9393	14.4733	14.7748	2
76	A0A0A0MQH5	Microtubule-actin cross-linking factor 1 (Fragment)	tr|A0A0A0MQH5|A0A0A0MQH5_MOUSE Microtubule-actin cross-linking factor 1 (Fragment) OS=Mus musculus OX=10090 GN=Macf1 PE=1 SV=6	Macf1	NaN	NaN		NaN	NaN		-0.172704	1.09094		1	NaN	NaN	NaN	NaN	NaN	NaN	NaN	NaN	NaN	NaN	9.98755	10.6475	9.94059	10.1906	1
77	A0A0A0MQN1;Q5RL79	Keratinocyte associated protein 2, isoform CRA_c	tr|A0A0A0MQN1|A0A0A0MQN1_MOUSE Keratinocyte associated protein 2, isoform CRA_c OS=Mus musculus OX=10090 GN=Krtcap2 PE=1 SV=1;sp|Q5RL79|KTAP2_MOUSE Keratinocyte-associated protein 2 OS=Mus musculus OX=10090 GN=Krtcap2 PE=1 SV=2	Krtcap2	NaN	NaN		NaN	NaN		-0.0678549	0.290129		2	NaN	NaN	NaN	NaN	NaN	NaN	NaN	NaN	NaN	NaN	12.3851	13.103	12.7424	13.1171	1
78	A0A0A0MQN4;Q9D906;S4R2T5;S4R2D5	Ubiquitin-like modifier-activating enzyme ATG7	tr|A0A0A0MQN4|A0A0A0MQN4_MOUSE Ubiquitin-like modifier-activating enzyme ATG7 OS=Mus musculus OX=10090 GN=Atg7 PE=1 SV=1;sp|Q9D906|ATG7_MOUSE Ubiquitin-like modifier-activating enzyme ATG7 OS=Mus musculus OX=10090 GN=Atg7 PE=1 SV=1;tr|S4R2T5|S4R2T5_MOUSE U	Atg7	-0.288752	0.724872		-0.0488681	0.0976226		-0.13122	1.24509		36	6.64645	6.34481	7.02259	6.80967	6.45365	6.7761	6.88911	6.73091	6.72969	6.74106	15.6493	16.21	15.8366	16.0372	3
2443	O89023	Tripeptidyl-peptidase 1	sp|O89023|TPP1_MOUSE Tripeptidyl-peptidase 1 OS=Mus musculus OX=10090 GN=Tpp1 PE=1 SV=2	Tpp1	1.79419	1.62417	UP	NaN	NaN		0.104026	0.395814		13	NaN	NaN	-0.55131	NaN	NaN	0.961771	NaN	NaN	NaN	NaN	15.4799	16.0964	16.213	16.0293	2
5256	Q8K009;D3Z6B9	Mitochondrial 10-formyltetrahydrofolate dehydrogenase	sp|Q8K009|AL1L2_MOUSE Mitochondrial 10-formyltetrahydrofolate dehydrogenase OS=Mus musculus OX=10090 GN=Aldh1l2 PE=1 SV=2;tr|D3Z6B9|D3Z6B9_MOUSE Mitochondrial 10-formyltetrahydrofolate dehydrogenase OS=Mus musculus OX=10090 GN=Aldh1l2 PE=1 SV=1	Aldh1l2	1.72207	3.52267	UP	NaN	NaN		0.266073	0.642847		38	NaN	NaN	7.86084	NaN	NaN	10.0893	NaN	NaN	NaN	NaN	15.1534	15.8858	15.3707	16.2686	2
81	A0A0A6YVU4	Interleukin-1 receptor antagonist protein	tr|A0A0A6YVU4|A0A0A6YVU4_MOUSE Interleukin-1 receptor antagonist protein OS=Mus musculus OX=10090 GN=Il1rn PE=1 SV=1	Il1rn	NaN	NaN		NaN	NaN		-0.530926	0.86088		3	NaN	NaN	NaN	NaN	NaN	NaN	NaN	NaN	NaN	NaN	15.3566	14.6222	14.6803	14.4699	1
82	Q9JKV1;A0A0A6YVU8;D3YUD8	Proteasomal ubiquitin receptor ADRM1	sp|Q9JKV1|ADRM1_MOUSE Proteasomal ubiquitin receptor ADRM1 OS=Mus musculus OX=10090 GN=Adrm1 PE=1 SV=2;tr|A0A0A6YVU8|A0A0A6YVU8_MOUSE MCG119397 OS=Mus musculus OX=10090 GN=Gm9774 PE=4 SV=1;tr|D3YUD8|D3YUD8_MOUSE Predicted pseudogene 9774 OS=Mus musculus OX	Adrm1	-0.29551	0.682156		0.407162	1.03768		0.0605039	0.289252		40	5.42206	5.65013	8.76567	5.90872	5.37792	8.31102	5.5575	5.56438	6.01761	5.86471	16.6441	16.9246	17.1859	16.9763	3
83	A0A0A6YWB0;A0A0A6YVV8;G3X9Q0;Q9JKP5;A0A0A6YXE3;A0A0A6YXP3	Muscleblind-like protein 1	tr|A0A0A6YWB0|A0A0A6YWB0_MOUSE Muscleblind-like protein 1 OS=Mus musculus OX=10090 GN=Mbnl1 PE=1 SV=1;tr|A0A0A6YVV8|A0A0A6YVV8_MOUSE Muscleblind-like protein 1 OS=Mus musculus OX=10090 GN=Mbnl1 PE=1 SV=1;tr|G3X9Q0|G3X9Q0_MOUSE Muscleblind-like 1 (Drosophil	Mbnl1	-0.410472	0.809968		-0.143714	0.263083		0.043918	0.148572		37	6.82617	6.21737	8.00557	6.48049	6.09727	7.44741	6.63765	6.76301	6.50279	6.56117	16.674	16.8044	17.1138	16.8178	3
85	A0A0A6YW28;P35123;A0A0A6YVY7	Ubiquitin carboxyl-terminal hydrolase 4	tr|A0A0A6YW28|A0A0A6YW28_MOUSE Ubiquitin carboxyl-terminal hydrolase 4 OS=Mus musculus OX=10090 GN=Usp4 PE=1 SV=1;sp|P35123|UBP4_MOUSE Ubiquitin carboxyl-terminal hydrolase 4 OS=Mus musculus OX=10090 GN=Usp4 PE=1 SV=3;tr|A0A0A6YVY7|A0A0A6YVY7_MOUSE Ubiquit	Usp4	-0.0883291	0.190068		-0.13016	0.319456		-0.0934933	1.0319		104	7.91862	7.7763	9.81036	8.0555	7.66782	9.61778	7.91576	7.99932	7.70791	7.87842	17.6354	18.0258	17.8877	17.9351	3
86	A0A0A6YW87;Q9CX13	Cornichon homolog 4 (Drosophila), isoform CRA_a	tr|A0A0A6YW87|A0A0A6YW87_MOUSE Cornichon homolog 4 (Drosophila), isoform CRA_a OS=Mus musculus OX=10090 GN=Cnih4 PE=1 SV=1;sp|Q9CX13|CNIH4_MOUSE Protein cornichon homolog 4 OS=Mus musculus OX=10090 GN=Cnih4 PE=2 SV=1	Cnih4	0.0672317	0.0688315		0.464785	0.962518		-0.0605551	0.175827		9	3.06581	2.79004	4.82084	2.90916	3.41427	4.86062	2.72487	2.68852	2.74017	3.45812	13.4127	13.6216	13.3065	13.5947	3
87	A0A0A6YWA2;Q3TEW6;A0A0A6YXX8;A0A0A6YX14;A0A0A6YW22;A0A0R4J0V2	Myelin protein zero-like protein 1 (Fragment)	tr|A0A0A6YWA2|A0A0A6YWA2_MOUSE Myelin protein zero-like protein 1 (Fragment) OS=Mus musculus OX=10090 GN=Mpzl1 PE=1 SV=1;sp|Q3TEW6|MPZL1_MOUSE Myelin protein zero-like protein 1 OS=Mus musculus OX=10090 GN=Mpzl1 PE=1 SV=1;tr|A0A0A6YXX8|A0A0A6YXX8_MOUSE Mye	Mpzl1	NaN	NaN		NaN	NaN		0.126485	0.667474		2	NaN	NaN	NaN	NaN	NaN	NaN	NaN	NaN	NaN	NaN	13.3309	13.9399	13.9692	13.7679	1
89	E9QKE4;A0A0A6YWM5;Q8BMG7	Rab3 GTPase-activating protein non-catalytic subunit	tr|E9QKE4|E9QKE4_MOUSE Rab3 GTPase-activating protein non-catalytic subunit OS=Mus musculus OX=10090 GN=Rab3gap2 PE=1 SV=1;tr|A0A0A6YWM5|A0A0A6YWM5_MOUSE Rab3 GTPase-activating protein non-catalytic subunit OS=Mus musculus OX=10090 GN=Rab3gap2 PE=1 SV=1;sp	Rab3gap2	0.0797473	0.178224		0.12184	0.329628		-0.133723	1.03847		50	7.35491	7.22747	7.93652	7.58601	7.88356	8.16012	7.43654	7.49538	7.48551	7.62374	16.2977	16.7708	16.6087	16.4739	3
90	A0A0A6YWM6;Q91XX1	Protocadherin gamma subfamily C, 3	tr|A0A0A6YWM6|A0A0A6YWM6_MOUSE Protocadherin gamma subfamily C, 3 OS=Mus musculus OX=10090 GN=Pcdhgc3 PE=1 SV=1;tr|Q91XX1|Q91XX1_MOUSE Protocadherin gamma C3 OS=Mus musculus OX=10090 GN=Pcdhgc3 PE=1 SV=1	Pcdhgc3	NaN	NaN		NaN	NaN		-0.0237507	0.0620261		1	NaN	NaN	NaN	NaN	NaN	NaN	NaN	NaN	NaN	NaN	10.7798	11.616	11.0329	11.4338	1
91	A0A0A6YWP5;Q9WVF8	Tumor suppressor candidate 2	tr|A0A0A6YWP5|A0A0A6YWP5_MOUSE Tumor suppressor candidate 2 OS=Mus musculus OX=10090 GN=Tusc2 PE=1 SV=1;sp|Q9WVF8|TUSC2_MOUSE Tumor suppressor candidate 2 OS=Mus musculus OX=10090 GN=Tusc2 PE=1 SV=3	Tusc2	0.347152	0.12959		-0.139191	0.118754		0.0124734	0.0202145		3	-0.0610142	1.28321	2.83923	0.770279	0.147958	2.85798	0.920141	1.27584	0.832039	0.832039	10.3228	11.4208	10.5522	11.246	3
92	A0A0A6YX18;Q8BVE3;A0A0A6YWP6	V-type proton ATPase subunit H	tr|A0A0A6YX18|A0A0A6YX18_MOUSE V-type proton ATPase subunit H OS=Mus musculus OX=10090 GN=Atp6v1h PE=1 SV=1;sp|Q8BVE3|VATH_MOUSE V-type proton ATPase subunit H OS=Mus musculus OX=10090 GN=Atp6v1h PE=1 SV=1;tr|A0A0A6YWP6|A0A0A6YWP6_MOUSE V-type proton ATPas	Atp6v1h	-0.353674	1.05885		-0.136423	0.339726		-0.0730322	0.323545		68	6.47067	6.09921	8.633	6.76898	6.57084	8.26777	6.48353	6.54029	6.25646	6.44569	17.1446	17.196	17.1673	17.2652	3
93	A0A0A6YX21;A0A0A6YY20;Q8VD57	Vesicle transport protein	tr|A0A0A6YX21|A0A0A6YX21_MOUSE Vesicle transport protein OS=Mus musculus OX=10090 GN=Sft2d2 PE=1 SV=1;tr|A0A0A6YY20|A0A0A6YY20_MOUSE Vesicle transport protein OS=Mus musculus OX=10090 GN=Sft2d2 PE=1 SV=1;sp|Q8VD57|SFT2B_MOUSE Vesicle transport protein SFT2	Sft2d2	0.0671207	0.0876249		NaN	NaN		-0.213804	1.27612		3	NaN	NaN	4.60597	NaN	NaN	5.32531	NaN	NaN	NaN	NaN	11.5394	11.8932	11.225	11.5926	2
94	A0A0A6YX25;D3Z4P2;P59481;F6QN75	VIP36-like protein (Fragment)	tr|A0A0A6YX25|A0A0A6YX25_MOUSE VIP36-like protein (Fragment) OS=Mus musculus OX=10090 GN=Lman2l PE=1 SV=1;tr|D3Z4P2|D3Z4P2_MOUSE Lectin, mannose-binding 2-like, isoform CRA_b OS=Mus musculus OX=10090 GN=Lman2l PE=1 SV=1;sp|P59481|LMA2L_MOUSE VIP36-like pro	Lman2l	-0.296069	0.519569		0.471249	0.781043		0.0555523	0.157482		7	4.13225	4.60015	4.45897	4.22635	5.02941	4.71743	4.65426	4.69788	4.87711	5.36286	13.76	14.2151	14.2444	14.0016	3
95	A0A0A6YX45;Q9D709	Transmembrane protein 79 (Fragment)	tr|A0A0A6YX45|A0A0A6YX45_MOUSE Transmembrane protein 79 (Fragment) OS=Mus musculus OX=10090 GN=Tmem79 PE=4 SV=1;sp|Q9D709|TMM79_MOUSE Transmembrane protein 79 OS=Mus musculus OX=10090 GN=Tmem79 PE=1 SV=1	Tmem79	0.0989891	0.184223		0.461469	1.00455		-0.078284	0.123723		3	2.40591	2.97931	2.69013	2.72602	2.50266	3.14921	2.62961	2.60604	2.77473	3.22697	10.7053	10.4108	10.3214	10.7234	3
96	A0A0A6YXE7;Q91YY2	Beta-1,4-galactosyltransferase 3	tr|A0A0A6YXE7|A0A0A6YXE7_MOUSE Beta-1,4-galactosyltransferase 3 OS=Mus musculus OX=10090 GN=B4galt3 PE=1 SV=1;sp|Q91YY2|B4GT3_MOUSE Beta-1,4-galactosyltransferase 3 OS=Mus musculus OX=10090 GN=B4galt3 PE=1 SV=1	B4galt3	NaN	NaN		NaN	NaN		0.04665	0.215109		1	NaN	NaN	NaN	NaN	NaN	NaN	NaN	NaN	NaN	NaN	10.348	11.1448	10.7232	11.0876	1
97	E9PWX8;E9QPR4;A0A0A6YXG1;Q811L6;E9Q6G0;E9Q4Q9;E9Q1M8	Microtubule-associated serine/threonine-protein kinase 4	tr|E9PWX8|E9PWX8_MOUSE Microtubule-associated serine/threonine-protein kinase 4 OS=Mus musculus OX=10090 GN=Mast4 PE=1 SV=1;tr|E9QPR4|E9QPR4_MOUSE Microtubule-associated serine/threonine-protein kinase 4 OS=Mus musculus OX=10090 GN=Mast4 PE=1 SV=1;tr|A0A0A	Mast4	-0.0527152	0.0926749		NaN	NaN		-0.297483	1.09699		7	-1.33759	0.169925	5.10765	-0.9015	-1.03274	5.36131	NaN	-0.65247	-0.600621	-1.80058	13.3425	14.4029	13.7412	13.5294	3
98	E9PXZ2;A0A0A6YXH3;A2A8Z1;E9Q6C1;F6UHR6;Q5FWX7	Oxysterol-binding protein	tr|E9PXZ2|E9PXZ2_MOUSE Oxysterol-binding protein OS=Mus musculus OX=10090 GN=Osbpl9 PE=1 SV=2;tr|A0A0A6YXH3|A0A0A6YXH3_MOUSE Oxysterol-binding protein OS=Mus musculus OX=10090 GN=Osbpl9 PE=1 SV=1;sp|A2A8Z1|OSBL9_MOUSE Oxysterol-binding protein-related prot	Osbpl9	0.0484061	0.0898914		0.349669	0.853034		-0.0447409	0.16107		20	5.17556	4.65151	5.8314	5.3311	5.04111	6.01348	5.29227	5.29241	5.74945	5.48136	15.8943	16.2302	16.3037	15.9342	3
99	A0A0A6YXR0;Q8BGS7;D3Z5Y5;D3YX12	Choline/ethanolaminephosphotransferase 1 (Fragment)	tr|A0A0A6YXR0|A0A0A6YXR0_MOUSE Choline/ethanolaminephosphotransferase 1 (Fragment) OS=Mus musculus OX=10090 GN=Cept1 PE=1 SV=1;sp|Q8BGS7|CEPT1_MOUSE Choline/ethanolaminephosphotransferase 1 OS=Mus musculus OX=10090 GN=Cept1 PE=1 SV=1;tr|D3Z5Y5|D3Z5Y5_MOUSE	Cept1	0.425581	0.872512		-0.235001	0.426056		-0.11374	0.709416		17	4.70968	4.22342	4.68319	4.60887	4.8673	5.58328	4.7217	5.15113	4.39568	4.95257	14.7138	15.3856	14.7688	15.1137	3
101	Z4YN97;A0A0A6YXW8;Q9R0Y5	Adenylate kinase isoenzyme 1 (Fragment)	tr|Z4YN97|Z4YN97_MOUSE Adenylate kinase isoenzyme 1 (Fragment) OS=Mus musculus OX=10090 GN=Ak1 PE=1 SV=1;tr|A0A0A6YXW8|A0A0A6YXW8_MOUSE Adenylate kinase isoenzyme 1 (Fragment) OS=Mus musculus OX=10090 GN=Ak1 PE=1 SV=1;sp|Q9R0Y5|KAD1_MOUSE Adenylate kinase	Ak1	NaN	NaN		-0.395187	0.508684		0.741919	1.87419	UP	2	1.35366	0.00432161	NaN	1.3729	1.39193	NaN	0.672471	0.232292	-0.00559406	-0.141112	8.23946	9.38081	9.78184	9.38351	2
102	A0A0A6YY22;Q9WUE3	Cytochrome b561 domain-containing protein 2	tr|A0A0A6YY22|A0A0A6YY22_MOUSE Cytochrome b561 domain-containing protein 2 OS=Mus musculus OX=10090 GN=Cyb561d2 PE=1 SV=1;sp|Q9WUE3|C56D2_MOUSE Cytochrome b561 domain-containing protein 2 OS=Mus musculus OX=10090 GN=Cyb561d2 PE=2 SV=1	Cyb561d2	0.128526	0.141881		NaN	NaN		NaN	NaN		1	NaN	NaN	6.08194	NaN	NaN	6.36936	NaN	NaN	NaN	NaN	NaN	NaN	NaN	NaN	1
103	A0A0A6YY75;Q64735;A0A0A6YVT1;A0A0A6YXN9	Complement component receptor 1-like protein	tr|A0A0A6YY75|A0A0A6YY75_MOUSE Complement component receptor 1-like protein OS=Mus musculus OX=10090 GN=Cr1l PE=1 SV=1;sp|Q64735|CR1L_MOUSE Complement component receptor 1-like protein OS=Mus musculus OX=10090 GN=Cr1l PE=1 SV=1;tr|A0A0A6YVT1|A0A0A6YVT1_MOU	Cr1l	-0.095334	0.126576		-0.0621707	0.162658		-0.257389	1.60607		12	7.44095	7.51207	6.13506	7.24279	7.2695	6.47452	7.46213	7.52333	7.46336	7.33244	13.4367	13.682	13.3102	13.35	3
104	A0A0B4J1E2;Q9CSN1	SNW domain-containing protein 1	tr|A0A0B4J1E2|A0A0B4J1E2_MOUSE SNW domain-containing protein 1 OS=Mus musculus OX=10090 GN=Snw1 PE=1 SV=1;sp|Q9CSN1|SNW1_MOUSE SNW domain-containing protein 1 OS=Mus musculus OX=10090 GN=Snw1 PE=1 SV=3	Snw1	0.0631119	0.13826		0.282621	0.805271		0.138256	1.13514		81	8.01212	8.10565	9.29902	8.21252	8.52423	9.51408	8.22154	8.18775	8.56362	8.33985	17.1294	17.7163	17.8082	17.7161	3
105	D3Z5P5;A0A0B4J1E3;P40694	DNA-binding protein SMUBP-2	tr|D3Z5P5|D3Z5P5_MOUSE DNA-binding protein SMUBP-2 OS=Mus musculus OX=10090 GN=Ighmbp2 PE=1 SV=1;tr|A0A0B4J1E3|A0A0B4J1E3_MOUSE DNA-binding protein SMUBP-2 OS=Mus musculus OX=10090 GN=Ighmbp2 PE=1 SV=1;sp|P40694|SMBP2_MOUSE DNA-binding protein SMUBP-2 OS=M	Ighmbp2	NaN	NaN		-0.26269	0.433216		-0.127627	0.557663		3	3.73985	2.73721	NaN	3.44095	3.42143	NaN	3.45956	3.74114	3.24755	3.30666	10.8622	11.0287	10.7044	10.9445	2
106	A0A0B4J1E5;Q99PM9;A0A0A6YXW7;A0A0A6YVQ3;A0A0A6YXG9	Uridine-cytidine kinase 2 (Fragment)	tr|A0A0B4J1E5|A0A0B4J1E5_MOUSE Uridine-cytidine kinase 2 (Fragment) OS=Mus musculus OX=10090 GN=Uck2 PE=1 SV=1;sp|Q99PM9|UCK2_MOUSE Uridine-cytidine kinase 2 OS=Mus musculus OX=10090 GN=Uck2 PE=1 SV=1;tr|A0A0A6YXW7|A0A0A6YXW7_MOUSE Uridine-cytidine kinase	Uck2	-0.334477	0.791246		-0.237277	0.557996		0.050448	0.226916		22	6.57667	6.72778	6.14343	7.02326	6.60069	5.64993	6.78319	6.80168	6.32342	6.73485	15.8319	15.9921	16.1364	16.2005	3
107	O35343;A0A0B4J1E7	Importin subunit alpha-3	sp|O35343|IMA3_MOUSE Importin subunit alpha-3 OS=Mus musculus OX=10090 GN=Kpna4 PE=1 SV=1;tr|A0A0B4J1E7|A0A0B4J1E7_MOUSE Importin subunit alpha-3 OS=Mus musculus OX=10090 GN=Kpna4 PE=1 SV=1	Kpna4	NaN	NaN		0.234026	0.621781		0.218007	2.01325		10	6.40609	6.17658	NaN	6.75796	7.16128	NaN	6.33593	6.29913	6.57809	6.47562	14.3498	14.8736	14.9376	14.9399	2
7293	Q9Z0G9	Claudin-3	sp|Q9Z0G9|CLD3_MOUSE Claudin-3 OS=Mus musculus OX=10090 GN=Cldn3 PE=1 SV=1	Cldn3	1.71269	2.89892	UP	NaN	NaN		0.447135	0.703861		11	NaN	NaN	7.34882	NaN	NaN	9.2034	NaN	NaN	NaN	NaN	14.6612	15.3873	16.1803	15.0634	2
109	A0A0B4J1G5;Q9JHC9	ETS-related transcription factor Elf-2	tr|A0A0B4J1G5|A0A0B4J1G5_MOUSE ETS-related transcription factor Elf-2 OS=Mus musculus OX=10090 GN=Elf2 PE=1 SV=1;sp|Q9JHC9|ELF2_MOUSE ETS-related transcription factor Elf-2 OS=Mus musculus OX=10090 GN=Elf2 PE=1 SV=1	Elf2	NaN	NaN		NaN	NaN		-0.00516345	0.00799545		1	NaN	NaN	NaN	NaN	NaN	NaN	NaN	NaN	NaN	NaN	10.5414	11.8803	11.2825	11.3591	1
110	A0A0D2X7Z2;Q9CY45	EEF1A lysine methyltransferase 1	tr|A0A0D2X7Z2|A0A0D2X7Z2_MOUSE EEF1A lysine methyltransferase 1 OS=Mus musculus OX=10090 GN=Eef1akmt1 PE=1 SV=1;sp|Q9CY45|EFMT1_MOUSE EEF1A lysine methyltransferase 1 OS=Mus musculus OX=10090 GN=Eef1akmt1 PE=1 SV=1	Eef1akmt1	-0.270238	0.419943		NaN	NaN		0.118641	1.22124		11	NaN	NaN	3.57846	NaN	NaN	3.33714	NaN	NaN	NaN	NaN	14.1365	14.5367	14.5504	14.6382	2
4	A0A087WRP7;A0A087WNZ5;P0CW02;P0CW03	Lymphocyte antigen 6C1 (Fragment)	tr|A0A087WRP7|A0A087WRP7_MOUSE Lymphocyte antigen 6C1 (Fragment) OS=Mus musculus OX=10090 GN=Ly6c1 PE=1 SV=1;tr|A0A087WNZ5|A0A087WNZ5_MOUSE Lymphocyte antigen 6C1 OS=Mus musculus OX=10090 GN=Ly6c1 PE=1 SV=1;sp|P0CW02|LY6C1_MOUSE Lymphocyte antigen 6C1 OS=M	Ly6c1	1.71137	4.31574	UP	0.641053	1.42841	UP	0.22475	1.55283		13	3.79452	3.55299	6.62438	3.99014	3.81404	8.23204	3.8474	3.73249	3.93687	4.8387	13.3954	14.1027	14.0874	14.112	3
112	A0A0F6AIX5;A0A1W2P7C8;A0A0F6AIX6;Q8BVA5;A0A1W2P820	Lipid droplet-associated hydrolase	tr|A0A0F6AIX5|A0A0F6AIX5_MOUSE Lipid droplet-associated hydrolase OS=Mus musculus OX=10090 GN=Ldah PE=1 SV=1;tr|A0A1W2P7C8|A0A1W2P7C8_MOUSE Lipid droplet-associated hydrolase OS=Mus musculus OX=10090 GN=Ldah PE=1 SV=1;tr|A0A0F6AIX6|A0A0F6AIX6_MOUSE Lipid d	Ldah	0.199562	0.345282		-0.129714	0.418366		0.00806789	0.026918		15	3.05155	2.91567	7.10276	3.2693	3.24926	7.70266	3.37768	3.39684	3.18948	3.19368	14.4755	15.2252	15.1338	14.9994	3
113	A0A0G2JEQ8;A0A0G2JH16;A0A0G2JFV3;A0A0G2JDE3;A0A0G2JG66;A0A0G2JDF4;A0A0G2JFF5;A0A0G2JDK6;A0A0G2JGM8;Q8JZZ7	Adhesion G protein-coupled receptor L2	tr|A0A0G2JEQ8|A0A0G2JEQ8_MOUSE Adhesion G protein-coupled receptor L2 OS=Mus musculus OX=10090 GN=Adgrl2 PE=1 SV=1;tr|A0A0G2JH16|A0A0G2JH16_MOUSE Adhesion G protein-coupled receptor L2 OS=Mus musculus OX=10090 GN=Adgrl2 PE=1 SV=1;tr|A0A0G2JFV3|A0A0G2JFV3_M	Adgrl2	0.804288	0.64757		NaN	NaN		0.114908	0.333633		3	NaN	NaN	1.63594	NaN	NaN	3.31664	NaN	NaN	NaN	NaN	11.9251	12.8616	12.3083	12.8023	2
114	A0A0G2JDF3;A0A0G2JDU2;O54992	MAP kinase-activated protein kinase 5 (Fragment)	tr|A0A0G2JDF3|A0A0G2JDF3_MOUSE MAP kinase-activated protein kinase 5 (Fragment) OS=Mus musculus OX=10090 GN=Mapkapk5 PE=4 SV=1;tr|A0A0G2JDU2|A0A0G2JDU2_MOUSE Uncharacterized protein OS=Mus musculus OX=10090 GN=Gm42878 PE=4 SV=1;sp|O54992|MAPK5_MOUSE MAP ki	Mapkapk5	NaN	NaN		0.00254251	0.00295208		0.15767	0.114431		4	2.33216	1.5786	NaN	2.75427	2.00554	NaN	3.37407	3.41792	3.09021	3.55152	14.9762	13.7159	14.8874	14.2226	2
115	A0A0G2JDH8;D3YXZ7;Q8R1T4	UDP-N-acetylglucosamine transporter (Fragment)	tr|A0A0G2JDH8|A0A0G2JDH8_MOUSE UDP-N-acetylglucosamine transporter (Fragment) OS=Mus musculus OX=10090 GN=Slc35a3 PE=1 SV=1;tr|D3YXZ7|D3YXZ7_MOUSE UDP-N-acetylglucosamine transporter (Fragment) OS=Mus musculus OX=10090 GN=Slc35a3 PE=1 SV=1;sp|Q8R1T4|S35A3_	Slc35a3	0.0321233	0.0377592		-1.24856	2.84059	DOWN	0.0611374	0.100678		9	2.85933	2.72894	6.76951	2.05776	2.7344	7.31334	3.42868	3.51778	1.87586	2.41519	13.9096	14.1987	13.7795	14.7808	3
116	A0A0G2JE03;Q3TWF7;A0A0G2JDM7;Q8BTZ4;A0A0G2JFH0;A0A0G2JDE8	Anaphase-promoting complex subunit 5	tr|A0A0G2JE03|A0A0G2JE03_MOUSE Anaphase-promoting complex subunit 5 OS=Mus musculus OX=10090 GN=Anapc5 PE=1 SV=1;tr|Q3TWF7|Q3TWF7_MOUSE Anaphase-promoting complex subunit 5 OS=Mus musculus OX=10090 GN=Anapc5 PE=1 SV=1;tr|A0A0G2JDM7|A0A0G2JDM7_MOUSE Anaphas	Anapc5	-0.0351327	0.063589		0.1358	0.421288		0.0221366	0.171962		26	7.27305	7.40582	6.83618	7.16742	7.12774	6.9305	7.31696	7.3786	7.4475	7.45533	15.6356	16.1125	15.9681	16.0259	3
117	A0A0G2JDW7;Q6ZWU9;A0A0G2JG29	40S ribosomal protein S27 (Fragment)	tr|A0A0G2JDW7|A0A0G2JDW7_MOUSE 40S ribosomal protein S27 (Fragment) OS=Mus musculus OX=10090 GN=Rps27 PE=1 SV=1;sp|Q6ZWU9|RS27_MOUSE 40S ribosomal protein S27 OS=Mus musculus OX=10090 GN=Rps27 PE=1 SV=3;tr|A0A0G2JG29|A0A0G2JG29_MOUSE 40S ribosomal protein	Rps27	0.269692	0.440062		0.023787	0.039763		-0.0057405	0.011553		24	6.3989	5.95989	6.72014	6.51825	6.08466	6.69558	8.01011	8.05951	7.93717	8.11873	16.7036	16.6105	16.9498	16.5523	3
118	A0A0G2JF61;A0A0G2JDX9;P61969	LIM domain transcription factor LMO4	tr|A0A0G2JF61|A0A0G2JF61_MOUSE LIM domain transcription factor LMO4 OS=Mus musculus OX=10090 GN=Lmo4 PE=1 SV=1;tr|A0A0G2JDX9|A0A0G2JDX9_MOUSE LIM domain transcription factor LMO4 (Fragment) OS=Mus musculus OX=10090 GN=Lmo4 PE=1 SV=1;sp|P61969|LMO4_MOUSE LI	Lmo4	NaN	NaN		NaN	NaN		-0.231312	0.46726		1	NaN	NaN	NaN	NaN	NaN	NaN	NaN	NaN	NaN	NaN	10.8549	11.724	10.9731	11.4542	1
5031	Q8C142	Low density lipoprotein receptor adapter protein 1	sp|Q8C142|ARH_MOUSE Low density lipoprotein receptor adapter protein 1 OS=Mus musculus OX=10090 GN=Ldlrap1 PE=1 SV=3	Ldlrap1	1.70684	3.40563	UP	-0.218988	0.351994		0.363398	1.63352	UP	6	4.81824	4.95406	2.62129	5.39808	4.58922	4.11503	5.33746	5.17525	4.76887	5.25369	12.0782	12.6762	12.6957	12.8064	3
120	A0A0G2JE26;Q6DFX2	Anthrax toxin receptor	tr|A0A0G2JE26|A0A0G2JE26_MOUSE Anthrax toxin receptor OS=Mus musculus OX=10090 GN=Antxr2 PE=1 SV=1;sp|Q6DFX2|ANTR2_MOUSE Anthrax toxin receptor 2 OS=Mus musculus OX=10090 GN=Antxr2 PE=1 SV=1	Antxr2	NaN	NaN		NaN	NaN		0.0627593	0.203946		1	NaN	NaN	NaN	NaN	NaN	NaN	NaN	NaN	NaN	NaN	12.4432	12.8854	13.1071	12.7529	1
2675	P22437	Prostaglandin G/H synthase 1	sp|P22437|PGH1_MOUSE Prostaglandin G/H synthase 1 OS=Mus musculus OX=10090 GN=Ptgs1 PE=1 SV=1	Ptgs1	1.65296	2.82103	UP	1.76734	2.07271	UP	-0.125335	0.958889		37	3.8847	5.21599	9.10381	4.96989	5.83784	10.904	4.31962	4.29359	6.46251	5.63311	13.0793	13.6739	13.3183	13.2542	3
122	A0A0G2JE32;A0A0G2JGL0;P61079	Ubiquitin-conjugating enzyme E2 D3 (Fragment)	tr|A0A0G2JE32|A0A0G2JE32_MOUSE Ubiquitin-conjugating enzyme E2 D3 (Fragment) OS=Mus musculus OX=10090 GN=Ube2d3 PE=1 SV=1;tr|A0A0G2JGL0|A0A0G2JGL0_MOUSE Ubiquitin-conjugating enzyme E2 D3 OS=Mus musculus OX=10090 GN=Ube2d3 PE=1 SV=1;sp|P61079|UB2D3_MOUSE U	Ube2d3	-0.396906	0.565818		0.196744	0.168475		0.284607	1.1666		11	5.53119	5.12507	6.4751	5.80279	4.13931	5.6579	5.8788	6.03415	5.99652	6.25567	14.3794	14.4212	14.9014	14.7571	3
123	A0A0G2JE93;A0A1Y7VJA7;Q9DCI3;A0A1Y7VLU9	STARD3 N-terminal-like protein	tr|A0A0G2JE93|A0A0G2JE93_MOUSE STARD3 N-terminal-like protein OS=Mus musculus OX=10090 GN=Stard3nl PE=1 SV=1;tr|A0A1Y7VJA7|A0A1Y7VJA7_MOUSE STARD3 N-terminal-like protein OS=Mus musculus OX=10090 GN=Stard3nl PE=1 SV=1;sp|Q9DCI3|STR3N_MOUSE STARD3 N-termina	Stard3nl	0.274767	0.731623		NaN	NaN		0.139222	0.43402		3	NaN	NaN	3.97517	NaN	NaN	4.49224	NaN	NaN	NaN	NaN	11.57	12.6756	12.0517	12.5935	2
124	A0A0G2JEC4;Q9JK48	Endophilin-B1	tr|A0A0G2JEC4|A0A0G2JEC4_MOUSE Endophilin-B1 OS=Mus musculus OX=10090 GN=Sh3glb1 PE=1 SV=1;sp|Q9JK48|SHLB1_MOUSE Endophilin-B1 OS=Mus musculus OX=10090 GN=Sh3glb1 PE=1 SV=1	Sh3glb1	0.423994	1.26533		-0.119709	0.283274		-0.0618874	0.425904		37	7.65449	7.23726	7.00146	7.47752	7.28253	7.3637	7.67122	7.59455	7.43204	7.52818	16.044	16.3656	16.1997	16.3814	3
125	A0A0G2JF33;A0A0G2JEE9;Q9CVI2	Protein FAM133B	tr|A0A0G2JF33|A0A0G2JF33_MOUSE Protein FAM133B OS=Mus musculus OX=10090 GN=Fam133b PE=1 SV=1;tr|A0A0G2JEE9|A0A0G2JEE9_MOUSE Protein FAM133B OS=Mus musculus OX=10090 GN=Fam133b PE=1 SV=1;sp|Q9CVI2|F133B_MOUSE Protein FAM133B OS=Mus musculus OX=10090 GN=Fam1	Fam133b	NaN	NaN		-0.408511	1.24668		NaN	NaN		2	6.78895	6.78149	NaN	6.77571	6.32299	NaN	7.00742	7.00349	6.50066	6.64056	NaN	NaN	NaN	NaN	1
126	A0A0G2JEG2;Q3TCX3	KH homology domain-containing protein 4	tr|A0A0G2JEG2|A0A0G2JEG2_MOUSE KH homology domain-containing protein 4 OS=Mus musculus OX=10090 GN=Khdc4 PE=1 SV=1;sp|Q3TCX3|KHDC4_MOUSE KH homology domain-containing protein 4 OS=Mus musculus OX=10090 GN=Khdc4 PE=1 SV=1	Khdc4	-0.279739	0.494385		NaN	NaN		0.122113	0.938091		7	NaN	NaN	3.1003	NaN	NaN	2.50818	NaN	NaN	NaN	NaN	14.4418	15.0336	14.8845	15.0396	2
127	A0A0G2JEG3;Q8VE96	Solute carrier family 35 member F6	tr|A0A0G2JEG3|A0A0G2JEG3_MOUSE Solute carrier family 35 member F6 OS=Mus musculus OX=10090 GN=Slc35f6 PE=1 SV=1;sp|Q8VE96|S35F6_MOUSE Solute carrier family 35 member F6 OS=Mus musculus OX=10090 GN=Slc35f6 PE=1 SV=1	Slc35f6	0.132097	0.241097		NaN	NaN		0.0548569	0.294132		4	NaN	NaN	5.42465	NaN	NaN	6.00158	NaN	NaN	NaN	NaN	13.2083	13.8205	13.554	13.7375	2
128	A0A0G2JEK2;P63254	Cysteine-rich protein 1	tr|A0A0G2JEK2|A0A0G2JEK2_MOUSE Cysteine-rich protein 1 OS=Mus musculus OX=10090 GN=Crip1 PE=1 SV=1;sp|P63254|CRIP1_MOUSE Cysteine-rich protein 1 OS=Mus musculus OX=10090 GN=Crip1 PE=1 SV=2	Crip1	-0.110876	0.169214		0.576916	1.08662		-0.486839	1.7845	DOWN	32	6.37161	5.98416	9.20506	5.13151	4.20703	8.59679	6.53129	6.46748	7.00899	7.09392	16.9069	16.8306	16.4518	16.6426	3
129	A0A0G2JEM4;Q8C4F9;Q8CB78;O54965	E3 ubiquitin-protein ligase RNF13 (Fragment)	tr|A0A0G2JEM4|A0A0G2JEM4_MOUSE E3 ubiquitin-protein ligase RNF13 (Fragment) OS=Mus musculus OX=10090 GN=Rnf13 PE=1 SV=1;tr|Q8C4F9|Q8C4F9_MOUSE E3 ubiquitin-protein ligase RNF13 OS=Mus musculus OX=10090 GN=Rnf13 PE=1 SV=1;tr|Q8CB78|Q8CB78_MOUSE E3 ubiquitin	Rnf13	-0.206639	0.383984		NaN	NaN		0.145324	0.197001		5	NaN	NaN	4.26941	NaN	NaN	4.44221	NaN	NaN	NaN	NaN	12.0068	13.3596	12.3619	13.5037	2
130	A0A0G2JEP4;A0A0R4J169;E9QN52;A0A0G2JFV5;Q91WK0;A0A1L1SVG1;A0A1L1SQW1;A0A1L1SSC0	Leucine-rich repeat flightless-interacting protein 2	tr|A0A0G2JEP4|A0A0G2JEP4_MOUSE Leucine-rich repeat flightless-interacting protein 2 OS=Mus musculus OX=10090 GN=Lrrfip2 PE=1 SV=1;tr|A0A0R4J169|A0A0R4J169_MOUSE Leucine-rich repeat flightless-interacting protein 2 OS=Mus musculus OX=10090 GN=Lrrfip2 PE=1 S	Lrrfip2	0.326326	0.481858		-0.0024509	0.00429071		-0.30668	0.824227		29	6.56113	6.84875	7.46956	6.81609	7.05072	7.84681	6.7443	6.90038	6.92517	6.66021	15.196	16.3636	15.3887	15.7101	3
133	A0A0G2JF44;Q9DAI2;A0A0H2UKB7;A0A0G2JDJ1	Intraflagellar transport protein 22 homolog (Fragment)	tr|A0A0G2JF44|A0A0G2JF44_MOUSE Intraflagellar transport protein 22 homolog (Fragment) OS=Mus musculus OX=10090 GN=Ift22 PE=1 SV=1;sp|Q9DAI2|IFT22_MOUSE Intraflagellar transport protein 22 homolog OS=Mus musculus OX=10090 GN=Ift22 PE=1 SV=1;tr|A0A0H2UKB7|A0	Ift22	NaN	NaN		NaN	NaN		0.0905181	0.678223		6	NaN	NaN	NaN	NaN	NaN	NaN	NaN	NaN	NaN	NaN	13.3875	13.958	13.6323	13.8222	1
134	A0A0G2JFJ6;Q7TPD0	Integrator complex subunit 3	tr|A0A0G2JFJ6|A0A0G2JFJ6_MOUSE Integrator complex subunit 3 OS=Mus musculus OX=10090 GN=Ints3 PE=1 SV=1;sp|Q7TPD0|INT3_MOUSE Integrator complex subunit 3 OS=Mus musculus OX=10090 GN=Ints3 PE=1 SV=2	Ints3	-0.122863	0.286799		0.303168	0.689153		0.0863843	0.763919		56	5.3875	4.72874	7.28974	5.51352	5.74112	7.31061	5.18725	5.02936	5.35854	5.41088	16.5651	16.9223	17.0249	16.9346	3
135	A0A0G2JFK5;E9QNB8;D3YXI6;Q2YDW7	Histone-lysine N-methyltransferase	tr|A0A0G2JFK5|A0A0G2JFK5_MOUSE Histone-lysine N-methyltransferase OS=Mus musculus OX=10090 GN=Kmt5a PE=1 SV=1;tr|E9QNB8|E9QNB8_MOUSE Histone-lysine N-methyltransferase OS=Mus musculus OX=10090 GN=Kmt5a PE=1 SV=1;tr|D3YXI6|D3YXI6_MOUSE Histone-lysine N-meth	Kmt5a	NaN	NaN		0.000798192	0.00121788		0.0849192	0.230984		5	5.60256	6.12817	NaN	5.56934	5.90082	NaN	5.73004	5.64953	5.58475	5.74316	12.9019	13.5201	13.4907	13.479	2
2814	P37040;Q05DV1	NADPH--cytochrome P450 reductase	sp|P37040|NCPR_MOUSE NADPH--cytochrome P450 reductase OS=Mus musculus OX=10090 GN=Por PE=1 SV=2;tr|Q05DV1|Q05DV1_MOUSE NADPH--cytochrome P450 reductase OS=Mus musculus OX=10090 GN=Por PE=1 SV=1	Por	1.65032	3.06677	UP	-0.0620767	0.144395		-0.0371764	0.113369		287	9.83931	9.84782	11.4648	10.0918	10.3545	13.6022	10.3133	10.2876	10.1148	10.2897	19.221	19.3744	19.2863	19.6602	3
137	A0A0G2JFT8;Q9D394	Protein RUFY3	tr|A0A0G2JFT8|A0A0G2JFT8_MOUSE Protein RUFY3 OS=Mus musculus OX=10090 GN=Rufy3 PE=1 SV=1;sp|Q9D394|RUFY3_MOUSE Protein RUFY3 OS=Mus musculus OX=10090 GN=Rufy3 PE=1 SV=1	Rufy3	0.0850129	0.185312		-0.121573	0.310513		-0.024354	0.0953187		25	6.74994	6.78647	7.42962	7.21888	6.87762	7.55382	6.85922	6.86876	6.62853	6.80116	15.7732	15.9881	15.8263	16.0992	3
138	A0A0G2JFV4;Q9D0C1	E3 ubiquitin-protein ligase RNF115	tr|A0A0G2JFV4|A0A0G2JFV4_MOUSE E3 ubiquitin-protein ligase RNF115 OS=Mus musculus OX=10090 GN=Rnf115 PE=1 SV=1;sp|Q9D0C1|RN115_MOUSE E3 ubiquitin-protein ligase RNF115 OS=Mus musculus OX=10090 GN=Rnf115 PE=1 SV=1	Rnf115	NaN	NaN		NaN	NaN		0.49036	0.898858		1	NaN	NaN	NaN	NaN	NaN	NaN	NaN	NaN	NaN	NaN	10.4093	10.7078	11.7102	10.5388	1
139	A0A0G2JG52;E9PVP1	Crystallin beta-gamma domain-containing 1	tr|A0A0G2JG52|A0A0G2JG52_MOUSE Crystallin beta-gamma domain-containing 1 OS=Mus musculus OX=10090 GN=Crybg1 PE=1 SV=1;tr|E9PVP1|E9PVP1_MOUSE Crystallin beta-gamma domain-containing 1 OS=Mus musculus OX=10090 GN=Crybg1 PE=1 SV=1	Crybg1	0.224918	0.525307		0.0685469	0.179139		-0.22516	1.5692		132	8.78205	9.00163	10.0623	9.08913	9.07623	10.218	8.76769	8.79432	8.77946	8.84743	17.5572	18.1384	17.8321	17.7697	3
140	A0A0G2JG60;Q6P9Z1	SWI/SNF related, matrix associated, actin dependent regulator of chromatin, subfamily d, member 3, isoform CRA_a	tr|A0A0G2JG60|A0A0G2JG60_MOUSE SWI/SNF related, matrix associated, actin dependent regulator of chromatin, subfamily d, member 3, isoform CRA_a OS=Mus musculus OX=10090 GN=Smarcd3 PE=1 SV=1;sp|Q6P9Z1|SMRD3_MOUSE SWI/SNF-related matrix-associated actin-depe	Smarcd3	-0.46766	1.25432		NaN	NaN		-0.112156	0.291794		4	NaN	NaN	2.09041	NaN	NaN	1.35507	NaN	NaN	NaN	NaN	12.4305	12.5087	12.3289	12.1125	2
141	A0A0G2JG79;Q3TVF4;P53612;Q6PFA1;A0A0G2JDK3;A0A0G2JGU4;Q9JIF6;A0A0G2JF29	Geranylgeranyl transferase type-2 subunit beta	tr|A0A0G2JG79|A0A0G2JG79_MOUSE Geranylgeranyl transferase type-2 subunit beta OS=Mus musculus OX=10090 GN=Rabggtb PE=1 SV=1;tr|Q3TVF4|Q3TVF4_MOUSE Geranylgeranyl transferase type-2 subunit beta OS=Mus musculus OX=10090 GN=Rabggtb PE=1 SV=1;sp|P53612|PGTB2_	Rabggtb	NaN	NaN		-0.831931	1.45379	DOWN	-0.038447	0.152754		4	1.28954	1.00504	NaN	1.04159	0.179129	NaN	0.392098	1.08304	-0.110417	-0.341738	13.0642	13.4074	13.0401	13.5928	2
142	A0A0G2JGE1;Q71RI9	Kynurenine--oxoglutarate transaminase 3 (Fragment)	tr|A0A0G2JGE1|A0A0G2JGE1_MOUSE Kynurenine--oxoglutarate transaminase 3 (Fragment) OS=Mus musculus OX=10090 GN=Kyat3 PE=1 SV=1;sp|Q71RI9|KAT3_MOUSE Kynurenine--oxoglutarate transaminase 3 OS=Mus musculus OX=10090 GN=Kyat3 PE=1 SV=1	Kyat3	-0.188381	0.339588		NaN	NaN		-0.236448	0.362911		2	NaN	NaN	6.39295	NaN	NaN	6.55024	NaN	NaN	NaN	NaN	12.4275	12.2937	12.2979	12.2054	2
143	A0A0G2JGI9;F8VPN4;F6XXE6	Amylo-1,6-glucosidase, 4-alpha-glucanotransferase	tr|A0A0G2JGI9|A0A0G2JGI9_MOUSE Amylo-1,6-glucosidase, 4-alpha-glucanotransferase OS=Mus musculus OX=10090 GN=Agl PE=1 SV=1;tr|F8VPN4|F8VPN4_MOUSE Amylo-1,6-glucosidase, 4-alpha-glucanotransferase OS=Mus musculus OX=10090 GN=Agl PE=1 SV=1;tr|F6XXE6|F6XXE6_M	Agl	0.0206929	0.0284306		-0.320658	0.345007		-0.0211263	0.101992		7	2.81238	1.23119	6.30927	2.87383	3.12194	6.01355	3.41859	3.47677	3.03101	3.07353	11.5911	12.0484	11.6255	12.0679	3
144	A0A0G2JGL8;Q99PU8	Putative ATP-dependent RNA helicase DHX30	tr|A0A0G2JGL8|A0A0G2JGL8_MOUSE Putative ATP-dependent RNA helicase DHX30 OS=Mus musculus OX=10090 GN=Dhx30 PE=1 SV=1;sp|Q99PU8|DHX30_MOUSE Putative ATP-dependent RNA helicase DHX30 OS=Mus musculus OX=10090 GN=Dhx30 PE=1 SV=1	Dhx30	0.443498	1.0872		0.269273	0.91739		-0.0578927	0.477225		63	6.85212	6.926	8.38608	7.04691	7.23448	9.25439	6.91385	7.05875	7.25701	7.19436	16.2039	16.7289	16.4744	16.5434	3
145	A0A0G2JGP4;Q9D091;P08556;A0A0G2JE25	GTPase NRas (Fragment)	tr|A0A0G2JGP4|A0A0G2JGP4_MOUSE GTPase NRas (Fragment) OS=Mus musculus OX=10090 GN=Nras PE=1 SV=1;tr|Q9D091|Q9D091_MOUSE GTPase NRas OS=Mus musculus OX=10090 GN=Nras PE=1 SV=1;sp|P08556|RASN_MOUSE GTPase NRas OS=Mus musculus OX=10090 GN=Nras PE=1 SV=1;tr|A0	Nras	0.357124	0.94213		-0.605215	1.36558	DOWN	0.00417353	0.02319		17	4.94176	5.62199	6.0814	5.41853	5.42875	6.80813	5.62694	5.63157	5.13299	4.86131	15.0286	15.5303	15.3406	15.518	3
146	A0A0G2JGQ0	Annexin A5 (Fragment)	tr|A0A0G2JGQ0|A0A0G2JGQ0_MOUSE Annexin A5 (Fragment) OS=Mus musculus OX=10090 GN=Anxa5 PE=1 SV=1	Anxa5	NaN	NaN		NaN	NaN		NaN	NaN		1	-2.83105	NaN	NaN	-2.4351	NaN	NaN	-2.12482	-1.72142	-0.310808	-0.721444	NaN	NaN	NaN	NaN	1
147	A0A0G2JGQ4;P54729	NEDD8 ultimate buster 1	tr|A0A0G2JGQ4|A0A0G2JGQ4_MOUSE NEDD8 ultimate buster 1 OS=Mus musculus OX=10090 GN=Nub1 PE=1 SV=1;sp|P54729|NUB1_MOUSE NEDD8 ultimate buster 1 OS=Mus musculus OX=10090 GN=Nub1 PE=1 SV=2	Nub1	-0.183112	0.375063		0.0836484	0.135192		0.0205514	0.113357		34	6.82133	7.22824	7.95309	6.99752	6.39748	7.73302	6.80851	6.83137	6.84549	6.90641	15.7328	15.9727	15.9886	16.0186	3
148	Q6PHZ2;A0A0G2JGS4;E9Q1T1;E9Q1W0;E9Q1V9;Q8CCM0	Calcium/calmodulin-dependent protein kinase type II subunit delta	sp|Q6PHZ2|KCC2D_MOUSE Calcium/calmodulin-dependent protein kinase type II subunit delta OS=Mus musculus OX=10090 GN=Camk2d PE=1 SV=1;tr|A0A0G2JGS4|A0A0G2JGS4_MOUSE Calcium/calmodulin-dependent protein kinase type II subunit delta OS=Mus musculus OX=10090 G	Camk2d	0.38296	0.954935		-0.489223	1.97488	DOWN	-0.102153	0.285167		64	8.66736	8.57588	8.34399	8.9015	8.6837	8.5534	8.89685	8.91456	8.33222	8.42798	17.07	17.0855	16.9582	17.3824	3
149	Q3TUE1;A0A0G2JGW9;A0A0G2JFY5;Q3UUU2;Q91WJ8;A0A0G2JG00;A0A0G2JFK2	Far upstream element-binding protein 1	tr|Q3TUE1|Q3TUE1_MOUSE Far upstream element-binding protein 1 OS=Mus musculus OX=10090 GN=Fubp1 PE=1 SV=1;tr|A0A0G2JGW9|A0A0G2JGW9_MOUSE Far upstream element-binding protein 1 OS=Mus musculus OX=10090 GN=Fubp1 PE=1 SV=1;tr|A0A0G2JFY5|A0A0G2JFY5_MOUSE Far u	Fubp1	-0.16646	0.290743		0.308472	1.07807		0.100156	0.404511		121	9.04595	9.1406	8.88685	9.32166	9.48099	8.65015	9.15135	9.22125	9.4705	9.44812	17.6503	18.1793	18.398	18.0532	3
151	A0A0G2JH03;Q9EPR2	Group XIIA secretory phospholipase A2 (Fragment)	tr|A0A0G2JH03|A0A0G2JH03_MOUSE Group XIIA secretory phospholipase A2 (Fragment) OS=Mus musculus OX=10090 GN=Pla2g12a PE=1 SV=1;sp|Q9EPR2|PG12A_MOUSE Group XIIA secretory phospholipase A2 OS=Mus musculus OX=10090 GN=Pla2g12a PE=1 SV=2	Pla2g12a	NaN	NaN		NaN	NaN		0.619379	1.86666	UP	3	NaN	NaN	NaN	NaN	NaN	NaN	NaN	NaN	NaN	NaN	10.5033	10.5661	11.3587	10.8719	1
152	K3W4P2;A0A0G2JH17;Q6P4S8	Integrator complex subunit 1	tr|K3W4P2|K3W4P2_MOUSE Integrator complex subunit 1 OS=Mus musculus OX=10090 GN=Ints1 PE=1 SV=2;tr|A0A0G2JH17|A0A0G2JH17_MOUSE Integrator complex subunit 1 OS=Mus musculus OX=10090 GN=Ints1 PE=1 SV=1;sp|Q6P4S8|INT1_MOUSE Integrator complex subunit 1 OS=Mus	Ints1	-0.140018	0.335193		-0.150366	0.338115		-0.0645679	0.493933		57	7.31967	6.8674	7.40574	7.6268	7.77321	7.37374	7.51262	7.44576	7.12195	7.47054	16.1308	16.6081	16.3033	16.5665	3
154	A0A0H2UH19;Z4YJZ7;Q5DW34;E9Q5A3	Histone-lysine N-methyltransferase EHMT1	tr|A0A0H2UH19|A0A0H2UH19_MOUSE Histone-lysine N-methyltransferase EHMT1 OS=Mus musculus OX=10090 GN=Ehmt1 PE=1 SV=1;tr|Z4YJZ7|Z4YJZ7_MOUSE Histone-lysine N-methyltransferase EHMT1 OS=Mus musculus OX=10090 GN=Ehmt1 PE=1 SV=2;sp|Q5DW34|EHMT1_MOUSE Histone-ly	Ehmt1	0.0590214	0.110004		-0.235736	0.543867		-0.103144	0.412279		27	6.29767	6.78136	6.7699	6.79494	7.0621	6.70266	6.94989	7.00225	6.76713	6.65964	15.7281	15.7634	15.5711	15.6657	3
155	A0A0J9YTR2	RIKEN cDNA 0610012G03 gene	tr|A0A0J9YTR2|A0A0J9YTR2_MOUSE RIKEN cDNA 0610012G03 gene OS=Mus musculus OX=10090 GN=0610012G03Rik PE=1 SV=1	0610012G03Rik	NaN	NaN		NaN	NaN		NaN	NaN		1	NaN	NaN	-0.62451	NaN	NaN	-1.44764	NaN	NaN	NaN	NaN	NaN	NaN	NaN	NaN	1
156	A0A0J9YTS4;D3YXN7;Q8BJU2	Tetraspanin (Fragment)	tr|A0A0J9YTS4|A0A0J9YTS4_MOUSE Tetraspanin (Fragment) OS=Mus musculus OX=10090 GN=Tspan9 PE=1 SV=1;tr|D3YXN7|D3YXN7_MOUSE Tetraspanin (Fragment) OS=Mus musculus OX=10090 GN=Tspan9 PE=1 SV=1;sp|Q8BJU2|TSN9_MOUSE Tetraspanin-9 OS=Mus musculus OX=10090 GN=Tsp	Tspan9	NaN	NaN		0.619897	1.00023		-0.379015	0.912993		3	3.01296	2.62618	NaN	2.66371	3.53119	NaN	2.67805	2.56579	3.45365	2.88286	12.1213	11.85	11.3432	11.6227	2
157	Q3U6F1;E9Q7W0;A0A0J9YTV5;P31266	Recombining-binding protein suppressor of hairless	tr|Q3U6F1|Q3U6F1_MOUSE Recombining-binding protein suppressor of hairless OS=Mus musculus OX=10090 GN=Rbpj PE=1 SV=1;tr|E9Q7W0|E9Q7W0_MOUSE Recombining-binding protein suppressor of hairless OS=Mus musculus OX=10090 GN=Rbpj PE=1 SV=1;tr|A0A0J9YTV5|A0A0J9YT	Rbpj	0.274884	0.722078		NaN	NaN		0.217491	0.811733		9	NaN	NaN	5.58216	NaN	NaN	5.98352	NaN	NaN	NaN	NaN	14.0066	14.8482	14.5723	14.9864	2
158	A0A0J9YTX7;Q6PD35;Q9JI57;Q80ZG9	General transcription factor II-I repeat domain-containing protein 1	tr|A0A0J9YTX7|A0A0J9YTX7_MOUSE General transcription factor II-I repeat domain-containing protein 1 OS=Mus musculus OX=10090 GN=Gtf2ird1 PE=1 SV=1;tr|Q6PD35|Q6PD35_MOUSE General transcription factor II I repeat domain-containing 1 OS=Mus musculus OX=10090	Gtf2ird1	NaN	NaN		NaN	NaN		-0.110485	0.942762		2	NaN	NaN	NaN	NaN	NaN	NaN	NaN	NaN	NaN	NaN	12.0339	12.4451	12.0101	12.17	1
159	A0A0J9YTY0;A0A0J9YUL3;Q8C1B7	Septin-11	tr|A0A0J9YTY0|A0A0J9YTY0_MOUSE Septin-11 OS=Mus musculus OX=10090 GN=Sept11 PE=1 SV=1;tr|A0A0J9YUL3|A0A0J9YUL3_MOUSE Septin 11, isoform CRA_b OS=Mus musculus OX=10090 GN=Sept11 PE=1 SV=1;sp|Q8C1B7|SEP11_MOUSE Septin-11 OS=Mus musculus OX=10090 GN=Sept11 PE	#Sept11	-0.390313	0.807969		0.397322	1.29037		-0.0707262	0.414438		68	8.79165	9.08828	8.49733	9.02031	8.91761	7.88344	8.88978	8.82225	9.30154	9.13335	16.8753	17.498	17.3463	17.2583	3
160	A0A0J9YU62;O88712;A0A0J9YUM4	C-terminal-binding protein 1	tr|A0A0J9YU62|A0A0J9YU62_MOUSE C-terminal-binding protein 1 OS=Mus musculus OX=10090 GN=Ctbp1 PE=1 SV=1;sp|O88712|CTBP1_MOUSE C-terminal-binding protein 1 OS=Mus musculus OX=10090 GN=Ctbp1 PE=1 SV=2;tr|A0A0J9YUM4|A0A0J9YUM4_MOUSE C-terminal-binding protein	Ctbp1	-0.234319	0.666906		-0.114842	0.250023		0.101519	0.908785		29	5.89183	5.5721	7.44626	6.13348	6.53495	7.34234	6.22029	6.17317	5.95972	6.15421	15.9123	16.3192	16.2343	16.4213	3
162	A0A0J9YU92;Q8VDH1	F-box only protein 21 (Fragment)	tr|A0A0J9YU92|A0A0J9YU92_MOUSE F-box only protein 21 (Fragment) OS=Mus musculus OX=10090 GN=Fbxo21 PE=1 SV=1;sp|Q8VDH1|FBX21_MOUSE F-box only protein 21 OS=Mus musculus OX=10090 GN=Fbxo21 PE=1 SV=1	Fbxo21	NaN	NaN		NaN	NaN		0.283169	0.642352		4	NaN	NaN	NaN	NaN	NaN	NaN	NaN	NaN	NaN	NaN	14.3965	15.498	15.1638	15.437	1
166	A0A0J9YUW6;A0A0J9YUN2;Q9Z255;A0A0J9YUR7;Q3TQ27	Ubiquitin-conjugating enzyme E2 A (Fragment)	tr|A0A0J9YUW6|A0A0J9YUW6_MOUSE Ubiquitin-conjugating enzyme E2 A (Fragment) OS=Mus musculus OX=10090 GN=Ube2a PE=1 SV=1;tr|A0A0J9YUN2|A0A0J9YUN2_MOUSE Ubiquitin-conjugating enzyme E2 A OS=Mus musculus OX=10090 GN=Ube2a PE=1 SV=1;sp|Q9Z255|UBE2A_MOUSE Ubiqu	Ube2a	NaN	NaN		NaN	NaN		0.19867	0.715304		3	NaN	NaN	NaN	NaN	NaN	NaN	NaN	NaN	NaN	NaN	13.3419	13.971	13.8449	14.1748	1
167	A0A0J9YUR2;A0A0J9YTU3;Q5SXY1;A0A0J9YV86;A0A0J9YUF8	Cytospin-B	tr|A0A0J9YUR2|A0A0J9YUR2_MOUSE Cytospin-B OS=Mus musculus OX=10090 GN=Specc1 PE=1 SV=1;tr|A0A0J9YTU3|A0A0J9YTU3_MOUSE Cytospin-B OS=Mus musculus OX=10090 GN=Specc1 PE=1 SV=1;sp|Q5SXY1|CYTSB_MOUSE Cytospin-B OS=Mus musculus OX=10090 GN=Specc1 PE=1 SV=2;tr|A	Specc1	0.0522301	0.101623		-0.00320384	0.00715327		-0.181453	1.79856		23	6.93322	7.0129	5.88942	7.09708	7.29646	6.26288	6.96451	6.83276	6.83933	6.89336	15.2014	15.8693	15.491	15.5077	3
168	A0A0J9YUZ4;P63158;A0A0J9YUD8;D3YZ18	High mobility group protein B1 (Fragment)	tr|A0A0J9YUZ4|A0A0J9YUZ4_MOUSE High mobility group protein B1 (Fragment) OS=Mus musculus OX=10090 GN=Hmgb1 PE=1 SV=1;sp|P63158|HMGB1_MOUSE High mobility group protein B1 OS=Mus musculus OX=10090 GN=Hmgb1 PE=1 SV=2;tr|A0A0J9YUD8|A0A0J9YUD8_MOUSE High mobili	Hmgb1	-0.702288	0.999741		0.588938	0.964169		0.398316	1.91046	UP	221	9.1696	9.99166	11.7695	9.7262	8.91868	10.4322	9.50855	9.64505	10.2096	10.0511	19.3747	19.9301	20.2805	20.407	3
4145	Q64133	Amine oxidase [flavin-containing] A	sp|Q64133|AOFA_MOUSE Amine oxidase [flavin-containing] A OS=Mus musculus OX=10090 GN=Maoa PE=1 SV=3	Maoa	1.65011	2.61245	UP	-0.0147032	0.0226296		0.373577	2.08699	UP	22	6.67002	6.14645	5.81931	6.86208	6.87234	7.83099	6.50567	6.18174	6.09704	6.51196	14.364	14.5934	15.1145	14.925	3
170	A0A0J9YV30	Paxillin	tr|A0A0J9YV30|A0A0J9YV30_MOUSE Paxillin OS=Mus musculus OX=10090 GN=Pxn PE=1 SV=1	Pxn	NaN	NaN		NaN	NaN		0.0894568	0.259715		1	NaN	NaN	NaN	NaN	NaN	NaN	NaN	NaN	NaN	NaN	11.9272	12.6299	12.4071	12.7238	1
172	A0A0J9YVB9;D3Z6G3;Q6PER3	Microtubule-associated protein RP/EB family member 3 (Fragment)	tr|A0A0J9YVB9|A0A0J9YVB9_MOUSE Microtubule-associated protein RP/EB family member 3 (Fragment) OS=Mus musculus OX=10090 GN=Mapre3 PE=1 SV=3;tr|D3Z6G3|D3Z6G3_MOUSE Microtubule-associated protein RP/EB family member 3 OS=Mus musculus OX=10090 GN=Mapre3 PE=1	Mapre3	0.214968	0.45117		NaN	NaN		0.0340628	0.0733891		5	NaN	NaN	3.89015	NaN	NaN	4.2299	NaN	NaN	NaN	NaN	12.5432	13.3552	13.009	13.281	2
5681	Q91VC9	Growth hormone-inducible transmembrane protein	sp|Q91VC9|GHITM_MOUSE Growth hormone-inducible transmembrane protein OS=Mus musculus OX=10090 GN=Ghitm PE=1 SV=1	Ghitm	1.60948	2.78178	UP	0.537706	1.97072	UP	-0.0572316	0.528631		16	6.78398	6.9659	5.79929	7.20838	7.12422	8.22891	6.85474	6.95896	7.48478	7.34394	15.129	15.6107	15.3224	15.5508	3
6204	Q9CQH8	Ribonuclease P protein subunit p14	sp|Q9CQH8|RPP14_MOUSE Ribonuclease P protein subunit p14 OS=Mus musculus OX=10090 GN=Rpp14 PE=1 SV=1	Rpp14	1.60361	2.75662	UP	NaN	NaN		0.134088	0.574069		3	NaN	NaN	2.88928	NaN	NaN	4.64639	NaN	NaN	NaN	NaN	11.3288	11.739	11.5279	11.6581	2
175	J3QMN4;A0A0U1RPV8;A0A0U1RQA4;J3QMQ8;A0A0M3HEQ0;Q9JLT4;A0A0M3HEP9;D3Z0K8;A0A0U1RPC6	Thioredoxin reductase 2, mitochondrial	tr|J3QMN4|J3QMN4_MOUSE Thioredoxin reductase 2, mitochondrial OS=Mus musculus OX=10090 GN=Txnrd2 PE=1 SV=1;tr|A0A0U1RPV8|A0A0U1RPV8_MOUSE Thioredoxin reductase 2, mitochondrial OS=Mus musculus OX=10090 GN=Txnrd2 PE=1 SV=1;tr|A0A0U1RQA4|A0A0U1RQA4_MOUSE Thi	Txnrd2	-0.064754	0.12741		NaN	NaN		0.0970012	0.430487		13	NaN	NaN	6.96058	NaN	NaN	7.23678	NaN	NaN	NaN	NaN	14.509	15.2607	14.8328	15.3941	2
176	A0A0N4SUH4;Q8BKS9	Pumilio homolog 3	tr|A0A0N4SUH4|A0A0N4SUH4_MOUSE Pumilio homolog 3 OS=Mus musculus OX=10090 GN=Pum3 PE=1 SV=1;sp|Q8BKS9|PUM3_MOUSE Pumilio homolog 3 OS=Mus musculus OX=10090 GN=Pum3 PE=1 SV=2	Pum3	0.359133	0.97549		0.0973776	0.160342		-0.0303422	0.159801		62	6.96232	6.74376	8.60866	7.32445	7.70515	9.10714	7.28522	7.11343	6.93168	7.59917	16.6053	17.1513	16.9112	17.1412	3
177	Q9QZ23;A0A0N4SUH8	NFU1 iron-sulfur cluster scaffold homolog, mitochondrial	sp|Q9QZ23|NFU1_MOUSE NFU1 iron-sulfur cluster scaffold homolog, mitochondrial OS=Mus musculus OX=10090 GN=Nfu1 PE=1 SV=2;tr|A0A0N4SUH8|A0A0N4SUH8_MOUSE NFU1 iron-sulfur cluster scaffold homolog, mitochondrial OS=Mus musculus OX=10090 GN=Nfu1 PE=1 SV=1	Nfu1	0.23564	0.476603		-0.175853	0.462979		-0.0379011	0.223034		27	6.61709	6.626	7.36763	6.63912	6.9578	7.72137	6.94989	6.80478	6.76713	6.58286	15.2749	15.6084	15.5396	15.6327	3
178	A0A0N4SUI7	Negative regulator of P-body association	tr|A0A0N4SUI7|A0A0N4SUI7_MOUSE Negative regulator of P-body association OS=Mus musculus OX=10090 GN=Nbdy PE=4 SV=1	Nbdy	NaN	NaN		NaN	NaN		-0.00666546	0.0104247		1	NaN	NaN	NaN	NaN	NaN	NaN	NaN	NaN	NaN	NaN	10.9869	11.8007	11.1679	11.8042	1
180	A0A0N4SUZ0;Q6RHR9;A0A0N4SWH0;E9PZ12	Membrane-associated guanylate kinase, WW and PDZ domain-containing protein 1	tr|A0A0N4SUZ0|A0A0N4SUZ0_MOUSE Membrane-associated guanylate kinase, WW and PDZ domain-containing protein 1 OS=Mus musculus OX=10090 GN=Magi1 PE=1 SV=1;sp|Q6RHR9|MAGI1_MOUSE Membrane-associated guanylate kinase, WW and PDZ domain-containing protein 1 OS=Mu	Magi1	-0.224514	0.592294		-0.791883	2.82962	DOWN	-0.0357546	0.300931		21	3.17661	3.34113	6.34997	3.31413	3.46218	6.32245	3.66562	3.67999	2.78574	2.84878	15.0097	15.4749	15.185	15.3542	3
181	Q9WV72;A0A0N4SV07;A8Y5I6	Ankyrin repeat and SOCS box protein 3	sp|Q9WV72|ASB3_MOUSE Ankyrin repeat and SOCS box protein 3 OS=Mus musculus OX=10090 GN=Asb3 PE=1 SV=2;tr|A0A0N4SV07|A0A0N4SV07_MOUSE Ankyrin repeat and SOCS box protein 3 OS=Mus musculus OX=10090 GN=Asb3 PE=1 SV=1;tr|A8Y5I6|A8Y5I6_MOUSE Ankyrin repeat and	Asb3	NaN	NaN		NaN	NaN		-0.189226	1.66368		4	NaN	NaN	NaN	NaN	NaN	NaN	NaN	NaN	NaN	NaN	12.6215	13.1581	12.6023	12.8635	1
182	A0A0N4SV10;A0A0N4SVC4;Q9D4V0	Ethanolamine kinase 1	tr|A0A0N4SV10|A0A0N4SV10_MOUSE Ethanolamine kinase 1 OS=Mus musculus OX=10090 GN=Etnk1 PE=1 SV=1;tr|A0A0N4SVC4|A0A0N4SVC4_MOUSE Ethanolamine kinase 1 OS=Mus musculus OX=10090 GN=Etnk1 PE=1 SV=1;sp|Q9D4V0|EKI1_MOUSE Ethanolamine kinase 1 OS=Mus musculus OX=	Etnk1	NaN	NaN		NaN	NaN		-0.0413434	0.069393		3	NaN	NaN	NaN	NaN	NaN	NaN	NaN	NaN	NaN	NaN	12.2	11.83	11.8313	12.1506	1
183	Q80UY2;A0A0N4SV15	E3 ubiquitin-protein ligase KCMF1	sp|Q80UY2|KCMF1_MOUSE E3 ubiquitin-protein ligase KCMF1 OS=Mus musculus OX=10090 GN=Kcmf1 PE=1 SV=1;tr|A0A0N4SV15|A0A0N4SV15_MOUSE E3 ubiquitin-protein ligase KCMF1 OS=Mus musculus OX=10090 GN=Kcmf1 PE=1 SV=1	Kcmf1	NaN	NaN		NaN	NaN		0.0714296	0.486644		9	NaN	NaN	0.413161	NaN	NaN	0.223175	NaN	NaN	NaN	NaN	14.1986	14.5768	14.3965	14.5334	2
184	A0A0N4SV29;Q80V62	Fanconi anemia group D2 protein homolog	tr|A0A0N4SV29|A0A0N4SV29_MOUSE Fanconi anemia group D2 protein homolog OS=Mus musculus OX=10090 GN=Fancd2 PE=1 SV=1;sp|Q80V62|FACD2_MOUSE Fanconi anemia group D2 protein homolog OS=Mus musculus OX=10090 GN=Fancd2 PE=1 SV=2	Fancd2	NaN	NaN		NaN	NaN		0.251273	0.336966		1	NaN	NaN	NaN	NaN	NaN	NaN	NaN	NaN	NaN	NaN	7.52544	8.87575	8.58113	8.80216	1
185	A0A0N4SV80;E9QML5;Q61464;A0A0N4SV38;A0A0N4SVI8;E9QKZ7;A0A0N4SVM8;Q3TZK9	Zinc finger protein 638	tr|A0A0N4SV80|A0A0N4SV80_MOUSE Zinc finger protein 638 OS=Mus musculus OX=10090 GN=Zfp638 PE=1 SV=1;tr|E9QML5|E9QML5_MOUSE Zinc finger protein 638 OS=Mus musculus OX=10090 GN=Zfp638 PE=1 SV=2;sp|Q61464|ZN638_MOUSE Zinc finger protein 638 OS=Mus musculus OX	Zfp638	-0.303568	0.702911		-0.0816558	0.156937		-0.0542638	0.301142		26	3.96005	4.23802	7.0119	4.17489	4.56065	6.88996	4.32409	4.44599	4.19684	4.34227	15.8328	16.0058	16.0072	16.0509	3
186	A0A0N4SVC2;E9QP00;Q6PFR5	Transformer-2 protein homolog alpha	tr|A0A0N4SVC2|A0A0N4SVC2_MOUSE Transformer-2 protein homolog alpha OS=Mus musculus OX=10090 GN=Tra2a PE=1 SV=1;tr|E9QP00|E9QP00_MOUSE Transformer-2 protein homolog alpha OS=Mus musculus OX=10090 GN=Tra2a PE=1 SV=1;sp|Q6PFR5|TRA2A_MOUSE Transformer-2 protei	Tra2a	0.197014	0.445367		0.263136	0.617363		0.0567718	0.193653		42	7.42257	7.95745	6.89797	7.93752	8.15563	7.46213	7.65885	7.63234	7.87092	7.87836	16.3454	17.0951	17.0377	16.7564	3
187	Z4YKC4;A0A0R4J112;A2AMI2;A0A0N4SVL0;Q80XI3;A2AMI7	Eukaryotic translation initiation factor 4 gamma 3	tr|Z4YKC4|Z4YKC4_MOUSE Eukaryotic translation initiation factor 4 gamma 3 OS=Mus musculus OX=10090 GN=Eif4g3 PE=1 SV=1;tr|A0A0R4J112|A0A0R4J112_MOUSE Eukaryotic translation initiation factor 4 gamma 3 OS=Mus musculus OX=10090 GN=Eif4g3 PE=1 SV=1;tr|A2AMI2|	Eif4g3	-0.561189	0.981821		0.346332	1.00635		-0.342726	1.19322		28	6.60918	6.76408	4.99313	6.71053	6.63773	4.27195	6.51789	6.6038	7.06512	6.69711	15.9247	16.9874	16.2382	16.2783	3
2796	P35459	Lymphocyte antigen 6D	sp|P35459|LY6D_MOUSE Lymphocyte antigen 6D OS=Mus musculus OX=10090 GN=Ly6d PE=1 SV=1	Ly6d	1.60284	3.78026	UP	NaN	NaN		NaN	NaN		3	NaN	NaN	3.30607	NaN	NaN	5.19215	NaN	NaN	NaN	NaN	NaN	NaN	NaN	NaN	1
191	A0A0N4SW50;Q91VX9	RIKEN cDNA 8430437G11, isoform CRA_b	tr|A0A0N4SW50|A0A0N4SW50_MOUSE RIKEN cDNA 8430437G11, isoform CRA_b OS=Mus musculus OX=10090 GN=Tmem168 PE=1 SV=1;sp|Q91VX9|TM168_MOUSE Transmembrane protein 168 OS=Mus musculus OX=10090 GN=Tmem168 PE=1 SV=1	Tmem168	NaN	NaN		0.50637	0.959364		-0.0136068	0.0714276		5	2.45014	2.14202	NaN	2.1043	2.80137	NaN	2.47988	2.0196	2.78128	2.5592	13.5122	13.8555	13.7117	13.9143	2
192	A0A0N4SW73;Q8R361	Rab11 family-interacting protein 5	tr|A0A0N4SW73|A0A0N4SW73_MOUSE Rab11 family-interacting protein 5 OS=Mus musculus OX=10090 GN=Rab11fip5 PE=1 SV=1;sp|Q8R361|RFIP5_MOUSE Rab11 family-interacting protein 5 OS=Mus musculus OX=10090 GN=Rab11fip5 PE=1 SV=2	Rab11fip5	0.322102	0.916325		NaN	NaN		-0.132232	0.268185		18	NaN	NaN	7.6427	NaN	NaN	8.21631	NaN	NaN	NaN	NaN	14.5427	15.8545	15.1217	15.1388	2
193	E9Q026;A0A0N4SW93;Q7TPS5	C2 domain-containing protein 5	tr|E9Q026|E9Q026_MOUSE C2 domain-containing protein 5 OS=Mus musculus OX=10090 GN=C2cd5 PE=1 SV=1;tr|A0A0N4SW93|A0A0N4SW93_MOUSE C2 domain-containing protein 5 OS=Mus musculus OX=10090 GN=C2cd5 PE=1 SV=1;sp|Q7TPS5|C2CD5_MOUSE C2 domain-containing protein 5	C2cd5	-0.453343	0.784872		-0.350223	0.350989		0.0534995	0.165347		5	1.25036	1.6173	0.374288	1.46258	-0.0854355	0.458907	1.74588	1.68594	1.32337	1.18174	12.2583	13.0628	12.5534	13.1309	3
194	A0A0N4SWD7;E9Q6H8;A0A0N4SUU0	Pleckstrin homology domain-containing, family A member 5 (Fragment)	tr|A0A0N4SWD7|A0A0N4SWD7_MOUSE Pleckstrin homology domain-containing, family A member 5 (Fragment) OS=Mus musculus OX=10090 GN=Plekha5 PE=1 SV=1;tr|E9Q6H8|E9Q6H8_MOUSE Pleckstrin homology domain-containing, family A member 5 OS=Mus musculus OX=10090 GN=Ple	Plekha5	-0.145206	0.274385		NaN	NaN		-0.107691	0.858249		13	NaN	NaN	5.76779	NaN	NaN	6.11091	NaN	NaN	NaN	NaN	15.1615	15.3765	15.2087	15.2937	2
195	A0A0N4SWG2;Q3U133	Zinc finger protein 746	tr|A0A0N4SWG2|A0A0N4SWG2_MOUSE Zinc finger protein 746 OS=Mus musculus OX=10090 GN=Zfp746 PE=1 SV=1;sp|Q3U133|ZN746_MOUSE Zinc finger protein 746 OS=Mus musculus OX=10090 GN=Znf746 PE=1 SV=3	Zfp746	NaN	NaN		NaN	NaN		0.00376425	0.00684474		1	NaN	NaN	NaN	NaN	NaN	NaN	NaN	NaN	NaN	NaN	8.70106	8.87796	8.5352	8.92229	1
4351	Q6PHZ5	Putative RNA-binding protein 15B	sp|Q6PHZ5|RB15B_MOUSE Putative RNA-binding protein 15B OS=Mus musculus OX=10090 GN=Rbm15b PE=1 SV=2	Rbm15b	0.287066	0.813778		2.88018	3.71723	UP	0.207391	0.355997		7	0.10017	-0.14535	4.71501	-0.560387	-0.192645	5.21983	-0.949784	0.119688	2.81932	1.8371	13.3502	14.5132	13.757	14.6911	3
197	A0A0R3P9C4;Q8C1Q6	Small integral membrane protein 4	tr|A0A0R3P9C4|A0A0R3P9C4_MOUSE Small integral membrane protein 4 OS=Mus musculus OX=10090 GN=Smim4 PE=1 SV=1;sp|Q8C1Q6|SMIM4_MOUSE Small integral membrane protein 4 OS=Mus musculus OX=10090 GN=Smim4 PE=1 SV=2	Smim4	NaN	NaN		NaN	NaN		0.206765	1.50066		1	NaN	NaN	NaN	NaN	NaN	NaN	NaN	NaN	NaN	NaN	12.7657	12.9982	13.0549	13.1752	1
198	A0A0R3P9C8;Q9DC69	NADH dehydrogenase [ubiquinone] 1 alpha subcomplex subunit 9, mitochondrial	tr|A0A0R3P9C8|A0A0R3P9C8_MOUSE NADH dehydrogenase [ubiquinone] 1 alpha subcomplex subunit 9, mitochondrial OS=Mus musculus OX=10090 GN=Ndufa9 PE=1 SV=1;sp|Q9DC69|NDUA9_MOUSE NADH dehydrogenase [ubiquinone] 1 alpha subcomplex subunit 9, mitochondrial OS=Mus	Ndufa9	0.179737	0.244733		-0.155241	0.474876		0.0589844	0.306502		75	8.22858	8.26655	9.01064	8.58195	8.61721	9.85258	8.35812	8.41519	8.05164	8.33949	16.9083	17.4523	17.2648	17.5451	3
200	A0A0R4IZW5;P09803	Cadherin 1, isoform CRA_b	tr|A0A0R4IZW5|A0A0R4IZW5_MOUSE Cadherin 1, isoform CRA_b OS=Mus musculus OX=10090 GN=Cdh1 PE=1 SV=1;sp|P09803|CADH1_MOUSE Cadherin-1 OS=Mus musculus OX=10090 GN=Cdh1 PE=1 SV=1	Cdh1	0.200828	0.348088		-1.59515	4.89383	DOWN	-0.0612785	0.500614		159	9.24234	9.15168	10.4757	9.41136	9.26871	11.003	9.71824	9.64238	8.16626	7.93257	18.3622	18.8165	18.8542	18.7263	3
201	H3BKS8;E9PWD4;A0A0R4IZW7;Q3TX08	tRNA (guanine(26)-N(2))-dimethyltransferase	tr|H3BKS8|H3BKS8_MOUSE tRNA (guanine(26)-N(2))-dimethyltransferase OS=Mus musculus OX=10090 GN=Trmt1 PE=1 SV=1;tr|E9PWD4|E9PWD4_MOUSE tRNA (guanine(26)-N(2))-dimethyltransferase OS=Mus musculus OX=10090 GN=Trmt1 PE=1 SV=1;tr|A0A0R4IZW7|A0A0R4IZW7_MOUSE tRN	Trmt1	-0.315625	0.703062		0.319127	1.0796		-0.0409621	0.149044		19	3.60609	3.41102	3.28983	3.40518	3.49108	2.69731	3.57846	3.32236	3.72006	3.70686	15.6057	16.3447	15.9199	16.2605	3
202	A0A0R4IZW8;O88456;A0A0R4J1C2	Calpain small subunit 1	tr|A0A0R4IZW8|A0A0R4IZW8_MOUSE Calpain small subunit 1 OS=Mus musculus OX=10090 GN=Capns1 PE=1 SV=1;sp|O88456|CPNS1_MOUSE Calpain small subunit 1 OS=Mus musculus OX=10090 GN=Capns1 PE=1 SV=1;tr|A0A0R4J1C2|A0A0R4J1C2_MOUSE Calpain small subunit 1 OS=Mus mus	Capns1	0.234847	0.503798		0.253344	0.727537		-0.156822	1.19811		42	8.76305	8.40489	8.22106	8.7976	8.52062	8.15244	9.04275	8.99636	9.26064	9.21289	16.438	16.7969	16.6111	16.8228	3
5427	Q8R180;A0A2I3BPM1	ERO1-like protein alpha	sp|Q8R180|ERO1A_MOUSE ERO1-like protein alpha OS=Mus musculus OX=10090 GN=Ero1a PE=1 SV=2;tr|A0A2I3BPM1|A0A2I3BPM1_MOUSE ERO1-like (S. cerevisiae) (Fragment) OS=Mus musculus OX=10090 GN=Ero1l PE=1 SV=1	Ero1a	1.59275	3.43104	UP	-0.220107	0.471703		-0.0948111	0.225987		117	8.73498	8.63539	9.19537	8.53834	9.05384	11.1944	8.96555	8.89458	8.48127	8.86598	18.142	17.9272	18.0172	18.3409	3
204	A0A0R4IZX2;Q9JHL1;A0A0R4J006	Na(+)/H(+) exchange regulatory cofactor NHE-RF	tr|A0A0R4IZX2|A0A0R4IZX2_MOUSE Na(+)/H(+) exchange regulatory cofactor NHE-RF OS=Mus musculus OX=10090 GN=Slc9a3r2 PE=1 SV=1;sp|Q9JHL1|NHRF2_MOUSE Na(+)/H(+) exchange regulatory cofactor NHE-RF2 OS=Mus musculus OX=10090 GN=Slc9a3r2 PE=1 SV=2;tr|A0A0R4J006|	Slc9a3r2	0.0423648	0.0599906		0.0363608	0.0647025		0.0303164	0.213052		19	6.5739	6.03852	6.9493	6.48967	6.23873	7.2151	6.34823	6.31421	6.36501	6.32178	15.3847	15.7903	15.7421	15.762	3
205	A0A0R4IZX3;Q921D4	Mediator of RNA polymerase II transcription subunit 6	tr|A0A0R4IZX3|A0A0R4IZX3_MOUSE Mediator of RNA polymerase II transcription subunit 6 OS=Mus musculus OX=10090 GN=Med6 PE=1 SV=1;sp|Q921D4|MED6_MOUSE Mediator of RNA polymerase II transcription subunit 6 OS=Mus musculus OX=10090 GN=Med6 PE=1 SV=2	Med6	NaN	NaN		0.123657	0.1702		0.165312	0.806846		2	1.56282	2.34264	NaN	2.30033	2.24522	NaN	2.09376	2.34264	2.0697	2.43101	12.8809	13.0249	13.1503	13.2306	2
207	A0A0R4IZY0	Thimet oligopeptidase	tr|A0A0R4IZY0|A0A0R4IZY0_MOUSE Thimet oligopeptidase OS=Mus musculus OX=10090 GN=Thop1 PE=1 SV=1	Thop1	-0.828053	0.897726		NaN	NaN		0.180153	0.335229		2	NaN	NaN	6.23467	NaN	NaN	4.65122	NaN	NaN	NaN	NaN	13.2622	12.8574	13.4269	13.3142	2
208	A0A0R4IZY1;Q8R3P2	Deltex 2 homolog (Drosophila), isoform CRA_b	tr|A0A0R4IZY1|A0A0R4IZY1_MOUSE Deltex 2 homolog (Drosophila), isoform CRA_b OS=Mus musculus OX=10090 GN=Dtx2 PE=1 SV=1;sp|Q8R3P2|DTX2_MOUSE Probable E3 ubiquitin-protein ligase DTX2 OS=Mus musculus OX=10090 GN=Dtx2 PE=1 SV=2	Dtx2	NaN	NaN		NaN	NaN		0.197144	0.417831		2	NaN	NaN	NaN	NaN	NaN	NaN	NaN	NaN	NaN	NaN	11.9487	13.0197	12.4613	13.1844	1
1663	E9Q7B0	Prolyl 4-hydroxylase subunit alpha-1	tr|E9Q7B0|E9Q7B0_MOUSE Prolyl 4-hydroxylase subunit alpha-1 OS=Mus musculus OX=10090 GN=P4ha1 PE=1 SV=1	P4ha1	1.57947	4.28488	UP	NaN	NaN		NaN	NaN		1	NaN	NaN	5.0804	NaN	NaN	6.7761	NaN	NaN	NaN	NaN	NaN	NaN	NaN	NaN	1
210	A0A0R4IZZ6;Q6ZQ03	Formin-binding protein 4	tr|A0A0R4IZZ6|A0A0R4IZZ6_MOUSE Formin-binding protein 4 OS=Mus musculus OX=10090 GN=Fnbp4 PE=1 SV=1;sp|Q6ZQ03|FNBP4_MOUSE Formin-binding protein 4 OS=Mus musculus OX=10090 GN=Fnbp4 PE=1 SV=2	Fnbp4	0.0589761	0.102768		0.375625	1.1455		-0.0320132	0.198976		10	6.34577	6.47596	4.77952	6.64046	7.00338	4.59443	6.35996	6.37441	6.80465	6.63081	14.229	14.5497	14.4045	14.4097	3
211	A0A0R4J000;Q8VC57	BTB/POZ domain-containing protein KCTD5	tr|A0A0R4J000|A0A0R4J000_MOUSE BTB/POZ domain-containing protein KCTD5 OS=Mus musculus OX=10090 GN=Kctd5 PE=1 SV=1;sp|Q8VC57|KCTD5_MOUSE BTB/POZ domain-containing protein KCTD5 OS=Mus musculus OX=10090 GN=Kctd5 PE=1 SV=1	Kctd5	NaN	NaN		0.0940008	0.18649		0.111458	0.315232		7	5.7952	5.53795	NaN	5.79981	6.11391	NaN	5.69427	5.90362	5.64982	6.08364	12.5512	13.3986	12.8733	13.5057	2
212	A0A0R4J005;E9QP62;Q99JW4;Q9D7B2	LIM and senescent cell antigen-like-containing domain protein	tr|A0A0R4J005|A0A0R4J005_MOUSE LIM and senescent cell antigen-like-containing domain protein OS=Mus musculus OX=10090 GN=Lims1 PE=1 SV=1;tr|E9QP62|E9QP62_MOUSE LIM and senescent cell antigen-like-containing domain protein OS=Mus musculus OX=10090 GN=Lims1	Lims1	-0.453114	1.17498		0.460483	1.05817		-0.0628322	0.315081		30	6.92932	6.78437	6.13551	7.28188	6.66832	5.47317	7.10444	7.40361	7.52873	7.83801	16.4597	17.0544	16.9112	16.7296	3
213	A0A0R4J007;P70261	Paladin	tr|A0A0R4J007|A0A0R4J007_MOUSE Paladin OS=Mus musculus OX=10090 GN=Pald1 PE=1 SV=1;sp|P70261|PALD_MOUSE Paladin OS=Mus musculus OX=10090 GN=Pald1 PE=1 SV=1	Pald1	NaN	NaN		NaN	NaN		-0.0453246	0.173977		1	NaN	NaN	NaN	NaN	NaN	NaN	NaN	NaN	NaN	NaN	10.4362	10.6752	10.5861	10.5295	1
214	P70288;A0A0R4J008;Q8BQ10	Histone deacetylase 2	sp|P70288|HDAC2_MOUSE Histone deacetylase 2 OS=Mus musculus OX=10090 GN=Hdac2 PE=1 SV=1;tr|A0A0R4J008|A0A0R4J008_MOUSE Histone deacetylase OS=Mus musculus OX=10090 GN=Hdac2 PE=1 SV=1;tr|Q8BQ10|Q8BQ10_MOUSE Histone deacetylase 2 OS=Mus musculus OX=10090 GN=	Hdac2	-0.0403967	0.060875		0.075458	0.182145		-0.0335394	0.13188		21	6.35643	6.55632	8.30757	7.06156	6.90231	8.10334	6.53492	6.35636	6.51167	6.48014	14.9595	15.46	15.4545	15.4179	3
215	Q9D864;A0A0R4J009;A0A1W2P6E1	Actin-related protein 6	sp|Q9D864|ARP6_MOUSE Actin-related protein 6 OS=Mus musculus OX=10090 GN=Actr6 PE=1 SV=2;tr|A0A0R4J009|A0A0R4J009_MOUSE Actin-related protein 6 OS=Mus musculus OX=10090 GN=Actr6 PE=1 SV=1;tr|A0A1W2P6E1|A0A1W2P6E1_MOUSE Actin-related protein 6 OS=Mus muscul	Actr6	0.141677	0.255454		NaN	NaN		0.0495238	0.0849272		3	NaN	NaN	4.76091	NaN	NaN	5.20179	NaN	NaN	NaN	NaN	11.3666	12.8582	12.3107	12.3163	2
216	F6T941;E9PWE3;E9PWE5;E9PWE4;E9PVV2;A0A0R4J011;E9PVV1;A0A0R4J014;E9PWE2;P15806	Transcription factor E2-alpha (Fragment)	tr|F6T941|F6T941_MOUSE Transcription factor E2-alpha (Fragment) OS=Mus musculus OX=10090 GN=Tcf3 PE=1 SV=1;tr|E9PWE3|E9PWE3_MOUSE Transcription factor E2-alpha OS=Mus musculus OX=10090 GN=Tcf3 PE=1 SV=1;tr|E9PWE5|E9PWE5_MOUSE Transcription factor E2-alpha	Tcf3	NaN	NaN		NaN	NaN		0.131062	0.348275		1	NaN	NaN	NaN	NaN	NaN	NaN	NaN	NaN	NaN	NaN	10.2839	11.1679	10.6255	11.4079	1
217	A0A0R4J015;J3QML2;B2RX12	Canalicular multispecific organic anion transporter 2	tr|A0A0R4J015|A0A0R4J015_MOUSE Canalicular multispecific organic anion transporter 2 OS=Mus musculus OX=10090 GN=Abcc3 PE=1 SV=1;tr|J3QML2|J3QML2_MOUSE Canalicular multispecific organic anion transporter 2 OS=Mus musculus OX=10090 GN=Abcc3 PE=1 SV=1;sp|B2R	Abcc3	0.372455	0.792494		-0.711851	2.78819	DOWN	-0.705944	2.15824	DOWN	126	9.27533	9.11951	9.13556	9.36045	9.29955	9.93851	9.34143	9.51408	8.67744	8.68317	17.7876	17.6366	16.9446	17.2519	3
218	A0A0R4J018;O55060;D3YWK6;D3Z380;D3Z217;D6RIK3	Thiopurine S-methyltransferase	tr|A0A0R4J018|A0A0R4J018_MOUSE Thiopurine S-methyltransferase OS=Mus musculus OX=10090 GN=Tpmt PE=1 SV=1;sp|O55060|TPMT_MOUSE Thiopurine S-methyltransferase OS=Mus musculus OX=10090 GN=Tpmt PE=1 SV=1;tr|D3YWK6|D3YWK6_MOUSE Thiopurine S-methyltransferase (F	Tpmt	-0.42272	0.912447		0.0902714	0.168339		0.0566833	0.193888		20	6.66135	6.5382	8.05593	6.51605	6.01295	7.44178	6.68874	6.89385	6.96139	6.75087	14.5366	14.7206	14.9427	14.7361	3
219	A0A0R4J023;Q9JLZ3;F6RT60;F6R307	Methylglutaconyl-CoA hydratase, mitochondrial	tr|A0A0R4J023|A0A0R4J023_MOUSE Methylglutaconyl-CoA hydratase, mitochondrial OS=Mus musculus OX=10090 GN=Auh PE=1 SV=1;sp|Q9JLZ3|AUHM_MOUSE Methylglutaconyl-CoA hydratase, mitochondrial OS=Mus musculus OX=10090 GN=Auh PE=1 SV=1;tr|F6RT60|F6RT60_MOUSE Methy	Auh	-0.0681233	0.114459		-0.0269942	0.0432086		0.0243816	0.0763683		30	5.61962	5.22763	8.05675	5.61321	6.06454	7.85244	5.63494	5.34788	5.49079	5.38367	15.8577	16.7346	16.2033	16.3788	3
220	A0A0R4J1Y0;A0A0R4J024;Q924T3	DNA repair protein XRCC4	tr|A0A0R4J1Y0|A0A0R4J1Y0_MOUSE DNA repair protein XRCC4 OS=Mus musculus OX=10090 GN=Xrcc4 PE=1 SV=1;tr|A0A0R4J024|A0A0R4J024_MOUSE DNA repair protein XRCC4 OS=Mus musculus OX=10090 GN=Xrcc4 PE=1 SV=1;sp|Q924T3|XRCC4_MOUSE DNA repair protein XRCC4 OS=Mus mu	Xrcc4	NaN	NaN		0.321282	1.14283		0.0456897	0.169763		6	5.24066	5.23166	NaN	5.52785	5.29186	NaN	5.10614	5.08142	5.43059	5.34611	12.8051	13.3256	13.1871	13.2751	2
7194	Q9R1Q6;A0A0N4SUY1;A0A0N4SVT4;A0A0N4SV46;A0A0N4SUM7	Transmembrane protein 176B	sp|Q9R1Q6|T176B_MOUSE Transmembrane protein 176B OS=Mus musculus OX=10090 GN=Tmem176b PE=1 SV=1;tr|A0A0N4SUY1|A0A0N4SUY1_MOUSE Transmembrane protein 176B (Fragment) OS=Mus musculus OX=10090 GN=Tmem176b PE=1 SV=1;tr|A0A0N4SVT4|A0A0N4SVT4_MOUSE Transmembrane	Tmem176b	1.56494	1.70709	UP	0.758766	1.42686	UP	0.392644	2.09355	UP	11	5.87152	5.18464	3.57713	5.69282	5.7205	5.79002	5.52416	5.42724	5.75838	6.65721	14.0824	14.2414	14.7924	14.6251	3
222	A0A0R4J034;Q99K01	MCG129810, isoform CRA_c	tr|A0A0R4J034|A0A0R4J034_MOUSE MCG129810, isoform CRA_c OS=Mus musculus OX=10090 GN=Pdxdc1 PE=1 SV=1;sp|Q99K01|PDXD1_MOUSE Pyridoxal-dependent decarboxylase domain-containing protein 1 OS=Mus musculus OX=10090 GN=Pdxdc1 PE=1 SV=2	Pdxdc1	-0.343412	0.891221		-0.4141	1.37171	DOWN	-0.0782586	0.240581		163	9.91727	9.66398	9.46436	10.0055	9.61423	9.11951	9.98769	10.0498	9.54243	9.59587	18.3922	18.367	18.3556	18.6336	3
223	D3YTY9;A0A0R4J038;O08677	Kininogen-1	tr|D3YTY9|D3YTY9_MOUSE Kininogen-1 OS=Mus musculus OX=10090 GN=Kng1 PE=1 SV=1;tr|A0A0R4J038|A0A0R4J038_MOUSE Kininogen-1 OS=Mus musculus OX=10090 GN=Kng1 PE=1 SV=1;sp|O08677|KNG1_MOUSE Kininogen-1 OS=Mus musculus OX=10090 GN=Kng1 PE=1 SV=1	Kng1	0.240951	0.154871		NaN	NaN		-0.355805	0.659094		20	NaN	NaN	6.08472	NaN	NaN	6.39517	NaN	NaN	NaN	NaN	15.3023	16.8041	15.5571	16.0322	2
6764	Q9DBL9	1-acylglycerol-3-phosphate O-acyltransferase ABHD5	sp|Q9DBL9|ABHD5_MOUSE 1-acylglycerol-3-phosphate O-acyltransferase ABHD5 OS=Mus musculus OX=10090 GN=Abhd5 PE=1 SV=1	Abhd5	1.56193	3.26954	UP	0.206722	0.414141		0.0353962	0.160451		11	4.98422	4.621	2.74664	5.1692	5.22273	4.96915	5.24169	4.73059	4.94387	5.38967	11.0361	11.6485	11.3667	11.7191	3
225	A0A0R4J047;Q9CYI4;D3Z765	Luc7 homolog (S. cerevisiae)-like, isoform CRA_c	tr|A0A0R4J047|A0A0R4J047_MOUSE Luc7 homolog (S. cerevisiae)-like, isoform CRA_c OS=Mus musculus OX=10090 GN=Luc7l PE=1 SV=1;sp|Q9CYI4|LUC7L_MOUSE Putative RNA-binding protein Luc7-like 1 OS=Mus musculus OX=10090 GN=Luc7l PE=1 SV=2;tr|D3Z765|D3Z765_MOUSE Pu	Luc7l	-0.00429167	0.00558614		0.219254	0.536121		-0.000542591	0.00314995		27	4.89651	4.81997	6.96394	5.01221	4.8627	6.91803	4.75232	4.775	5.1758	4.73742	15.962	16.3423	16.276	16.3777	3
226	A0A0R4J048;P03940	Cytochrome P450, family 21, subfamily a, polypeptide 1	tr|A0A0R4J048|A0A0R4J048_MOUSE Cytochrome P450, family 21, subfamily a, polypeptide 1 OS=Mus musculus OX=10090 GN=Cyp21a1 PE=1 SV=1;sp|P03940|CP21A_MOUSE Steroid 21-hydroxylase OS=Mus musculus OX=10090 GN=Cyp21 PE=2 SV=3	Cyp21a1	NaN	NaN		NaN	NaN		-0.441791	2.94086	DOWN	2	NaN	NaN	NaN	NaN	NaN	NaN	NaN	NaN	NaN	NaN	11.4877	12.261	11.3673	11.7977	1
227	A0A0R4J049	Protein arginine N-methyltransferase 5	tr|A0A0R4J049|A0A0R4J049_MOUSE Protein arginine N-methyltransferase 5 OS=Mus musculus OX=10090 GN=Prmt5 PE=1 SV=1	Prmt5	-0.267404	0.307393		NaN	NaN		-0.391292	0.426392		2	NaN	NaN	2.36098	NaN	NaN	1.39116	NaN	NaN	NaN	NaN	10.3165	12.2624	10.8078	11.2825	2
228	A0A1L1SS90;A0A0R4J050;Q99JW2;A0A1L1SRC1;A0A1L1SRW7	Aminoacylase-1	tr|A0A1L1SS90|A0A1L1SS90_MOUSE Aminoacylase-1 OS=Mus musculus OX=10090 GN=Acy1 PE=1 SV=1;tr|A0A0R4J050|A0A0R4J050_MOUSE Aminoacylase-1 OS=Mus musculus OX=10090 GN=Acy1 PE=1 SV=1;sp|Q99JW2|ACY1_MOUSE Aminoacylase-1 OS=Mus musculus OX=10090 GN=Acy1 PE=1 SV=1	Acy1	-0.0144263	0.01882		-0.42597	0.779179		0.0011565	0.00354914		38	4.16229	3.60549	7.92624	4.19054	3.36485	7.68587	4.08797	4.39273	3.71512	3.82599	15.8641	15.9055	15.9794	15.9731	3
229	A0A0R4J052;G5E8T9;Q99KB8;E9PYA3;E9Q2H8;D3YWI0	Hydroxyacylglutathione hydrolase, mitochondrial	tr|A0A0R4J052|A0A0R4J052_MOUSE Hydroxyacylglutathione hydrolase, mitochondrial OS=Mus musculus OX=10090 GN=Hagh PE=1 SV=1;tr|G5E8T9|G5E8T9_MOUSE Hydroxyacyl glutathione hydrolase OS=Mus musculus OX=10090 GN=Hagh PE=1 SV=1;sp|Q99KB8|GLO2_MOUSE Hydroxyacylgl	Hagh	0.254162	0.438175		-0.248362	0.442423		0.0735637	0.531943		26	3.75136	3.99413	5.58484	3.99476	4.37844	5.76152	4.10677	4.06393	4.0697	3.52067	16.2258	16.5438	16.6025	16.5156	3
230	A0A1D5RLL6;A0A1D5RLY0;A0A1D5RMB5;A0A0R4J055;Q6TXD4	Dynamin-binding protein	tr|A0A1D5RLL6|A0A1D5RLL6_MOUSE Dynamin-binding protein OS=Mus musculus OX=10090 GN=Dnmbp PE=1 SV=1;tr|A0A1D5RLY0|A0A1D5RLY0_MOUSE Dynamin-binding protein OS=Mus musculus OX=10090 GN=Dnmbp PE=1 SV=1;tr|A0A1D5RMB5|A0A1D5RMB5_MOUSE Dynamin-binding protein OS=	Dnmbp	NaN	NaN		NaN	NaN		0.0310982	0.138083		1	NaN	NaN	NaN	NaN	NaN	NaN	NaN	NaN	NaN	NaN	10.8075	11.5342	11.208	11.2701	1
231	A0A0R4J065;Q8BGE6;A0A087WNY2;A0A087WRT0	Cysteine protease	tr|A0A0R4J065|A0A0R4J065_MOUSE Cysteine protease OS=Mus musculus OX=10090 GN=Atg4b PE=1 SV=1;sp|Q8BGE6|ATG4B_MOUSE Cysteine protease ATG4B OS=Mus musculus OX=10090 GN=Atg4b PE=1 SV=2;tr|A0A087WNY2|A0A087WNY2_MOUSE Cysteine protease (Fragment) OS=Mus muscul	Atg4b	-0.442266	1.28542		-0.107955	0.274378		0.0576649	0.316108		16	5.89814	5.59863	5.26671	6.05422	5.94907	4.73428	6.07101	6.07215	5.79244	6.08364	14.4909	14.8441	14.8647	14.7795	3
7196	Q9R1Q8	Transgelin-3	sp|Q9R1Q8|TAGL3_MOUSE Transgelin-3 OS=Mus musculus OX=10090 GN=Tagln3 PE=1 SV=1	Tagln3	NaN	NaN		2.13459	2.63152	UP	NaN	NaN		2	3.18222	3.21031	-0.508219	3.34596	2.61864	-0.796185	3.00702	3.14819	5.9376	4.37934	NaN	NaN	NaN	NaN	2
233	A0A0R4J075;Q91V27	Melanophilin	tr|A0A0R4J075|A0A0R4J075_MOUSE Melanophilin OS=Mus musculus OX=10090 GN=Mlph PE=1 SV=1;sp|Q91V27|MELPH_MOUSE Melanophilin OS=Mus musculus OX=10090 GN=Mlph PE=1 SV=1	Mlph	-0.15082	0.335915		-1.26211	3.67771	DOWN	-0.573154	1.61161	DOWN	31	6.54978	6.08132	7.53021	5.83357	6.07391	7.70176	6.79155	6.6632	5.45539	5.42553	16.2136	15.9421	15.4023	15.8353	3
234	A0A0R4J078;Q8VCH8	UBX domain containing 2, isoform CRA_a	tr|A0A0R4J078|A0A0R4J078_MOUSE UBX domain containing 2, isoform CRA_a OS=Mus musculus OX=10090 GN=Ubxn4 PE=1 SV=1;sp|Q8VCH8|UBXN4_MOUSE UBX domain-containing protein 4 OS=Mus musculus OX=10090 GN=Ubxn4 PE=1 SV=1	Ubxn4	0.396859	0.930779		-0.400587	0.992333		0.0345708	0.219463		36	7.29967	7.04002	7.75455	7.46671	8.07168	8.6303	7.54048	7.39369	7.00966	7.05853	15.3999	15.7046	15.6214	15.7548	3
235	A0A0R4J079;Q8BMP6	Acyl-Coenzyme A binding domain containing 3, isoform CRA_b	tr|A0A0R4J079|A0A0R4J079_MOUSE Acyl-Coenzyme A binding domain containing 3, isoform CRA_b OS=Mus musculus OX=10090 GN=Acbd3 PE=1 SV=1;sp|Q8BMP6|GCP60_MOUSE Golgi resident protein GCP60 OS=Mus musculus OX=10090 GN=Acbd3 PE=1 SV=3	Acbd3	0.139772	0.274352		-0.714982	2.36552	DOWN	-0.0442588	0.30902		47	6.97762	6.64746	8.50843	7.048	7.35103	8.98085	7.5694	7.5274	6.69139	6.91504	16.5306	16.9909	16.7707	16.9334	3
236	A0A0R4J081;A2AQ17;Q9CWX2	Complex I intermediate-associated protein 30, mitochondrial	tr|A0A0R4J081|A0A0R4J081_MOUSE Complex I intermediate-associated protein 30, mitochondrial OS=Mus musculus OX=10090 GN=Ndufaf1 PE=1 SV=1;tr|A2AQ17|A2AQ17_MOUSE Complex I intermediate-associated protein 30, mitochondrial OS=Mus musculus OX=10090 GN=Ndufaf1	Ndufaf1	0.254027	0.557591		-0.0931361	0.210904		-0.214947	0.787047		18	7.3924	6.98971	6.76115	7.41083	7.60348	7.37208	7.54936	7.39395	7.28688	7.40514	15.5935	15.5139	15.4978	15.439	3
237	A0A0R4J083;P51174	Long-chain-specific acyl-CoA dehydrogenase, mitochondrial	tr|A0A0R4J083|A0A0R4J083_MOUSE Long-chain-specific acyl-CoA dehydrogenase, mitochondrial OS=Mus musculus OX=10090 GN=Acadl PE=1 SV=1;sp|P51174|ACADL_MOUSE Long-chain specific acyl-CoA dehydrogenase, mitochondrial OS=Mus musculus OX=10090 GN=Acadl PE=1 SV=2	Acadl	0.218954	0.358426		-0.215227	0.443554		-0.249487	1.63191		143	9.00829	9.03086	10.5032	8.90794	9.49099	11.1757	9.51076	9.2985	9.12376	9.18393	18.5504	18.7134	18.7173	18.5348	3
238	A0A0R4J085;Q3UHZ7;Q91YN5;A0A0R4J1F6	UDP-N-acetylhexosamine pyrophosphorylase	tr|A0A0R4J085|A0A0R4J085_MOUSE UDP-N-acetylhexosamine pyrophosphorylase OS=Mus musculus OX=10090 GN=Uap1 PE=1 SV=1;tr|Q3UHZ7|Q3UHZ7_MOUSE UDP-N-acetylhexosamine pyrophosphorylase OS=Mus musculus OX=10090 GN=Uap1 PE=1 SV=1;sp|Q91YN5|UAP1_MOUSE UDP-N-acetylh	Uap1	-0.133838	0.236787		-0.927942	2.17221	DOWN	-0.275075	0.7857		70	9.0945	8.63158	8.31193	8.76364	8.04969	8.05012	8.96035	9.08359	8.09001	8.02531	17.5458	17.4308	17.1473	17.5337	3
239	P20352;A0A0R4J088	Tissue factor	sp|P20352|TF_MOUSE Tissue factor OS=Mus musculus OX=10090 GN=F3 PE=1 SV=2;tr|A0A0R4J088|A0A0R4J088_MOUSE Tissue factor OS=Mus musculus OX=10090 GN=F3 PE=1 SV=1	F3	0.274551	0.257095		0.428613	0.932823		-0.572685	2.48263	DOWN	26	7.32867	7.61618	5.68857	7.59902	8.22188	6.44157	7.59626	7.36859	7.70556	8.04898	15.5533	15.5453	14.9566	15.2325	3
240	Q9JKP7;A0A0R4J091	DNA polymerase epsilon subunit 3	sp|Q9JKP7|DPOE3_MOUSE DNA polymerase epsilon subunit 3 OS=Mus musculus OX=10090 GN=Pole3 PE=1 SV=1;tr|A0A0R4J091|A0A0R4J091_MOUSE DNA polymerase epsilon subunit 3 OS=Mus musculus OX=10090 GN=Pole3 PE=1 SV=1	Pole3	-0.129029	0.209677		-0.00752991	0.0153369		0.126386	0.970154		18	7.06318	7.2866	6.8098	7.35808	7.51294	6.49494	7.13473	7.20036	6.98254	7.27463	14.4333	14.9868	14.8287	15.1008	3
241	A0A0R4J092;Q8K2I4	Beta-mannosidase	tr|A0A0R4J092|A0A0R4J092_MOUSE Beta-mannosidase OS=Mus musculus OX=10090 GN=Manba PE=1 SV=1;sp|Q8K2I4|MANBA_MOUSE Beta-mannosidase OS=Mus musculus OX=10090 GN=Manba PE=1 SV=1	Manba	0.21588	0.338993		0.030116	0.0396238		-0.089668	0.436743		55	6.60848	6.45503	9.05384	6.47085	6.94918	9.72829	6.97659	6.56732	7.05788	6.49419	16.2839	16.6376	16.5916	16.3304	3
242	A0A0R4J094;Q3TC72	Fumarylacetoacetate hydrolase domain-containing 2A	tr|A0A0R4J094|A0A0R4J094_MOUSE Fumarylacetoacetate hydrolase domain-containing 2A OS=Mus musculus OX=10090 GN=Fahd2a PE=1 SV=1;sp|Q3TC72|FAHD2_MOUSE Fumarylacetoacetate hydrolase domain-containing protein 2A OS=Mus musculus OX=10090 GN=Fahd2 PE=1 SV=1	Fahd2a	-0.295857	0.58257		-0.105994	0.258367		0.154379	0.95644		17	5.57858	5.7872	7.57486	5.78115	6.06147	7.62125	5.80594	5.91145	5.70706	5.74564	14.5017	14.7386	14.9282	14.8292	3
243	A0A0R4J098;O88291;D3YXQ7	Zinc finger protein 326	tr|A0A0R4J098|A0A0R4J098_MOUSE Zinc finger protein 326 OS=Mus musculus OX=10090 GN=Zfp326 PE=1 SV=1;sp|O88291|ZN326_MOUSE DBIRD complex subunit ZNF326 OS=Mus musculus OX=10090 GN=Znf326 PE=1 SV=1;tr|D3YXQ7|D3YXQ7_MOUSE Zinc finger protein 326 (Fragment) OS	Zfp326	-0.187681	0.389638		0.29818	0.748617		0.0731518	0.226821		35	6.81545	6.97269	8.99687	7.29499	7.81609	8.89999	7.1128	7.29343	7.47727	7.46156	15.5665	16.4803	16.1254	16.3465	3
244	Q3UY34;A0A0R4J099	Protein CUSTOS	sp|Q3UY34|CSTOS_MOUSE Protein CUSTOS OS=Mus musculus OX=10090 GN=Custos PE=2 SV=1;tr|A0A0R4J099|A0A0R4J099_MOUSE RIKEN cDNA 2210016L21 gene OS=Mus musculus OX=10090 GN=2210016L21Rik PE=1 SV=1	Custos	NaN	NaN		0.352444	0.967568		0.0947886	0.196047		5	3.16253	2.7345	NaN	3.17358	2.93476	NaN	3.00076	2.60338	2.99951	3.16474	12.4934	13.3247	12.688	13.5941	2
245	A0A0R4J0A9;O88572	Low-density lipoprotein receptor-related protein	tr|A0A0R4J0A9|A0A0R4J0A9_MOUSE Low-density lipoprotein receptor-related protein OS=Mus musculus OX=10090 GN=Lrp6 PE=1 SV=1;sp|O88572|LRP6_MOUSE Low-density lipoprotein receptor-related protein 6 OS=Mus musculus OX=10090 GN=Lrp6 PE=1 SV=1	Lrp6	-0.164197	0.208375		0.327376	0.640989		-0.0414541	0.148179		4	0.0326651	0.228357	2.35157	1.09302	0.910502	1.75711	0.841732	0.466027	1.09889	0.60521	10.5882	11.0701	11.0656	10.8909	3
246	A0A0R4J0B4;Q99KK2	Cytidine monophospho-N-acetylneuraminic acid synthetase	tr|A0A0R4J0B4|A0A0R4J0B4_MOUSE Cytidine monophospho-N-acetylneuraminic acid synthetase OS=Mus musculus OX=10090 GN=Cmas PE=1 SV=1;sp|Q99KK2|NEUA_MOUSE N-acylneuraminate cytidylyltransferase OS=Mus musculus OX=10090 GN=Cmas PE=1 SV=2	Cmas	0.209273	0.488437		-0.490184	1.50467	DOWN	-0.20036	1.05533		58	7.26987	7.59477	8.25456	7.59954	7.78391	8.57452	7.76015	7.84881	7.39	7.17193	17.5701	17.6608	17.6577	17.541	3
247	A0A0R4J0B5;D6RDS0;Q91W34	cDNA sequence BC017158	tr|A0A0R4J0B5|A0A0R4J0B5_MOUSE cDNA sequence BC017158 OS=Mus musculus OX=10090 GN=BC017158 PE=1 SV=1;tr|D6RDS0|D6RDS0_MOUSE cDNA sequence BC017158 OS=Mus musculus OX=10090 GN=BC017158 PE=1 SV=1;sp|Q91W34|RUS1_MOUSE RUS1 family protein C16orf58 homolog OS=M	BC017158	-0.07595	0.159345		0.0507717	0.0901708		-0.178626	0.853607		9	0.914182	1.23609	6.20255	0.744247	1.04194	6.14629	0.845751	0.788602	0.568616	0.920827	13.3254	14.2226	13.6241	13.691	3
248	Q9D720;A0A0R4J0C0;F6VZ99	Non-structural maintenance of chromosomes element 1 homolog	sp|Q9D720|NSE1_MOUSE Non-structural maintenance of chromosomes element 1 homolog OS=Mus musculus OX=10090 GN=Nsmce1 PE=1 SV=1;tr|A0A0R4J0C0|A0A0R4J0C0_MOUSE Non-SMC element 1 homolog (S. cerevisiae), isoform CRA_b OS=Mus musculus OX=10090 GN=Nsmce1 PE=1 SV	Nsmce1	-0.190063	0.417874		NaN	NaN		0.0107446	0.0546005		10	NaN	NaN	4.87293	NaN	NaN	4.72509	NaN	NaN	NaN	NaN	13.7048	14.302	14.0264	14.2091	2
249	A0A0R4J0C8;Q7TMF2;A0A1B0GSW4;A0A1B0GRC5	3-5 exoribonuclease 1	tr|A0A0R4J0C8|A0A0R4J0C8_MOUSE 3-5 exoribonuclease 1 OS=Mus musculus OX=10090 GN=Eri1 PE=1 SV=1;sp|Q7TMF2|ERI1_MOUSE 3-5 exoribonuclease 1 OS=Mus musculus OX=10090 GN=Eri1 PE=1 SV=2;tr|A0A1B0GSW4|A0A1B0GSW4_MOUSE 3-5 exoribonuclease 1 (Fragment) OS=M	Eri1	NaN	NaN		-0.001094	0.00195992		-0.152997	1.03233		6	3.71326	3.66653	NaN	4.31397	3.95121	NaN	3.7551	4.09102	3.73183	4.0237	14.0714	14.656	14.3896	14.2496	2
250	A0A0R4J0D1;Q8R3Q0	Store-operated calcium entry-associated regulatory factor	tr|A0A0R4J0D1|A0A0R4J0D1_MOUSE Store-operated calcium entry-associated regulatory factor OS=Mus musculus OX=10090 GN=Saraf PE=1 SV=1;sp|Q8R3Q0|SARAF_MOUSE Store-operated calcium entry-associated regulatory factor OS=Mus musculus OX=10090 GN=Saraf PE=1 SV=2	Saraf	0.0644105	0.111374		NaN	NaN		-0.24909	1.04247		6	NaN	NaN	7.27994	NaN	NaN	7.78842	NaN	NaN	NaN	NaN	13.2935	13.9319	13.1223	13.6255	2
251	A0A0R4J0D3;Q3TDQ1	Dolichyl-diphosphooligosaccharide--protein glycosyltransferase subunit STT3B	tr|A0A0R4J0D3|A0A0R4J0D3_MOUSE Dolichyl-diphosphooligosaccharide--protein glycosyltransferase subunit STT3B OS=Mus musculus OX=10090 GN=Stt3b PE=1 SV=1;sp|Q3TDQ1|STT3B_MOUSE Dolichyl-diphosphooligosaccharide--protein glycosyltransferase subunit STT3B OS=Mu	Stt3b	0.634427	1.24661		0.176727	0.409614		0.0486149	0.332244		69	8.1283	8.48027	9.10255	8.44087	8.71266	10.2047	8.24055	8.37643	8.32292	8.57546	16.298	16.7612	16.6347	16.8557	3
252	A0A0R4J2D4;A0A0R4J0D5;Q6PDG8	Vacuolar fusion protein MON1 homolog A	tr|A0A0R4J2D4|A0A0R4J2D4_MOUSE Vacuolar fusion protein MON1 homolog A OS=Mus musculus OX=10090 GN=Mon1a PE=1 SV=1;tr|A0A0R4J0D5|A0A0R4J0D5_MOUSE Vacuolar fusion protein MON1 homolog A OS=Mus musculus OX=10090 GN=Mon1a PE=1 SV=1;sp|Q6PDG8|MON1A_MOUSE Vacuol	Mon1a	0.194661	0.185192		NaN	NaN		0.0261804	0.117855		4	NaN	NaN	3.79691	NaN	NaN	3.94953	NaN	NaN	NaN	NaN	13.66	13.9111	13.6545	14.0512	2
253	A0A0R4J0E4;Q7TQK1	Integrator complex subunit 7	tr|A0A0R4J0E4|A0A0R4J0E4_MOUSE Integrator complex subunit 7 OS=Mus musculus OX=10090 GN=Ints7 PE=1 SV=1;sp|Q7TQK1|INT7_MOUSE Integrator complex subunit 7 OS=Mus musculus OX=10090 GN=Ints7 PE=1 SV=1	Ints7	-0.162539	0.321363		0.415227	1.08783		-0.102354	0.69184		25	6.16842	5.72977	5.50884	6.58219	6.78411	5.77758	6.36464	6.37721	6.93192	6.59165	15.2128	15.9364	15.469	15.6945	3
254	A0A0R4J0F6;Q99KY4	Cyclin-G-associated kinase	tr|A0A0R4J0F6|A0A0R4J0F6_MOUSE Cyclin-G-associated kinase OS=Mus musculus OX=10090 GN=Gak PE=1 SV=1;sp|Q99KY4|GAK_MOUSE Cyclin-G-associated kinase OS=Mus musculus OX=10090 GN=Gak PE=1 SV=2	Gak	-0.213725	0.404207		-0.0485199	0.115375		-0.0276746	0.210969		74	8.36964	8.37756	8.55639	8.59705	8.52372	8.21179	8.75054	8.62545	8.42911	8.77719	17.2378	17.5682	17.4939	17.5899	3
5688	Q91VJ1;D3Z341;G3UZ36	Interferon-inducible protein AIM2	sp|Q91VJ1|AIM2_MOUSE Interferon-inducible protein AIM2 OS=Mus musculus OX=10090 GN=Aim2 PE=1 SV=2;tr|D3Z341|D3Z341_MOUSE Interferon-inducible protein AIM2 (Fragment) OS=Mus musculus OX=10090 GN=Aim2 PE=1 SV=8;tr|G3UZ36|G3UZ36_MOUSE Interferon-inducible pro	Aim2	1.55084	1.48319	UP	-0.773863	2.04763	DOWN	NaN	NaN		3	3.01071	2.52324	2.27116	3.6757	3.91255	2.73305	3.66539	3.32265	2.42215	2.88462	NaN	NaN	NaN	NaN	2
256	A0A0R4J0G3;Q91WC7	NIPA-like domain containing 2, isoform CRA_a	tr|A0A0R4J0G3|A0A0R4J0G3_MOUSE NIPA-like domain containing 2, isoform CRA_a OS=Mus musculus OX=10090 GN=Nipal2 PE=4 SV=1;sp|Q91WC7|NPAL2_MOUSE NIPA-like protein 2 OS=Mus musculus OX=10090 GN=Nipal2 PE=2 SV=1	Nipal2	NaN	NaN		NaN	NaN		0.118549	0.0846114		1	NaN	NaN	NaN	NaN	NaN	NaN	NaN	NaN	NaN	NaN	10.1263	11.4663	9.95773	11.6862	1
257	Q8C1A3;A0A0R4J0G9;A0A1Y7VLV0	Methionine synthase reductase	sp|Q8C1A3|MTRR_MOUSE Methionine synthase reductase OS=Mus musculus OX=10090 GN=Mtrr PE=1 SV=2;tr|A0A0R4J0G9|A0A0R4J0G9_MOUSE Methionine synthase reductase OS=Mus musculus OX=10090 GN=Mtrr PE=1 SV=1;tr|A0A1Y7VLV0|A0A1Y7VLV0_MOUSE Methionine synthase reducta	Mtrr	NaN	NaN		-0.491115	0.682165		-0.0801577	0.212278		2	-0.142943	0.0635029	NaN	0.509138	0.963992	NaN	0.706818	0.077243	0.169412	-0.650725	10.9259	11.1512	10.777	11.1631	2
258	A0A0R4J0H1;Q02496	Mucin 1, transmembrane	tr|A0A0R4J0H1|A0A0R4J0H1_MOUSE Mucin 1, transmembrane OS=Mus musculus OX=10090 GN=Muc1 PE=1 SV=1;sp|Q02496|MUC1_MOUSE Mucin-1 OS=Mus musculus OX=10090 GN=Muc1 PE=1 SV=2	Muc1	0.231823	0.287525		-0.949287	2.12718	DOWN	-0.0872209	0.188785		60	8.3779	7.97206	8.78751	7.94503	7.80232	9.24241	8.5093	8.37604	7.04133	7.87639	17.6696	17.3413	17.6117	17.7148	3
259	A0A0R4J0H7;Q8K2Z4	Condensin complex subunit 1	tr|A0A0R4J0H7|A0A0R4J0H7_MOUSE Condensin complex subunit 1 OS=Mus musculus OX=10090 GN=Ncapd2 PE=1 SV=1;sp|Q8K2Z4|CND1_MOUSE Condensin complex subunit 1 OS=Mus musculus OX=10090 GN=Ncapd2 PE=1 SV=2	Ncapd2	-0.0175515	0.0183574		-0.00754688	0.0103759		0.147735	0.812763		95	7.37921	7.37816	8.83346	7.73437	7.23324	8.45179	7.41354	7.71521	7.22439	7.82311	17.3714	17.8587	17.7532	18.1039	3
260	A0A0R4J0H8;Q6NWW9	Fibronectin type III domain-containing protein 3B	tr|A0A0R4J0H8|A0A0R4J0H8_MOUSE Fibronectin type III domain-containing protein 3B OS=Mus musculus OX=10090 GN=Fndc3b PE=1 SV=1;sp|Q6NWW9|FND3B_MOUSE Fibronectin type III domain-containing protein 3B OS=Mus musculus OX=10090 GN=Fndc3b PE=1 SV=1	Fndc3b	0.180419	0.276318		NaN	NaN		0.053897	0.162839		9	NaN	NaN	6.05387	NaN	NaN	6.55692	NaN	NaN	NaN	NaN	13.3624	13.896	13.782	13.6682	2
261	A0A0R4J0I1;P07759	MCG1051009	tr|A0A0R4J0I1|A0A0R4J0I1_MOUSE MCG1051009 OS=Mus musculus OX=10090 GN=Serpina3k PE=1 SV=1;sp|P07759|SPA3K_MOUSE Serine protease inhibitor A3K OS=Mus musculus OX=10090 GN=Serpina3k PE=1 SV=2	Serpina3k	NaN	NaN		NaN	NaN		-0.312804	1.42464	DOWN	3	NaN	NaN	NaN	NaN	NaN	NaN	NaN	NaN	NaN	NaN	12.2907	13.2068	12.3859	12.7953	1
262	A0A0R4J0I4;Q8BIW9;E9Q2M3;E9PVJ3	CTF18, chromosome transmission fidelity factor 18 homolog (S. cerevisiae), isoform CRA_a	tr|A0A0R4J0I4|A0A0R4J0I4_MOUSE CTF18, chromosome transmission fidelity factor 18 homolog (S. cerevisiae), isoform CRA_a OS=Mus musculus OX=10090 GN=Chtf18 PE=1 SV=1;sp|Q8BIW9|CTF18_MOUSE Chromosome transmission fidelity protein 18 homolog OS=Mus musculus O	Chtf18	-1.23618	1.29425		0.172415	0.222512		-0.0526537	0.428427		7	3.19306	2.29998	0.602077	2.81262	2.77949	0.0137838	2.84499	2.05821	2.5653	2.52118	12.723	13.2952	12.8468	13.1234	3
263	A0A0R4J0I6;Q80XL6;A0A087WSI8;D3YTQ5	Acyl-CoA dehydrogenase family member 11	tr|A0A0R4J0I6|A0A0R4J0I6_MOUSE Acyl-CoA dehydrogenase family member 11 OS=Mus musculus OX=10090 GN=Acad11 PE=1 SV=1;sp|Q80XL6|ACD11_MOUSE Acyl-CoA dehydrogenase family member 11 OS=Mus musculus OX=10090 GN=Acad11 PE=1 SV=2;tr|A0A087WSI8|A0A087WSI8_MOUSE Ac	Acad11	-0.212324	0.53797		-0.417426	1.25481		-0.0337705	0.145243		23	7.45787	6.96982	5.60544	7.56628	7.62264	5.62784	7.62914	7.50898	7.14619	7.09212	15.5277	15.6276	15.672	15.6699	3
6349	Q9CWY8;Q05C51;F6RP29	Ribonuclease H2 subunit A	sp|Q9CWY8|RNH2A_MOUSE Ribonuclease H2 subunit A OS=Mus musculus OX=10090 GN=Rnaseh2a PE=1 SV=2;tr|Q05C51|Q05C51_MOUSE Ribonuclease OS=Mus musculus OX=10090 GN=Rnaseh2a PE=1 SV=1;tr|F6RP29|F6RP29_MOUSE Ribonuclease OS=Mus musculus OX=10090 GN=Rnaseh2a PE=1	Rnaseh2a	-0.375134	0.781331		2.04453	2.48004	UP	0.284286	2.58869		19	4.69081	5.23676	5.85788	4.80219	4.73882	5.17895	5.04487	5.86196	8.19835	6.74362	14.7868	15.3903	15.462	15.6095	3
265	Q91ZX7;A0A0R4J0I9	Prolow-density lipoprotein receptor-related protein 1	sp|Q91ZX7|LRP1_MOUSE Prolow-density lipoprotein receptor-related protein 1 OS=Mus musculus OX=10090 GN=Lrp1 PE=1 SV=1;tr|A0A0R4J0I9|A0A0R4J0I9_MOUSE Low density lipoprotein receptor-related protein 1 OS=Mus musculus OX=10090 GN=Lrp1 PE=1 SV=1	Lrp1	NaN	NaN		NaN	NaN		-0.156643	0.212771		5	NaN	NaN	NaN	NaN	NaN	NaN	NaN	NaN	NaN	NaN	13.0088	14.3786	13.0927	14.1164	1
111	Q9DC42;A0A0D9SEG8;E9QMJ5;E9QJS7;Q9Z0M6	Adhesion G protein-coupled receptor E5	tr|Q9DC42|Q9DC42_MOUSE Adhesion G protein-coupled receptor E5 OS=Mus musculus OX=10090 GN=Adgre5 PE=1 SV=1;tr|A0A0D9SEG8|A0A0D9SEG8_MOUSE Adhesion G protein-coupled receptor E5 OS=Mus musculus OX=10090 GN=Adgre5 PE=1 SV=1;tr|E9QMJ5|E9QMJ5_MOUSE Adhesion G	Adgre5	1.50266	3.302	UP	-0.0116214	0.0145277		-0.0614975	0.190187		9	6.05552	5.10492	2.58554	5.8883	5.91296	4.00675	6.0662	6.08661	6.06996	6.00803	13.3833	13.4397	13.3761	13.6303	3
267	A0A0R4J0J5;Q8K114	Integrator complex subunit 9	tr|A0A0R4J0J5|A0A0R4J0J5_MOUSE Integrator complex subunit 9 OS=Mus musculus OX=10090 GN=Ints9 PE=1 SV=1;sp|Q8K114|INT9_MOUSE Integrator complex subunit 9 OS=Mus musculus OX=10090 GN=Ints9 PE=1 SV=1	Ints9	-0.143041	0.350027		0.0818411	0.149755		0.133395	0.553251		26	5.87897	6.46658	6.25609	6.32968	6.40616	6.29343	6.16772	6.09934	6.14668	6.23525	14.911	15.6693	15.4086	15.8272	3
268	A0A0R4J0J6;Q8BKT7;Q5SVF9	THO complex subunit 5 homolog	tr|A0A0R4J0J6|A0A0R4J0J6_MOUSE THO complex subunit 5 homolog OS=Mus musculus OX=10090 GN=Thoc5 PE=1 SV=1;sp|Q8BKT7|THOC5_MOUSE THO complex subunit 5 homolog OS=Mus musculus OX=10090 GN=Thoc5 PE=1 SV=2;tr|Q5SVF9|Q5SVF9_MOUSE THO complex subunit 5 homolog OS	Thoc5	-0.0594657	0.133583		-0.079327	0.177423		0.101865	0.759327		28	5.80261	5.76455	7.34074	6.24508	6.59331	7.36273	6.0936	5.99521	6.02124	5.85883	15.1568	15.8097	15.6695	15.7418	3
269	A0A0R4J0J8;Q2KN98	Cytospin-A	tr|A0A0R4J0J8|A0A0R4J0J8_MOUSE Cytospin-A OS=Mus musculus OX=10090 GN=Specc1l PE=1 SV=1;sp|Q2KN98|CYTSA_MOUSE Cytospin-A OS=Mus musculus OX=10090 GN=Specc1l PE=1 SV=1	Specc1l	NaN	NaN		0.237902	0.586513		0.00103787	0.00214067		8	5.38408	5.6368	NaN	5.55278	5.66491	NaN	5.49761	5.53872	5.90862	5.54927	13.8203	14.7197	14.1574	14.5764	2
270	A0A0R4J0K1;Q9ERR7	Selenoprotein F	tr|A0A0R4J0K1|A0A0R4J0K1_MOUSE Selenoprotein F OS=Mus musculus OX=10090 GN=Selenof PE=1 SV=1;sp|Q9ERR7|SEP15_MOUSE Selenoprotein F OS=Mus musculus OX=10090 GN=Selenof PE=1 SV=3	Selenof	0.172099	0.255735		-0.253206	0.500911		0.0476793	0.121494		27	6.28492	6.73308	7.18329	6.67765	7.23688	7.67504	6.74295	6.56724	6.36693	6.38603	14.9606	15.1872	15.4498	15.0555	3
271	Z4YL78;A0A0R4J0K2;K3W4R5;A2AGT5	Cytoskeleton-associated protein 5	tr|Z4YL78|Z4YL78_MOUSE Cytoskeleton-associated protein 5 OS=Mus musculus OX=10090 GN=Ckap5 PE=1 SV=1;tr|A0A0R4J0K2|A0A0R4J0K2_MOUSE Cytoskeleton-associated protein 5 OS=Mus musculus OX=10090 GN=Ckap5 PE=1 SV=1;tr|K3W4R5|K3W4R5_MOUSE Cytoskeleton-associated	Ckap5	0.269556	0.791799		0.0751098	0.162585		0.0781068	0.283983		106	8.09751	8.30241	9.33284	8.19559	8.09951	9.53838	7.8996	8.06593	7.82177	8.22434	17.4983	17.9996	17.8062	18.2313	3
272	A0A0R4J0L5;Q8BRB0;Q8R3I3	Conserved oligomeric Golgi complex subunit 6	tr|A0A0R4J0L5|A0A0R4J0L5_MOUSE Conserved oligomeric Golgi complex subunit 6 OS=Mus musculus OX=10090 GN=Cog6 PE=1 SV=1;tr|Q8BRB0|Q8BRB0_MOUSE Conserved oligomeric Golgi complex subunit 6 OS=Mus musculus OX=10090 GN=Cog6 PE=1 SV=1;sp|Q8R3I3|COG6_MOUSE Conse	Cog6	-0.202363	0.416445		-0.135718	0.327524		0.0928448	0.357694		30	6.779	7.04428	6.91982	6.81826	6.51776	6.66349	6.82757	6.86208	6.58531	6.77926	14.5712	14.7732	14.8655	14.8329	3
273	Q8BJZ4;A0A0R4J0L6	28S ribosomal protein S35, mitochondrial	sp|Q8BJZ4|RT35_MOUSE 28S ribosomal protein S35, mitochondrial OS=Mus musculus OX=10090 GN=Mrps35 PE=1 SV=2;tr|A0A0R4J0L6|A0A0R4J0L6_MOUSE 28S ribosomal protein S35, mitochondrial OS=Mus musculus OX=10090 GN=Mrps35 PE=1 SV=1	Mrps35	0.119548	0.209954		-0.102587	0.201048		-0.029988	0.214301		27	7.82445	7.99746	7.36772	8.14665	8.68103	7.96538	8.33141	8.2954	8.18115	8.16998	15.4231	16.0009	15.8088	15.883	3
274	A0A0R4J0M1;Q8VCN9	Tubulin-specific Chaperone C	tr|A0A0R4J0M1|A0A0R4J0M1_MOUSE Tubulin-specific Chaperone C OS=Mus musculus OX=10090 GN=Tbcc PE=1 SV=1;sp|Q8VCN9|TBCC_MOUSE Tubulin-specific chaperone C OS=Mus musculus OX=10090 GN=Tbcc PE=1 SV=1	Tbcc	-0.431712	0.814692		0.127018	0.312025		0.0601717	0.368858		21	7.22468	6.81724	4.1504	7.40071	7.25569	3.29287	7.35253	7.25077	7.35817	7.43571	14.7884	15.1974	15.2272	15.0648	3
275	A0A0R4J0M9;Q8CDG3	Deubiquitinating protein VCIP135	tr|A0A0R4J0M9|A0A0R4J0M9_MOUSE Deubiquitinating protein VCIP135 OS=Mus musculus OX=10090 GN=Vcpip1 PE=1 SV=1;sp|Q8CDG3|VCIP1_MOUSE Deubiquitinating protein VCIP135 OS=Mus musculus OX=10090 GN=Vcpip1 PE=1 SV=1	Vcpip1	-0.174016	0.251353		0.247765	0.378497		0.00525312	0.0330451		27	2.68903	3.45694	5.26352	2.8609	3.19447	4.71907	2.74054	2.71486	2.95795	2.84615	15.664	15.9689	15.9396	16.0599	3
276	A0A0R4J0N5;P46718	Programmed cell death 2, isoform CRA_b	tr|A0A0R4J0N5|A0A0R4J0N5_MOUSE Programmed cell death 2, isoform CRA_b OS=Mus musculus OX=10090 GN=Pdcd2 PE=1 SV=1;sp|P46718|PDCD2_MOUSE Programmed cell death protein 2 OS=Mus musculus OX=10090 GN=Pdcd2 PE=2 SV=2	Pdcd2	0.715971	1.03394		-0.154662	0.172012		-0.0543377	0.396535		5	-0.00339432	0.122076	2.58388	0.889707	-0.247817	2.58576	0.642748	1.11783	0.38084	0.801241	12.217	12.6383	12.2981	12.6027	3
277	A0A0R4J0P1;Q9D7B6;D3YTT4	Acyl-Coenzyme A dehydrogenase family, member 8	tr|A0A0R4J0P1|A0A0R4J0P1_MOUSE Acyl-Coenzyme A dehydrogenase family, member 8 OS=Mus musculus OX=10090 GN=Acad8 PE=1 SV=1;sp|Q9D7B6|ACAD8_MOUSE Isobutyryl-CoA dehydrogenase, mitochondrial OS=Mus musculus OX=10090 GN=Acad8 PE=1 SV=2;tr|D3YTT4|D3YTT4_MOUSE I	Acad8	-0.40831	1.03627		-0.392944	1.12104		-0.207676	1.14482		45	6.91157	7.32364	8.44816	7.36396	7.5735	8.40706	7.51932	7.35429	7.03848	6.98584	16.0665	16.2613	16.2305	15.9749	3
278	A0A0R4J0P2;Q9Z0R0	Germ cell-specific gene 2	tr|A0A0R4J0P2|A0A0R4J0P2_MOUSE Germ cell-specific gene 2 OS=Mus musculus OX=10090 GN=Haspin PE=1 SV=1;sp|Q9Z0R0|HASP_MOUSE Serine/threonine-protein kinase haspin OS=Mus musculus OX=10090 GN=Haspin PE=1 SV=3	Haspin	NaN	NaN		NaN	NaN		0.145357	0.553585		1	NaN	NaN	NaN	NaN	NaN	NaN	NaN	NaN	NaN	NaN	9.07409	9.3394	9.06291	9.31529	1
279	Q8VDG3;A0A0R4J0P6	Poly(A)-specific ribonuclease PARN	sp|Q8VDG3|PARN_MOUSE Poly(A)-specific ribonuclease PARN OS=Mus musculus OX=10090 GN=Parn PE=1 SV=1;tr|A0A0R4J0P6|A0A0R4J0P6_MOUSE Poly(A)-specific ribonuclease PARN OS=Mus musculus OX=10090 GN=Parn PE=1 SV=1	Parn	-0.469945	1.11734		0.108159	0.316185		0.0816117	0.673246		32	7.33145	7.12236	7.19908	7.64256	7.56575	6.63972	7.46025	7.50573	7.53271	7.58361	15.5066	16.0428	15.9529	15.9669	3
280	A0A0R4J0P7;Q78KK3	Solute carrier family 22 member 18	tr|A0A0R4J0P7|A0A0R4J0P7_MOUSE Solute carrier family 22 member 18 OS=Mus musculus OX=10090 GN=Slc22a18 PE=1 SV=1;sp|Q78KK3|S22AI_MOUSE Solute carrier family 22 member 18 OS=Mus musculus OX=10090 GN=Slc22a18 PE=1 SV=2	Slc22a18	-0.0192577	0.0218965		-0.540869	1.89898	DOWN	-0.0805028	0.220992		12	6.59726	6.57557	5.91932	6.32234	6.34972	5.58616	6.61864	6.77294	5.92745	6.33367	14.0018	14.367	14.0458	14.4828	3
281	A0A0R4J0Q6;Q80VI1;D3YVX5	E3 ubiquitin-protein ligase TRIM56	tr|A0A0R4J0Q6|A0A0R4J0Q6_MOUSE E3 ubiquitin-protein ligase TRIM56 OS=Mus musculus OX=10090 GN=Trim56 PE=1 SV=1;sp|Q80VI1|TRI56_MOUSE E3 ubiquitin-protein ligase TRIM56 OS=Mus musculus OX=10090 GN=Trim56 PE=1 SV=1;tr|D3YVX5|D3YVX5_MOUSE E3 ubiquitin-protein	Trim56	0.14584	0.227662		NaN	NaN		0.0484916	0.431936		15	NaN	NaN	6.46896	NaN	NaN	6.74093	NaN	NaN	NaN	NaN	14.7361	15.2381	15.1476	15.246	2
282	Q3UM29;A0A0R4J0Q9;Q3TR20	Conserved oligomeric Golgi complex subunit 7	sp|Q3UM29|COG7_MOUSE Conserved oligomeric Golgi complex subunit 7 OS=Mus musculus OX=10090 GN=Cog7 PE=1 SV=1;tr|A0A0R4J0Q9|A0A0R4J0Q9_MOUSE Conserved oligomeric Golgi complex subunit 7 OS=Mus musculus OX=10090 GN=Cog7 PE=1 SV=1;tr|Q3TR20|Q3TR20_MOUSE Conse	Cog7	-0.437793	0.773772		0.13328	0.315768		-0.0402295	0.158508		32	6.67779	6.3998	6.81634	6.67044	6.5552	6.04214	6.52267	6.76022	6.86084	6.63762	15.4021	15.7285	15.6458	15.5863	3
313	A0A0R4J115;O70491	Receptor for retinol uptake STRA6	tr|A0A0R4J115|A0A0R4J115_MOUSE Receptor for retinol uptake STRA6 OS=Mus musculus OX=10090 GN=Stra6 PE=1 SV=1;sp|O70491|STRA6_MOUSE Receptor for retinol uptake STRA6 OS=Mus musculus OX=10090 GN=Stra6 PE=1 SV=1	Stra6	1.50009	3.79349	UP	NaN	NaN		0.132277	0.325709		4	NaN	NaN	3.50335	NaN	NaN	5.44516	NaN	NaN	NaN	NaN	12.9079	13.8987	13.3263	13.7791	2
284	A0A0R4J0R3;Q3U1G5	Interferon-stimulated 20 kDa exonuclease-like 2	tr|A0A0R4J0R3|A0A0R4J0R3_MOUSE Interferon-stimulated 20 kDa exonuclease-like 2 OS=Mus musculus OX=10090 GN=Isg20l2 PE=1 SV=1;sp|Q3U1G5|I20L2_MOUSE Interferon-stimulated 20 kDa exonuclease-like 2 OS=Mus musculus OX=10090 GN=Isg20l2 PE=1 SV=2	Isg20l2	-0.105867	0.228994		0.311711	0.615751		-0.00203186	0.0142144		12	2.95008	2.61615	6.6585	3.24978	3.68706	6.85037	3.23632	2.86922	3.01653	3.57737	14.7588	15.2411	15.0449	15.105	3
6787	Q9DC33	High mobility group protein 20A	sp|Q9DC33|HM20A_MOUSE High mobility group protein 20A OS=Mus musculus OX=10090 GN=Hmg20a PE=1 SV=1	Hmg20a	-0.116356	0.270729		1.91506	2.33012	UP	0.174441	1.05022		10	1.39786	2.27938	5.57395	1.78417	2.44496	5.6819	2.10702	2.81588	4.81168	3.78188	13.6307	14.4051	14.2011	14.3122	3
286	A0A0R4J0S3	Reticulon 4 interacting protein 1	tr|A0A0R4J0S3|A0A0R4J0S3_MOUSE Reticulon 4 interacting protein 1 OS=Mus musculus OX=10090 GN=Rtn4ip1 PE=1 SV=1	Rtn4ip1	0.140435	0.25373		-0.265033	0.96353		-0.010999	0.0566469		30	6.63485	6.69794	7.92742	6.76924	6.93322	8.31406	6.6476	6.57054	6.2895	6.34797	14.1286	14.7857	14.4543	14.6554	3
287	A0A0R4J0S4;Q80Y17	Lethal(2) giant larvae protein homolog 1	tr|A0A0R4J0S4|A0A0R4J0S4_MOUSE Lethal(2) giant larvae protein homolog 1 OS=Mus musculus OX=10090 GN=Llgl1 PE=1 SV=1;sp|Q80Y17|L2GL1_MOUSE Lethal(2) giant larvae protein homolog 1 OS=Mus musculus OX=10090 GN=Llgl1 PE=1 SV=1	Llgl1	-0.277444	0.835084		0.337167	0.946059		-0.0212859	0.0658242		32	4.20883	4.53773	7.96191	4.76144	4.61247	7.7658	4.34113	4.59455	4.78733	4.76532	15.3903	16.2217	15.8274	15.9585	3
288	Q4VBG2;A0A0R4J0S6	Magi1 protein (Fragment)	tr|Q4VBG2|Q4VBG2_MOUSE Magi1 protein (Fragment) OS=Mus musculus OX=10090 GN=Magi1 PE=1 SV=1;tr|A0A0R4J0S6|A0A0R4J0S6_MOUSE Membrane-associated guanylate kinase, WW and PDZ domain-containing protein 1 OS=Mus musculus OX=10090 GN=Magi1 PE=1 SV=1	Magi1	-0.181497	0.280895		NaN	NaN		0.312743	1.4548	UP	2	NaN	NaN	4.36499	NaN	NaN	4.64108	NaN	NaN	NaN	NaN	10.8253	11.2563	11.5781	11.6514	2
289	A0A1L1SVG0;A0A0R4J0S7;Q8CGB3;A0A1L1STY4	Uveal autoantigen with coiled-coil domains and ankyrin repeats	tr|A0A1L1SVG0|A0A1L1SVG0_MOUSE Uveal autoantigen with coiled-coil domains and ankyrin repeats OS=Mus musculus OX=10090 GN=Uaca PE=1 SV=1;tr|A0A0R4J0S7|A0A0R4J0S7_MOUSE Uveal autoantigen with coiled-coil domains and ankyrin repeats OS=Mus musculus OX=10090	Uaca	0.261781	0.7593		0.223795	0.505157		0.041904	0.254952		29	7.74342	7.1531	7.04144	7.94451	7.93257	7.40642	7.91827	7.87449	8.17163	8.00039	15.6798	15.9208	15.9147	15.9864	3
290	A0A0R4J0T0;Q8K3A0	Iron-sulfur cluster co-chaperone protein HscB, mitochondrial	tr|A0A0R4J0T0|A0A0R4J0T0_MOUSE Iron-sulfur cluster co-chaperone protein HscB, mitochondrial OS=Mus musculus OX=10090 GN=Hscb PE=1 SV=1;sp|Q8K3A0|HSC20_MOUSE Iron-sulfur cluster co-chaperone protein HscB, mitochondrial OS=Mus musculus OX=10090 GN=Hscb PE=1	Hscb	0.300089	0.640575		0.0546188	0.12851		0.103517	0.509297		13	2.91778	2.66623	7.20006	3.39726	3.6094	7.34092	3.10759	2.98785	2.94598	3.12047	13.565	14.0696	13.7488	14.0688	3
291	A0A0R4J0T4;Q5D0E0;O88351;Q3U141	Inhibitor of nuclear factor kappa-B kinase subunit beta	tr|A0A0R4J0T4|A0A0R4J0T4_MOUSE Inhibitor of nuclear factor kappa-B kinase subunit beta OS=Mus musculus OX=10090 GN=Ikbkb PE=1 SV=1;tr|Q5D0E0|Q5D0E0_MOUSE Ikbkb protein OS=Mus musculus OX=10090 GN=Ikbkb PE=1 SV=1;sp|O88351|IKKB_MOUSE Inhibitor of nuclear fa	Ikbkb	-0.0725589	0.156894		0.224416	0.5431		-0.00679785	0.0262305		22	3.59276	3.89879	6.69641	3.90766	3.99883	6.73823	3.67073	3.86523	4.03835	3.85479	14.7198	15.2368	15.1549	14.9985	3
292	A0A0R4J0T5;P28659	CUG triplet repeat, RNA binding protein 1, isoform CRA_b	tr|A0A0R4J0T5|A0A0R4J0T5_MOUSE CUG triplet repeat, RNA binding protein 1, isoform CRA_b OS=Mus musculus OX=10090 GN=Celf1 PE=1 SV=1;sp|P28659|CELF1_MOUSE CUGBP Elav-like family member 1 OS=Mus musculus OX=10090 GN=Celf1 PE=1 SV=2	Celf1	0.226716	0.547892		0.0799582	0.174201		0.0297976	0.162269		68	7.6923	7.35782	9.11785	7.96214	8.25366	9.43123	7.85	7.7341	7.87958	7.79623	16.8781	17.1355	17.2997	17.2111	3
293	A0A0R4J0T8;Q9D8S3	ADP-ribosylation factor GTPase-activating protein 3	tr|A0A0R4J0T8|A0A0R4J0T8_MOUSE ADP-ribosylation factor GTPase-activating protein 3 OS=Mus musculus OX=10090 GN=Arfgap3 PE=1 SV=1;sp|Q9D8S3|ARFG3_MOUSE ADP-ribosylation factor GTPase-activating protein 3 OS=Mus musculus OX=10090 GN=Arfgap3 PE=1 SV=2	Arfgap3	-0.0425364	0.08013		-0.304029	0.776116		0.0593625	0.41807		52	7.46295	7.01748	9.19483	7.11686	6.79675	9.03996	7.38595	7.30788	6.89288	7.13155	17.2425	17.5864	17.5775	17.6424	3
294	A0A0R4J0U2;Q0VGB7;A0A0N4SV05	Serine/threonine-protein phosphatase 4 regulatory subunit 2	tr|A0A0R4J0U2|A0A0R4J0U2_MOUSE Serine/threonine-protein phosphatase 4 regulatory subunit 2 OS=Mus musculus OX=10090 GN=Ppp4r2 PE=1 SV=1;sp|Q0VGB7|PP4R2_MOUSE Serine/threonine-protein phosphatase 4 regulatory subunit 2 OS=Mus musculus OX=10090 GN=Ppp4r2 PE=	Ppp4r2	-0.340332	0.810011		0.0929798	0.206497		0.0409804	0.270907		21	4.1823	4.22033	5.85072	4.8107	4.33514	5.41529	4.84358	4.8985	4.8773	4.99499	15.1202	15.7702	15.5443	15.5683	3
295	A0A0R4J0U3;O54943	Period circadian protein homolog 2	tr|A0A0R4J0U3|A0A0R4J0U3_MOUSE Period circadian protein homolog 2 OS=Mus musculus OX=10090 GN=Per2 PE=1 SV=1;sp|O54943|PER2_MOUSE Period circadian protein homolog 2 OS=Mus musculus OX=10090 GN=Per2 PE=1 SV=3	Per2	NaN	NaN		1.00573	0.41226		0.3734	0.921345		2	1.57696	-2.07406	NaN	0.844787	0.576957	NaN	0.309642	2.34588	1.52211	2.90464	11.0539	11.175	11.3108	11.1501	2
296	A0A0R4J0U7;Q8R395	COMM domain-containing protein 5	tr|A0A0R4J0U7|A0A0R4J0U7_MOUSE COMM domain-containing protein 5 OS=Mus musculus OX=10090 GN=Commd5 PE=1 SV=1;sp|Q8R395|COMD5_MOUSE COMM domain-containing protein 5 OS=Mus musculus OX=10090 GN=Commd5 PE=1 SV=1	Commd5	-0.569184	1.02413		-0.479838	0.844487		0.0143207	0.0502383		6	5.34866	5.43406	5.50001	6.01226	5.04876	4.54893	5.95198	5.89356	5.20996	5.62158	12.0084	12.7702	12.3897	12.7819	3
4775	Q8BJ48;D3Z6C9	N-acetylglucosamine-1-phosphodiester alpha-N-acetylglucosaminidase	sp|Q8BJ48|NAGPA_MOUSE N-acetylglucosamine-1-phosphodiester alpha-N-acetylglucosaminidase OS=Mus musculus OX=10090 GN=Nagpa PE=1 SV=2;tr|D3Z6C9|D3Z6C9_MOUSE N-acetylglucosamine-1-phosphodiester alpha-N-acetylglucosaminidase OS=Mus musculus OX=10090 GN=Nagpa	Nagpa	1.49761	2.09772	UP	NaN	NaN		0.253355	0.510838		2	NaN	NaN	1.62218	NaN	NaN	4.16639	NaN	NaN	NaN	NaN	9.41282	9.76283	9.00966	10.2259	2
298	E9Q361;E9Q360;A0A0R4J0V1;Q8K2A7	Integrator complex subunit 10	tr|E9Q361|E9Q361_MOUSE Integrator complex subunit 10 OS=Mus musculus OX=10090 GN=Ints10 PE=1 SV=1;tr|E9Q360|E9Q360_MOUSE Integrator complex subunit 10 OS=Mus musculus OX=10090 GN=Ints10 PE=1 SV=1;tr|A0A0R4J0V1|A0A0R4J0V1_MOUSE Integrator complex subunit 10	Ints10	0.115096	0.225368		0.0226794	0.0454071		0.0407146	0.25588		22	5.168	4.71644	6.24557	5.24531	5.36307	6.61742	4.90009	5.01297	4.95224	4.95401	14.6944	15.1481	15.0818	15.0753	3
299	A0A0R4J0V4;A0A1Y7VLC3;Q9QXM1	Junction-mediating and -regulatory protein	tr|A0A0R4J0V4|A0A0R4J0V4_MOUSE Junction-mediating and -regulatory protein OS=Mus musculus OX=10090 GN=Jmy PE=1 SV=1;tr|A0A1Y7VLC3|A0A1Y7VLC3_MOUSE Junction-mediating and -regulatory protein OS=Mus musculus OX=10090 GN=Jmy PE=1 SV=1;sp|Q9QXM1|JMY_MOUSE Junc	Jmy	NaN	NaN		NaN	NaN		0.029386	0.062845		3	NaN	NaN	NaN	NaN	NaN	NaN	NaN	NaN	NaN	NaN	12.4155	13.4209	12.8075	13.5778	1
300	A0A0R4J0V5;P08775	DNA-directed RNA polymerase subunit	tr|A0A0R4J0V5|A0A0R4J0V5_MOUSE DNA-directed RNA polymerase subunit OS=Mus musculus OX=10090 GN=Polr2a PE=1 SV=1;sp|P08775|RPB1_MOUSE DNA-directed RNA polymerase II subunit RPB1 OS=Mus musculus OX=10090 GN=Polr2a PE=1 SV=3	Polr2a	-0.1108	0.262004		0.147376	0.381171		-0.0393554	0.212655		138	9.08982	9.1917	9.84519	9.38174	9.67964	9.86233	9.3799	9.3417	9.48506	9.46046	17.8965	18.4834	18.3347	18.3284	3
301	F6W0I8;Q8K2J1;A0A0R4J0W4;Q8CI85	Carbonic anhydrase 12 (Fragment)	tr|F6W0I8|F6W0I8_MOUSE Carbonic anhydrase 12 (Fragment) OS=Mus musculus OX=10090 GN=Car12 PE=1 SV=1;tr|Q8K2J1|Q8K2J1_MOUSE Car12 protein OS=Mus musculus OX=10090 GN=Car12 PE=1 SV=1;tr|A0A0R4J0W4|A0A0R4J0W4_MOUSE Carbonic anhydrase 12 OS=Mus musculus OX=100	Car12	0.0729286	0.0414918		NaN	NaN		NaN	NaN		1	NaN	NaN	0.959993	NaN	NaN	1.11896	NaN	NaN	NaN	NaN	NaN	NaN	NaN	NaN	1
302	A0A0R4J0W6;Q9CRC8	Leucine rich repeat containing 40, isoform CRA_a	tr|A0A0R4J0W6|A0A0R4J0W6_MOUSE Leucine rich repeat containing 40, isoform CRA_a OS=Mus musculus OX=10090 GN=Lrrc40 PE=1 SV=1;sp|Q9CRC8|LRC40_MOUSE Leucine-rich repeat-containing protein 40 OS=Mus musculus OX=10090 GN=Lrrc40 PE=1 SV=2	Lrrc40	-0.197275	0.390482		-0.0195114	0.0443563		0.0993278	0.922228		60	7.26903	7.16551	6.27083	7.4208	7.31397	5.91318	7.33834	7.55067	7.3057	7.47954	16.7191	17.0658	17.0257	17.212	3
2490	P06795	Multidrug resistance protein 1B	sp|P06795|MDR1B_MOUSE Multidrug resistance protein 1B OS=Mus musculus OX=10090 GN=Abcb1b PE=1 SV=1	Abcb1b	1.49011	1.76518	UP	0.00944723	0.0130383		-0.31885	1.79121	DOWN	7	3.83613	3.99729	1.87267	4.25995	3.88274	4.21475	3.45035	3.8473	3.2848	3.93753	11.5497	12.1934	11.5059	11.6214	3
304	A0A0R4J0X8;D3Z0V2;Q9ES28	Rho guanine nucleotide exchange factor (GEF7), isoform CRA_a	tr|A0A0R4J0X8|A0A0R4J0X8_MOUSE Rho guanine nucleotide exchange factor (GEF7), isoform CRA_a OS=Mus musculus OX=10090 GN=Arhgef7 PE=1 SV=1;tr|D3Z0V2|D3Z0V2_MOUSE Rho guanine nucleotide exchange factor 7 (Fragment) OS=Mus musculus OX=10090 GN=Arhgef7 PE=1 SV	Arhgef7	-0.321059	0.735298		-0.107606	0.169166		-0.0392934	0.348413		42	7.75415	8.49713	8.92716	8.05398	7.84618	8.3231	7.89221	7.95931	7.82056	7.74692	16.0268	16.5158	16.3299	16.4828	3
305	A0A0R4J0Y3;Q6DFV5;A2AAU3;A2AAU5	Probable helicase with zinc finger domain	tr|A0A0R4J0Y3|A0A0R4J0Y3_MOUSE Probable helicase with zinc finger domain OS=Mus musculus OX=10090 GN=Helz PE=1 SV=1;sp|Q6DFV5|HELZ_MOUSE Probable helicase with zinc finger domain OS=Mus musculus OX=10090 GN=Helz PE=1 SV=2;tr|A2AAU3|A2AAU3_MOUSE Probable he	Helz	0.77194	0.447691		-0.428396	1.08357		-0.0458591	0.0988703		5	3.9781	3.36022	3.05627	4.38771	4.49403	3.80694	4.44115	4.4454	3.7632	4.19148	12.5126	13.2078	12.5695	13.1425	3
306	A0A0R4J0Z0;Q3U6U5	Putative GTP-binding protein 6	tr|A0A0R4J0Z0|A0A0R4J0Z0_MOUSE Putative GTP-binding protein 6 OS=Mus musculus OX=10090 GN=Gtpbp6 PE=1 SV=1;sp|Q3U6U5|GTPB6_MOUSE Putative GTP-binding protein 6 OS=Mus musculus OX=10090 GN=Gtpbp6 PE=1 SV=1	Gtpbp6	0.239418	0.463179		-0.0511335	0.12375		-0.151458	0.374413		9	5.06919	5.17173	5.26634	5.39773	5.4632	5.904	5.2211	5.21855	4.99059	5.29378	12.6124	13.2915	12.4743	13.0285	3
307	A0A0R4J0Z1;P08003	Protein disulfide-isomerase A4	tr|A0A0R4J0Z1|A0A0R4J0Z1_MOUSE Protein disulfide-isomerase A4 OS=Mus musculus OX=10090 GN=Pdia4 PE=1 SV=1;sp|P08003|PDIA4_MOUSE Protein disulfide-isomerase A4 OS=Mus musculus OX=10090 GN=Pdia4 PE=1 SV=3	Pdia4	0.331812	0.665535		0.0171394	0.0224803		0.0308259	0.192691		405	10.535	10.5263	11.523	10.7172	11.4504	12.1833	10.8909	10.7951	10.9096	10.7349	19.7185	20.061	20.3518	20.0687	3
308	A0A0R4J1K4;A0A0R4J1K9;A0A0R4J101;P13808	Anion exchange protein	tr|A0A0R4J1K4|A0A0R4J1K4_MOUSE Anion exchange protein OS=Mus musculus OX=10090 GN=Slc4a2 PE=1 SV=1;tr|A0A0R4J1K9|A0A0R4J1K9_MOUSE Anion exchange protein OS=Mus musculus OX=10090 GN=Slc4a2 PE=1 SV=1;tr|A0A0R4J101|A0A0R4J101_MOUSE Anion exchange protein OS=M	Slc4a2	0.0830947	0.131798		-0.0405524	0.0704357		-0.0154176	0.0491552		23	3.98732	3.59777	7.49506	4.24747	3.95578	8.11754	3.76998	3.80777	3.89753	3.50703	15.574	15.7788	15.5558	16.0013	3
309	Q8R146;A0A0R4J107	Acylamino-acid-releasing enzyme	sp|Q8R146|APEH_MOUSE Acylamino-acid-releasing enzyme OS=Mus musculus OX=10090 GN=Apeh PE=1 SV=3;tr|A0A0R4J107|A0A0R4J107_MOUSE Acylamino-acid-releasing enzyme (Fragment) OS=Mus musculus OX=10090 GN=Apeh PE=1 SV=1	Apeh	-0.419471	0.980808		-0.0341799	0.0488042		-0.111878	1.14564		130	9.68201	9.49753	9.33383	9.81211	8.98755	8.63753	9.67373	9.71761	9.70631	9.54591	18.2561	18.5966	18.5717	18.4577	3
5021	Q8C0N2	Glycerol-3-phosphate acyltransferase 3	sp|Q8C0N2|GPAT3_MOUSE Glycerol-3-phosphate acyltransferase 3 OS=Mus musculus OX=10090 GN=Gpat3 PE=1 SV=1	Gpat3	1.47114	2.5296	UP	NaN	NaN		-0.344024	0.825377		2	NaN	NaN	2.67218	NaN	NaN	4.824	NaN	NaN	NaN	NaN	10.3995	11.9716	10.6099	10.7846	2
311	A0A0R4J113;Q5MJ56;P97479;A0A0U1RPX7	Unconventional myosin-VIIa	tr|A0A0R4J113|A0A0R4J113_MOUSE Unconventional myosin-VIIa OS=Mus musculus OX=10090 GN=Myo7a PE=1 SV=1;tr|Q5MJ56|Q5MJ56_MOUSE Myosin VIIa isoform 2 OS=Mus musculus OX=10090 GN=Myo7a PE=1 SV=1;sp|P97479|MYO7A_MOUSE Unconventional myosin-VIIa OS=Mus musculus	Myo7a	-0.265669	0.255053		0.533383	1.1804		-0.433989	1.97749	DOWN	29	5.47398	6.21849	5.14714	5.99901	6.18686	5.09778	5.84293	5.84481	6.38924	6.31506	15.6048	16.5412	15.6875	15.8058	3
312	A0A0R4J114;Q8BTT6;A0A0A6YWS6	Digestive organ expansion factor homolog	tr|A0A0R4J114|A0A0R4J114_MOUSE Digestive organ expansion factor homolog OS=Mus musculus OX=10090 GN=Diexf PE=1 SV=1;sp|Q8BTT6|DIEXF_MOUSE Digestive organ expansion factor homolog OS=Mus musculus OX=10090 GN=Diexf PE=2 SV=2;tr|A0A0A6YWS6|A0A0A6YWS6_MOUSE Di	Diexf	-0.154833	0.373976		0.233105	0.811154		0.0224775	0.105131		18	4.33192	4.41752	5.70435	4.71337	4.79618	5.45815	4.3638	4.41792	4.56602	4.62328	14.8708	15.5352	15.2922	15.5244	3
4179	Q64704;A0A1B0GRC2	Syntaxin-3	sp|Q64704|STX3_MOUSE Syntaxin-3 OS=Mus musculus OX=10090 GN=Stx3 PE=1 SV=1;tr|A0A1B0GRC2|A0A1B0GRC2_MOUSE Syntaxin-3 OS=Mus musculus OX=10090 GN=Stx3 PE=1 SV=1	Stx3	1.46228	1.94986	UP	NaN	NaN		-0.105889	0.987372		14	NaN	NaN	-2.1728	NaN	NaN	-0.113895	NaN	NaN	NaN	NaN	15.0117	15.4507	15.2156	15.2762	2
314	G3UYZ1;A0A0R4J117;Q8R366	Immunoglobulin superfamily member 8	tr|G3UYZ1|G3UYZ1_MOUSE Immunoglobulin superfamily member 8 OS=Mus musculus OX=10090 GN=Igsf8 PE=1 SV=1;tr|A0A0R4J117|A0A0R4J117_MOUSE Immunoglobulin superfamily member 8 OS=Mus musculus OX=10090 GN=Igsf8 PE=1 SV=1;sp|Q8R366|IGSF8_MOUSE Immunoglobulin super	Igsf8	NaN	NaN		-0.112047	0.24101		-0.229581	1.18055		5	6.7362	6.98436	NaN	6.88093	7.28716	NaN	6.75956	6.84562	6.54343	6.78241	12.9441	13.4847	12.8485	13.2368	2
315	A0A0R4J124;O54781	SRSF protein kinase 2	tr|A0A0R4J124|A0A0R4J124_MOUSE SRSF protein kinase 2 OS=Mus musculus OX=10090 GN=Srpk2 PE=1 SV=1;sp|O54781|SRPK2_MOUSE SRSF protein kinase 2 OS=Mus musculus OX=10090 GN=Srpk2 PE=1 SV=2	Srpk2	0.1344	0.264543		0.405846	0.958959		0.0317243	0.100362		11	5.37792	5.91924	4.56206	5.72887	5.68922	4.53636	5.6963	5.3827	5.98046	5.85666	12.1395	12.7609	12.6944	12.4431	3
316	A0A0R4J131;Q8CIF4	Biotinidase	tr|A0A0R4J131|A0A0R4J131_MOUSE Biotinidase OS=Mus musculus OX=10090 GN=Btd PE=1 SV=1;sp|Q8CIF4|BTD_MOUSE Biotinidase OS=Mus musculus OX=10090 GN=Btd PE=1 SV=2	Btd	NaN	NaN		NaN	NaN		-0.056064	0.142287		2	NaN	NaN	NaN	NaN	NaN	NaN	NaN	NaN	NaN	NaN	12.3256	12.6722	12.6812	12.4048	1
317	A0A0R4J138;P50429	Arylsulfatase B	tr|A0A0R4J138|A0A0R4J138_MOUSE Arylsulfatase B OS=Mus musculus OX=10090 GN=Arsb PE=1 SV=1;sp|P50429|ARSB_MOUSE Arylsulfatase B OS=Mus musculus OX=10090 GN=Arsb PE=1 SV=3	Arsb	-0.17376	0.342975		-0.469394	1.07207		0.0530942	0.141935		13	5.35304	4.71414	7.42408	5.68902	5.9834	7.59954	5.34752	5.51346	5.06337	4.80519	14.5561	14.4308	14.6132	14.5693	3
318	A0A0R4J140;Q5SW19;Z4YLI8	Clustered mitochondria protein homolog	tr|A0A0R4J140|A0A0R4J140_MOUSE Clustered mitochondria protein homolog OS=Mus musculus OX=10090 GN=Cluh PE=1 SV=1;sp|Q5SW19|CLU_MOUSE Clustered mitochondria protein homolog OS=Mus musculus OX=10090 GN=Cluh PE=1 SV=2;tr|Z4YLI8|Z4YLI8_MOUSE Clustered mitochon	Cluh	-0.256815	0.571871		0.0977932	0.268719		-0.157956	1.15438		132	9.27729	9.15119	9.91045	9.27048	9.05997	9.39309	9.31345	9.47328	9.45407	9.45734	18.042	18.4241	18.1482	18.3901	3
319	A0A0R4J150;B9EJ86	Oxysterol-binding protein	tr|A0A0R4J150|A0A0R4J150_MOUSE Oxysterol-binding protein OS=Mus musculus OX=10090 GN=Osbpl8 PE=1 SV=1;sp|B9EJ86|OSBL8_MOUSE Oxysterol-binding protein-related protein 8 OS=Mus musculus OX=10090 GN=Osbpl8 PE=1 SV=1	Osbpl8	0.206512	0.213429		0.221378	0.634469		-0.0294061	0.0943789		15	4.55575	4.74228	6.90953	4.96832	5.2086	7.17253	4.77463	4.68952	4.93838	4.91571	13.157	14.1508	13.6247	13.9394	3
320	A0A0R4J159;A0A286YDI1;Q9Z2E2;A0A286YCP6	Methyl-CpG-binding domain protein 1	tr|A0A0R4J159|A0A0R4J159_MOUSE Methyl-CpG-binding domain protein 1 OS=Mus musculus OX=10090 GN=Mbd1 PE=1 SV=1;tr|A0A286YDI1|A0A286YDI1_MOUSE Methyl-CpG-binding domain protein 1 OS=Mus musculus OX=10090 GN=Mbd1 PE=1 SV=1;sp|Q9Z2E2|MBD1_MOUSE Methyl-CpG-bind	Mbd1	NaN	NaN		NaN	NaN		0.0582241	0.45378		5	NaN	NaN	NaN	NaN	NaN	NaN	NaN	NaN	NaN	NaN	12.8187	13.2735	13.1498	13.3378	1
321	A0A0R4J1I5;D3Z726;A0A0R4J161;Q9DBY0	Forkhead box protein P4	tr|A0A0R4J1I5|A0A0R4J1I5_MOUSE Forkhead box protein P4 OS=Mus musculus OX=10090 GN=Foxp4 PE=1 SV=1;tr|D3Z726|D3Z726_MOUSE Forkhead box protein P4 OS=Mus musculus OX=10090 GN=Foxp4 PE=1 SV=1;tr|A0A0R4J161|A0A0R4J161_MOUSE Forkhead box protein P4 OS=Mus musc	Foxp4	NaN	NaN		NaN	NaN		0.0412286	0.202952		4	NaN	NaN	NaN	NaN	NaN	NaN	NaN	NaN	NaN	NaN	12.9191	13.5358	13.2561	13.3993	1
322	A0A0R4J170;Q3TKT4;G3UX35	Transcription activator BRG1	tr|A0A0R4J170|A0A0R4J170_MOUSE Transcription activator BRG1 OS=Mus musculus OX=10090 GN=Smarca4 PE=1 SV=1;sp|Q3TKT4|SMCA4_MOUSE Transcription activator BRG1 OS=Mus musculus OX=10090 GN=Smarca4 PE=1 SV=1;tr|G3UX35|G3UX35_MOUSE Transcription activator BRG1 (	Smarca4	-0.0108412	0.0209023		0.365516	1.24998		-0.00180878	0.00665307		117	8.25988	8.21868	9.79692	8.57501	8.82715	9.80195	8.39373	8.52591	8.69202	8.88603	17.7502	18.4025	18.1146	18.3233	3
323	Q9QZH6;A0A0R4J174;J3KMM6	Evolutionarily conserved signaling intermediate in Toll pathway, mitochondrial	sp|Q9QZH6|ECSIT_MOUSE Evolutionarily conserved signaling intermediate in Toll pathway, mitochondrial OS=Mus musculus OX=10090 GN=Ecsit PE=1 SV=2;tr|A0A0R4J174|A0A0R4J174_MOUSE Evolutionarily conserved-signaling intermediate in Toll pathway, mitochondrial O	Ecsit	0.459655	0.911705		-0.0809088	0.183607		-0.271136	2.11631		20	5.14653	5.12242	6.32826	5.17959	5.51759	7.22805	5.28574	5.48014	5.28418	5.26641	14.7179	15.4313	14.7104	14.9871	3
324	A0A0R4J175;Q3UQU0;A0A1Y7VN62;A0A1Y7VJ63	Bromodomain-containing protein 9	tr|A0A0R4J175|A0A0R4J175_MOUSE Bromodomain-containing protein 9 OS=Mus musculus OX=10090 GN=Brd9 PE=1 SV=1;sp|Q3UQU0|BRD9_MOUSE Bromodomain-containing protein 9 OS=Mus musculus OX=10090 GN=Brd9 PE=1 SV=1;tr|A0A1Y7VN62|A0A1Y7VN62_MOUSE Bromodomain-containin	Brd9	NaN	NaN		NaN	NaN		-0.0277944	0.0864402		3	NaN	NaN	NaN	NaN	NaN	NaN	NaN	NaN	NaN	NaN	13.2485	13.4959	13.0184	13.497	1
1538	Q8R5M8;E9PYN1;E0CY16	Cell adhesion molecule 1	sp|Q8R5M8|CADM1_MOUSE Cell adhesion molecule 1 OS=Mus musculus OX=10090 GN=Cadm1 PE=1 SV=2;tr|E9PYN1|E9PYN1_MOUSE Cell adhesion molecule 1 OS=Mus musculus OX=10090 GN=Cadm1 PE=1 SV=1;tr|E0CY16|E0CY16_MOUSE Cell adhesion molecule 1 OS=Mus musculus OX=10090	Cadm1	1.45145	2.85426	UP	0.321379	0.322697		0.534467	1.27799		6	2.02921	2.03443	6.69947	3.95717	4.75868	8.75709	2.32086	2.76143	3.36415	2.21394	11.9235	12.8514	13.4916	12.7313	3
326	A0A0R4J195;Q9CSU0	Regulation of nuclear pre-mRNA domain-containing protein 1B	tr|A0A0R4J195|A0A0R4J195_MOUSE Regulation of nuclear pre-mRNA domain-containing protein 1B OS=Mus musculus OX=10090 GN=Rprd1b PE=1 SV=1;sp|Q9CSU0|RPR1B_MOUSE Regulation of nuclear pre-mRNA domain-containing protein 1B OS=Mus musculus OX=10090 GN=Rprd1b PE=	Rprd1b	0.0493938	0.0825509		0.0160468	0.0401762		0.0535116	0.309739		58	7.5274	7.57259	8.04467	7.67447	7.73295	8.01931	7.55995	7.54713	7.475	7.59723	16.3863	16.9814	16.9194	16.7956	3
327	A0A0R4J1A5;Q8C1C1	Proactivator polypeptide-like 1	tr|A0A0R4J1A5|A0A0R4J1A5_MOUSE Proactivator polypeptide-like 1 OS=Mus musculus OX=10090 GN=Psapl1 PE=1 SV=1;sp|Q8C1C1|SAPL1_MOUSE Proactivator polypeptide-like 1 OS=Mus musculus OX=10090 GN=Psapl1 PE=1 SV=2	Psapl1	NaN	NaN		-0.490104	1.43019	DOWN	-0.0087371	0.0115172		2	3.81578	4.1235	NaN	4.51765	4.12739	NaN	4.12895	4.15283	3.62737	3.59216	11.1158	11.0623	11.1224	10.7396	2
328	Q91YY4;A0A0R4J1C5	ATP synthase mitochondrial F1 complex assembly factor 2	sp|Q91YY4|ATPF2_MOUSE ATP synthase mitochondrial F1 complex assembly factor 2 OS=Mus musculus OX=10090 GN=Atpaf2 PE=1 SV=1;tr|A0A0R4J1C5|A0A0R4J1C5_MOUSE ATP synthase mitochondrial F1 complex assembly factor 2 OS=Mus musculus OX=10090 GN=Atpaf2 PE=1 SV=1	Atpaf2	-0.28476	0.669337		-0.517809	1.15889		-0.0874658	0.314002		16	5.73159	5.45312	6.75034	5.3976	6.08189	6.86307	6.0121	5.79976	5.21335	5.50887	14.1591	14.9067	14.4456	14.8479	3
329	P59108;A0A0R4J1D0	Copine-2	sp|P59108|CPNE2_MOUSE Copine-2 OS=Mus musculus OX=10090 GN=Cpne2 PE=1 SV=1;tr|A0A0R4J1D0|A0A0R4J1D0_MOUSE Copine-2 OS=Mus musculus OX=10090 GN=Cpne2 PE=1 SV=1	Cpne2	NaN	NaN		0.352793	0.941784		0.220344	1.74851		6	4.38377	3.86819	NaN	4.56517	4.84202	NaN	4.63488	4.71825	5.02631	4.97623	13.494	13.8315	13.8702	13.9813	2
330	Q99PV8;A0A0R4J1E1;K7N5X2;S4R299;B2RR24;G3X9T2;E9Q980;E9PZ68;Q5STS9;Q8BUQ3;E9PYM8;Q91VL6;J3QNY8;Q66L36;Q8BSL0;B2RX31;G3X9I0;A0A286YCX3;A0A1Y7VK00;Q6A085;Q8BU00;Q9QYE3	B-cell lymphoma/leukemia 11B	sp|Q99PV8|BC11B_MOUSE B-cell lymphoma/leukemia 11B OS=Mus musculus OX=10090 GN=Bcl11b PE=1 SV=1;tr|A0A0R4J1E1|A0A0R4J1E1_MOUSE B-cell lymphoma/leukemia 11B OS=Mus musculus OX=10090 GN=Bcl11b PE=1 SV=1;tr|K7N5X2|K7N5X2_MOUSE Zinc finger protein 825 OS=Mus m	Bcl11b	NaN	NaN		NaN	NaN		0.17591	0.155776		2	NaN	NaN	NaN	NaN	NaN	NaN	NaN	NaN	NaN	NaN	12.8905	11.64	12.6511	12.3881	1
5469	Q8R2Y2	Cell surface glycoprotein MUC18	sp|Q8R2Y2|MUC18_MOUSE Cell surface glycoprotein MUC18 OS=Mus musculus OX=10090 GN=Mcam PE=1 SV=1	Mcam	-0.0865451	0.112332		1.90083	1.89951	UP	0.264496	0.508527		9	1.1003	2.65986	3.94785	1.20452	1.16376	4.49179	1.21456	0.916171	3.5174	2.21207	14.5636	14.9366	15.5969	14.7683	3
332	A0A0R4J1E8;Q6P8M1;A0A2I3BPH0	Putative deoxyribonuclease TATDN1	tr|A0A0R4J1E8|A0A0R4J1E8_MOUSE Putative deoxyribonuclease TATDN1 OS=Mus musculus OX=10090 GN=Tatdn1 PE=1 SV=1;sp|Q6P8M1|TATD1_MOUSE Putative deoxyribonuclease TATDN1 OS=Mus musculus OX=10090 GN=Tatdn1 PE=1 SV=1;tr|A0A2I3BPH0|A0A2I3BPH0_MOUSE Putative deoxy	Tatdn1	-0.115487	0.157127		NaN	NaN		0.0106614	0.0455638		5	NaN	NaN	6.47174	NaN	NaN	6.12244	NaN	NaN	NaN	NaN	13.7274	14.3214	13.9693	14.0578	2
334	A0A0R4J1F8;A0A2K6EDP7;P59328	WD repeat and HMG-box DNA-binding protein 1	tr|A0A0R4J1F8|A0A0R4J1F8_MOUSE WD repeat and HMG-box DNA-binding protein 1 OS=Mus musculus OX=10090 GN=Wdhd1 PE=1 SV=1;tr|A0A2K6EDP7|A0A2K6EDP7_MOUSE WD repeat and HMG-box DNA-binding protein 1 OS=Mus musculus OX=10090 GN=Wdhd1 PE=1 SV=1;sp|P59328|WDHD1_MO	Wdhd1	NaN	NaN		0.11297	0.277332		-0.0137261	0.0602422		16	5.15725	5.08177	NaN	5.13599	5.06768	NaN	5.16808	5.2267	5.44102	5.12697	15.6771	16.1992	15.9318	16.1738	2
355	Q9JKA5;A0A0R4J209	Cell surface A33 antigen	sp|Q9JKA5|GPA33_MOUSE Cell surface A33 antigen OS=Mus musculus OX=10090 GN=Gpa33 PE=2 SV=2;tr|A0A0R4J209|A0A0R4J209_MOUSE Cell surface A33 antigen OS=Mus musculus OX=10090 GN=Gpa33 PE=1 SV=1	Gpa33	1.44635	2.77527	UP	-0.00860048	0.0105464		0.286353	2.89684		23	7.16128	7.06253	4.85818	7.70141	8.62238	6.99492	7.48309	7.67617	7.46785	7.60718	15.3935	15.81	16.1218	16.0125	3
336	Q3KNM2;A0A0R4J1H0	E3 ubiquitin-protein ligase MARCH5	sp|Q3KNM2|MARH5_MOUSE E3 ubiquitin-protein ligase MARCH5 OS=Mus musculus OX=10090 GN=March5 PE=1 SV=1;tr|A0A0R4J1H0|A0A0R4J1H0_MOUSE E3 ubiquitin-protein ligase MARCH5 OS=Mus musculus OX=10090 GN=March5 PE=1 SV=1	#March5	0.0784462	0.155818		NaN	NaN		-0.151774	0.814175		9	NaN	NaN	6.0993	NaN	NaN	6.43144	NaN	NaN	NaN	NaN	12.6152	12.982	12.5788	12.774	2
337	A0A0R4J1H6;E9QP99;P55937	Golgin subfamily A member 3	tr|A0A0R4J1H6|A0A0R4J1H6_MOUSE Golgin subfamily A member 3 OS=Mus musculus OX=10090 GN=Golga3 PE=1 SV=1;tr|E9QP99|E9QP99_MOUSE Golgin subfamily A member 3 OS=Mus musculus OX=10090 GN=Golga3 PE=1 SV=1;sp|P55937|GOGA3_MOUSE Golgin subfamily A member 3 OS=Mus	Golga3	-0.596099	1.28883		-0.176063	0.436797		-0.0404279	0.161864		37	6.42462	6.586	8.8234	6.58996	6.96648	7.97608	6.76315	6.5349	6.42893	6.46661	16.3513	16.9987	16.5839	16.9738	3
338	D3YZC2;A0A0R4J1I3;O88559;F8WHD9	Menin	tr|D3YZC2|D3YZC2_MOUSE Menin OS=Mus musculus OX=10090 GN=Men1 PE=1 SV=1;tr|A0A0R4J1I3|A0A0R4J1I3_MOUSE Menin OS=Mus musculus OX=10090 GN=Men1 PE=1 SV=1;sp|O88559|MEN1_MOUSE Menin OS=Mus musculus OX=10090 GN=Men1 PE=1 SV=2;tr|F8WHD9|F8WHD9_MOUSE Menin OS=Mu	Men1	-0.219079	0.337534		NaN	NaN		0.0527518	0.191332		8	NaN	NaN	4.76601	NaN	NaN	4.8508	NaN	NaN	NaN	NaN	13.4815	14.2255	13.8032	14.3536	2
339	A0A0R4J1J1;Q69ZP3	MCG114807, isoform CRA_c	tr|A0A0R4J1J1|A0A0R4J1J1_MOUSE MCG114807, isoform CRA_c OS=Mus musculus OX=10090 GN=Pnkd PE=1 SV=1;sp|Q69ZP3|PNKD_MOUSE Probable hydrolase PNKD OS=Mus musculus OX=10090 GN=Pnkd PE=1 SV=2	Pnkd	NaN	NaN		-0.396833	0.716685		0.0353245	0.0790889		3	4.94298	5.30972	NaN	5.05546	5.25459	NaN	5.27865	5.48896	4.53088	5.39043	11.6596	12.5257	12.1416	12.4406	2
340	Q05BG1;A0A0R4J1K1;E9QA19;Q8BT14	CCR4-NOT transcription complex subunit 4	tr|Q05BG1|Q05BG1_MOUSE CCR4-NOT transcription complex subunit 4 OS=Mus musculus OX=10090 GN=Cnot4 PE=1 SV=1;tr|A0A0R4J1K1|A0A0R4J1K1_MOUSE CCR4-NOT transcription complex subunit 4 OS=Mus musculus OX=10090 GN=Cnot4 PE=1 SV=1;tr|E9QA19|E9QA19_MOUSE CCR4-NOT	Cnot4	NaN	NaN		NaN	NaN		-0.0721877	0.249526		5	NaN	NaN	NaN	NaN	NaN	NaN	NaN	NaN	NaN	NaN	13.253	13.9393	13.3754	13.855	1
6852	Q9EPB4;A0A0U1RQ20	Apoptosis-associated speck-like protein containing a CARD	sp|Q9EPB4|ASC_MOUSE Apoptosis-associated speck-like protein containing a CARD OS=Mus musculus OX=10090 GN=Pycard PE=1 SV=1;tr|A0A0U1RQ20|A0A0U1RQ20_MOUSE Apoptosis-associated speck-like protein-containing a CARD (Fragment) OS=Mus musculus OX=10090 GN=Pycar	Pycard	1.44081	2.4342	UP	-0.96255	1.81101	DOWN	-1.11526	1.89427	DOWN	13	7.6014	6.5906	3.73476	6.52702	6.53964	4.78157	7.17702	6.9689	6.26467	5.9041	9.80185	9.15654	8.95762	8.36562	3
342	A0A0R4J1L4	AP-1 complex subunit mu-2	tr|A0A0R4J1L4|A0A0R4J1L4_MOUSE AP-1 complex subunit mu-2 OS=Mus musculus OX=10090 GN=Ap1m2 PE=1 SV=1	Ap1m2	-0.0146476	0.0279907		-0.103142	0.295428		-0.0598156	0.450574		89	9.34441	9.13796	8.61331	9.45224	9.34959	8.70967	9.55524	9.64582	9.39581	9.52818	17.2767	17.6968	17.5345	17.732	3
343	A0A0R4J1L9;Q5HZI1;A0A0R4J147;A0A0R4J0N9	Microtubule-associated tumor suppressor 1 homolog	tr|A0A0R4J1L9|A0A0R4J1L9_MOUSE Microtubule-associated tumor suppressor 1 homolog OS=Mus musculus OX=10090 GN=Mtus1 PE=1 SV=1;sp|Q5HZI1|MTUS1_MOUSE Microtubule-associated tumor suppressor 1 homolog OS=Mus musculus OX=10090 GN=Mtus1 PE=1 SV=2;tr|A0A0R4J147|A	Mtus1	-0.322668	0.905509		-0.0404058	0.0922697		-0.0432401	0.176537		6	5.124	5.2001	4.29057	5.27921	5.12862	4.16968	5.16523	5.28155	5.24005	5.07313	12.9601	13.0973	12.9471	13.1937	3
3462	Q09143;E9Q3N1	High affinity cationic amino acid transporter 1	sp|Q09143|CTR1_MOUSE High affinity cationic amino acid transporter 1 OS=Mus musculus OX=10090 GN=Slc7a1 PE=1 SV=1;tr|E9Q3N1|E9Q3N1_MOUSE High affinity cationic amino acid transporter 1 (Fragment) OS=Mus musculus OX=10090 GN=Slc7a1 PE=1 SV=8	Slc7a1	1.41992	3.33108	UP	-0.170573	0.364625		-0.154624	0.58697		32	6.67962	6.06942	6.44875	6.88105	7.03705	8.29494	6.76447	6.76447	6.53416	6.60214	15.592	15.9456	15.5171	16.0678	3
345	A0A0R4J1Q0;G5E896;Q3UJB9;D6RE33	Enhancer of mRNA-decapping protein 4	tr|A0A0R4J1Q0|A0A0R4J1Q0_MOUSE Enhancer of mRNA-decapping protein 4 OS=Mus musculus OX=10090 GN=Edc4 PE=1 SV=1;tr|G5E896|G5E896_MOUSE Enhancer of mRNA decapping 4, isoform CRA_b OS=Mus musculus OX=10090 GN=Edc4 PE=1 SV=1;sp|Q3UJB9|EDC4_MOUSE Enhancer of mR	Edc4	-0.0331129	0.0570007		0.032793	0.0586582		-0.00682473	0.0265465		123	7.31116	7.84147	9.0826	7.62885	7.56407	9.19901	7.56697	7.56894	7.51728	7.61736	17.6107	18.2251	18.0126	18.1524	3
3407	Q01279;Q9WVF5	Epidermal growth factor receptor	sp|Q01279|EGFR_MOUSE Epidermal growth factor receptor OS=Mus musculus OX=10090 GN=Egfr PE=1 SV=1;tr|Q9WVF5|Q9WVF5_MOUSE Epidermal growth factor receptor OS=Mus musculus OX=10090 GN=Egfr PE=1 SV=1	Egfr	1.37438	2.3204	UP	0.388703	1.50021	UP	-0.145227	0.898922		14	7.48591	7.37234	3.99991	7.71184	7.91474	5.86488	7.53799	7.48736	7.82464	7.91073	13.1236	13.6272	13.3796	13.2946	3
347	E9QQ99;D3Z1Y1;A0A0R4J1R1;Q9DBY1	E3 ubiquitin-protein ligase synoviolin	tr|E9QQ99|E9QQ99_MOUSE E3 ubiquitin-protein ligase synoviolin OS=Mus musculus OX=10090 GN=Syvn1 PE=1 SV=1;tr|D3Z1Y1|D3Z1Y1_MOUSE E3 ubiquitin-protein ligase synoviolin OS=Mus musculus OX=10090 GN=Syvn1 PE=1 SV=1;tr|A0A0R4J1R1|A0A0R4J1R1_MOUSE E3 ubiquitin-	Syvn1	0.30139	0.175692		0.187099	0.385009		-0.158933	0.816422		7	3.99585	3.78586	-0.141605	3.5912	3.78795	0.371838	3.77252	4.16438	3.84559	4.37768	13.2881	14.2611	13.4852	13.7908	3
1842	P59997;F6YRW4	Lysine-specific demethylase 2A	sp|P59997|KDM2A_MOUSE Lysine-specific demethylase 2A OS=Mus musculus OX=10090 GN=Kdm2a PE=1 SV=2;tr|F6YRW4|F6YRW4_MOUSE F-box and leucine-rich repeat protein 11 OS=Mus musculus OX=10090 GN=Kdm2a PE=1 SV=2	Kdm2a	-0.405829	1.06199		1.81351	2.24757	UP	-0.0287623	0.0960305		11	-1.02579	0.104605	6.52094	1.21599	1.07765	6.01192	-1.77581	-0.605903	0.622743	0.326997	14.1215	14.8983	14.4226	14.572	3
119	A0A0G2JDZ4;E9QNY3	Myosin regulatory light chain 10	tr|A0A0G2JDZ4|A0A0G2JDZ4_MOUSE Myosin regulatory light chain 10 OS=Mus musculus OX=10090 GN=Myl10 PE=1 SV=1;tr|E9QNY3|E9QNY3_MOUSE Myosin regulatory light chain 10 OS=Mus musculus OX=10090 GN=Myl10 PE=1 SV=1	Myl10	NaN	NaN		1.80545	3.12552	UP	NaN	NaN		2	5.39393	4.91896	NaN	5.13685	5.09259	NaN	5.28976	5.25652	7.5719	6.53124	NaN	NaN	NaN	NaN	1
351	A0A0R4J1X4;Q60I26	ALS2 C-terminal-like protein	tr|A0A0R4J1X4|A0A0R4J1X4_MOUSE ALS2 C-terminal-like protein OS=Mus musculus OX=10090 GN=Als2cl PE=1 SV=1;sp|Q60I26|AL2CL_MOUSE ALS2 C-terminal-like protein OS=Mus musculus OX=10090 GN=Als2cl PE=1 SV=1	Als2cl	-0.49018	0.579423		0.0291113	0.042879		-0.206227	1.20221		14	3.43363	2.74334	7.23209	4.09212	3.74674	6.54799	3.84709	3.65592	3.50309	3.95187	12.1573	12.7397	12.2027	12.4186	3
352	A0A0R4J1Y3;E0CYN9	Probable tRNA N6-adenosine threonylcarbamoyltransferase	tr|A0A0R4J1Y3|A0A0R4J1Y3_MOUSE Probable tRNA N6-adenosine threonylcarbamoyltransferase OS=Mus musculus OX=10090 GN=Osgep PE=1 SV=1;tr|E0CYN9|E0CYN9_MOUSE Probable tRNA N6-adenosine threonylcarbamoyltransferase OS=Mus musculus OX=10090 GN=Osgep PE=1 SV=1	Osgep	NaN	NaN		NaN	NaN		-0.903631	1.07033		1	NaN	NaN	NaN	NaN	NaN	NaN	NaN	NaN	NaN	NaN	7.59731	9.76115	8.49697	7.1533	1
353	F6TWX0;F7DFJ2;A0A0R4J1Y8;E0CYF3;Q9DBV7;P23708	Nuclear transcription factor Y subunit alpha (Fragment)	tr|F6TWX0|F6TWX0_MOUSE Nuclear transcription factor Y subunit alpha (Fragment) OS=Mus musculus OX=10090 GN=Nfya PE=1 SV=1;tr|F7DFJ2|F7DFJ2_MOUSE Nuclear transcription factor Y subunit alpha (Fragment) OS=Mus musculus OX=10090 GN=Nfya PE=1 SV=1;tr|A0A0R4J1Y	Nfya	NaN	NaN		NaN	NaN		0.322209	2.07039	UP	3	NaN	NaN	NaN	NaN	NaN	NaN	NaN	NaN	NaN	NaN	12.6148	13.4457	13.4201	13.5395	1
354	A0A0R4J1Z3;Q9CR67	Transmembrane protein 33	tr|A0A0R4J1Z3|A0A0R4J1Z3_MOUSE Transmembrane protein 33 OS=Mus musculus OX=10090 GN=Tmem33 PE=1 SV=1;sp|Q9CR67|TMM33_MOUSE Transmembrane protein 33 OS=Mus musculus OX=10090 GN=Tmem33 PE=1 SV=1	Tmem33	0.579391	1.17559		-0.103896	0.238893		0.0380118	0.230481		35	7.58399	7.32688	7.68236	7.97888	8.20579	8.78057	7.69098	7.66398	7.35297	7.72663	15.5732	15.938	15.7882	16.0294	3
1332	D3Z316;Q9CQF4	Protein 1700021F05Rik	tr|D3Z316|D3Z316_MOUSE Protein 1700021F05Rik OS=Mus musculus OX=10090 GN=1700021F05Rik PE=1 SV=2;sp|Q9CQF4|CF203_MOUSE Uncharacterized protein C6orf203 homolog OS=Mus musculus OX=10090 PE=1 SV=1	1700021F05Rik	1.36926	3.00405	UP	-0.04505	0.0752794		0.147066	0.285594		6	7.33771	7.05897	3.51954	7.25191	7.83895	5.53201	7.57637	7.46842	7.32894	7.56018	11.409	12.4253	11.8075	12.585	3
356	A0A0R4J215;Q3UFS4	G patch domain-containing protein 11	tr|A0A0R4J215|A0A0R4J215_MOUSE G patch domain-containing protein 11 OS=Mus musculus OX=10090 GN=Gpatch11 PE=1 SV=1;sp|Q3UFS4|GPT11_MOUSE G patch domain-containing protein 11 OS=Mus musculus OX=10090 GN=Gpatch11 PE=1 SV=2	Gpatch11	0.351008	0.754644		NaN	NaN		0.158802	1.49154		6	NaN	NaN	5.24416	NaN	NaN	5.47203	NaN	NaN	NaN	NaN	13.5878	14.0416	13.9414	14.1337	2
357	A0A0R4J233;A0A1W2P6J7;Q8C650	Septin-10	tr|A0A0R4J233|A0A0R4J233_MOUSE Septin-10 OS=Mus musculus OX=10090 GN=Sept10 PE=1 SV=1;tr|A0A1W2P6J7|A0A1W2P6J7_MOUSE Septin-10 OS=Mus musculus OX=10090 GN=Sept10 PE=1 SV=1;sp|Q8C650|SEP10_MOUSE Septin-10 OS=Mus musculus OX=10090 GN=Sept10 PE=1 SV=1	#Sept10	-0.372264	0.968946		NaN	NaN		0.101379	0.762072		6	NaN	NaN	4.14869	NaN	NaN	3.65432	NaN	NaN	NaN	NaN	13.5227	13.9068	13.9238	13.9302	2
358	A0A1L1ST73;A0A0R4J234;A0A1L1SRH8;Q9D2Z4	Sentrin-specific protease 8 (Fragment)	tr|A0A1L1ST73|A0A1L1ST73_MOUSE Sentrin-specific protease 8 (Fragment) OS=Mus musculus OX=10090 GN=Senp8 PE=1 SV=1;tr|A0A0R4J234|A0A0R4J234_MOUSE SUMO/sentrin specific peptidase 8, isoform CRA_a OS=Mus musculus OX=10090 GN=Senp8 PE=1 SV=2;tr|A0A1L1SRH8|A0A1	Senp8	NaN	NaN		NaN	NaN		0.442685	0.68575		1	NaN	NaN	NaN	NaN	NaN	NaN	NaN	NaN	NaN	NaN	7.51491	8.66654	8.62772	9.43808	1
359	A0A0R4J242;Q922Q9;A0A0R4J058;D3YWG2;G8JL55;A0A1B0GSH5	Chitinase domain-containing protein 1	tr|A0A0R4J242|A0A0R4J242_MOUSE Chitinase domain-containing protein 1 OS=Mus musculus OX=10090 GN=Chid1 PE=1 SV=1;sp|Q922Q9|CHID1_MOUSE Chitinase domain-containing protein 1 OS=Mus musculus OX=10090 GN=Chid1 PE=1 SV=1;tr|A0A0R4J058|A0A0R4J058_MOUSE Chitinas	Chid1	-0.18083	0.336993		NaN	NaN		0.0626516	0.34862		14	NaN	NaN	7.84956	NaN	NaN	7.89984	NaN	NaN	NaN	NaN	14.7025	15.2294	15.2306	15.1188	2
360	A0A0R4J243;Q8BR65	Sin3 histone deacetylase corepressor complex component SDS3	tr|A0A0R4J243|A0A0R4J243_MOUSE Sin3 histone deacetylase corepressor complex component SDS3 OS=Mus musculus OX=10090 GN=Suds3 PE=1 SV=1;sp|Q8BR65|SDS3_MOUSE Sin3 histone deacetylase corepressor complex component SDS3 OS=Mus musculus OX=10090 GN=Suds3 PE=1 S	Suds3	-0.0580541	0.0892781		-0.0472795	0.102045		0.00782171	0.0224584		11	5.84413	5.99286	2.99751	6.25816	6.59906	3.19223	6.10268	6.12584	6.07253	6.01194	14.7081	15.4749	14.8914	15.1387	3
361	A0A0R4J250;Q61070;V9GXH2;V9GXU0	Etoposide induced 2.4 mRNA	tr|A0A0R4J250|A0A0R4J250_MOUSE Etoposide induced 2.4 mRNA OS=Mus musculus OX=10090 GN=Ei24 PE=1 SV=1;sp|Q61070|EI24_MOUSE Etoposide-induced protein 2.4 OS=Mus musculus OX=10090 GN=Ei24 PE=1 SV=3;tr|V9GXH2|V9GXH2_MOUSE Etoposide-induced protein 2.4 (Fragmen	Ei24	0.361991	0.561711		0.0395364	0.0805596		NaN	NaN		8	4.57864	4.30808	7.20477	5.11736	5.19212	8.19214	4.5738	4.82283	4.81859	4.60324	NaN	NaN	NaN	NaN	2
362	Q9ESJ0;A0A0R4J254	Exportin-4	sp|Q9ESJ0|XPO4_MOUSE Exportin-4 OS=Mus musculus OX=10090 GN=Xpo4 PE=1 SV=2;tr|A0A0R4J254|A0A0R4J254_MOUSE Exportin-4 OS=Mus musculus OX=10090 GN=Xpo4 PE=1 SV=1	Xpo4	-0.00764704	0.0134517		-0.0988215	0.226942		-0.0557315	0.376		26	4.36345	4.40837	7.25842	4.79758	4.68908	7.17931	4.2765	4.54659	4.08415	4.48039	15.2805	15.7986	15.4178	15.6463	3
363	A0A0R4J257;B2RUP2	Protein unc-13 homolog D	tr|A0A0R4J257|A0A0R4J257_MOUSE Protein unc-13 homolog D OS=Mus musculus OX=10090 GN=Unc13d PE=1 SV=1;sp|B2RUP2|UN13D_MOUSE Protein unc-13 homolog D OS=Mus musculus OX=10090 GN=Unc13d PE=1 SV=2	Unc13d	NaN	NaN		-0.121446	0.324161		NaN	NaN		3	4.15299	3.98832	NaN	3.74835	3.98696	NaN	4.30706	4.32178	4.18618	4.123	NaN	NaN	NaN	NaN	1
364	A0A0R4J259;G3UZI2;G3UZ48;G3UXJ6	Heterogeneous nuclear ribonucleoprotein Q	tr|A0A0R4J259|A0A0R4J259_MOUSE Heterogeneous nuclear ribonucleoprotein Q OS=Mus musculus OX=10090 GN=Syncrip PE=1 SV=1;tr|G3UZI2|G3UZI2_MOUSE Heterogeneous nuclear ribonucleoprotein Q OS=Mus musculus OX=10090 GN=Syncrip PE=1 SV=1;tr|G3UZ48|G3UZ48_MOUSE Het	Syncrip	0.303461	0.648509		NaN	NaN		0.12144	0.547522		3	NaN	NaN	1.89511	NaN	NaN	2.06395	NaN	NaN	NaN	NaN	13.3361	13.8878	13.8881	13.8186	2
365	A0A0R4J260;B2RRE7	OTU domain-containing protein 4	tr|A0A0R4J260|A0A0R4J260_MOUSE OTU domain-containing protein 4 OS=Mus musculus OX=10090 GN=Otud4 PE=1 SV=1;sp|B2RRE7|OTUD4_MOUSE OTU domain-containing protein 4 OS=Mus musculus OX=10090 GN=Otud4 PE=1 SV=1	Otud4	-0.335553	0.886392		0.0266294	0.0563086		0.166427	1.27159		28	6.20034	6.53478	8.03485	6.27743	6.24681	7.52888	6.33092	6.36636	6.37518	6.32699	14.8814	15.3457	15.2205	15.544	3
366	A0A0R4J262;Q8K136	Sodium channel modifier 1	tr|A0A0R4J262|A0A0R4J262_MOUSE Sodium channel modifier 1 OS=Mus musculus OX=10090 GN=Scnm1 PE=1 SV=1;sp|Q8K136|SCNM1_MOUSE Sodium channel modifier 1 OS=Mus musculus OX=10090 GN=Scnm1 PE=1 SV=1	Scnm1	NaN	NaN		-0.782752	0.760125		0.043635	0.0936484		3	0.100978	-1.74516	NaN	-0.870677	-1.27949	NaN	-0.711204	0.0425043	-1.1151	-1.46502	13.0988	13.4119	13.4546	13.1842	2
367	O35083;A0A0R4J263	1-acyl-sn-glycerol-3-phosphate acyltransferase alpha	sp|O35083|PLCA_MOUSE 1-acyl-sn-glycerol-3-phosphate acyltransferase alpha OS=Mus musculus OX=10090 GN=Agpat1 PE=1 SV=1;tr|A0A0R4J263|A0A0R4J263_MOUSE 1-acyl-sn-glycerol-3-phosphate acyltransferase OS=Mus musculus OX=10090 GN=Agpat1 PE=1 SV=1	Agpat1	0.400067	1.14615		NaN	NaN		-0.138635	0.995244		11	NaN	NaN	3.80137	NaN	NaN	4.28444	NaN	NaN	NaN	NaN	14.2227	14.5602	14.0871	14.4679	2
3338	P97370	Sodium/potassium-transporting ATPase subunit beta-3	sp|P97370|AT1B3_MOUSE Sodium/potassium-transporting ATPase subunit beta-3 OS=Mus musculus OX=10090 GN=Atp1b3 PE=1 SV=1	Atp1b3	1.35985	3.25626	UP	0.177726	0.550952		-0.0415703	0.11957		34	6.46209	6.50814	7.82203	7.2903	7.1532	9.69085	6.72615	6.55566	6.69947	6.88399	15.5296	16.3921	15.9271	16.1665	3
369	Q7TMF3;A0A0R4J275	NADH dehydrogenase [ubiquinone] 1 alpha subcomplex subunit 12	sp|Q7TMF3|NDUAC_MOUSE NADH dehydrogenase [ubiquinone] 1 alpha subcomplex subunit 12 OS=Mus musculus OX=10090 GN=Ndufa12 PE=1 SV=2;tr|A0A0R4J275|A0A0R4J275_MOUSE NADH dehydrogenase [ubiquinone] 1 alpha subcomplex subunit 12 OS=Mus musculus OX=10090 GN=Ndufa	Ndufa12	0.0394404	0.071018		-0.32312	1.10548		0.0228088	0.122507		47	5.91941	5.98397	7.52089	6.39093	6.69279	7.91737	6.61188	6.61307	6.20408	6.32627	16.2426	16.7167	16.643	16.6985	3
370	G3UX82;A0A0R4J288;O70348;G3UZP8;G3UZ39	Decapping and exoribonuclease protein	tr|G3UX82|G3UX82_MOUSE Decapping and exoribonuclease protein OS=Mus musculus OX=10090 GN=Dxo PE=1 SV=1;tr|A0A0R4J288|A0A0R4J288_MOUSE DOM-3 homolog Z (C. elegans), isoform CRA_a OS=Mus musculus OX=10090 GN=Dxo PE=1 SV=1;sp|O70348|DXO_MOUSE Decapping and ex	Dxo	NaN	NaN		NaN	NaN		0.00765667	0.0436906		3	NaN	NaN	NaN	NaN	NaN	NaN	NaN	NaN	NaN	NaN	11.6519	12.3141	11.9168	12.2312	1
371	Q7TMV3;A0A0R4J291;F2Z402	FAST kinase domain-containing protein 5, mitochondrial	sp|Q7TMV3|FAKD5_MOUSE FAST kinase domain-containing protein 5, mitochondrial OS=Mus musculus OX=10090 GN=Fastkd5 PE=2 SV=1;tr|A0A0R4J291|A0A0R4J291_MOUSE FAST kinase domain-containing protein 5, mitochondrial OS=Mus musculus OX=10090 GN=Fastkd5 PE=1 SV=1;t	Fastkd5	0.226113	0.31809		0.0771928	0.122444		-0.0458784	0.179242		15	3.10563	2.6351	4.46552	3.29122	3.75766	5.30426	3.07178	2.78136	3.03851	2.82914	14.4305	15.0965	14.5972	14.9267	3
4894	Q8BTE5	Protein CEBPZOS	sp|Q8BTE5|CEBOS_MOUSE Protein CEBPZOS OS=Mus musculus OX=10090 GN=Cebpzos PE=3 SV=2	Cebpzos	1.35801	1.71787	UP	NaN	NaN		-0.171578	0.973577		3	NaN	NaN	2.4532	NaN	NaN	4.1014	NaN	NaN	NaN	NaN	12.3896	12.8336	12.2517	12.4151	2
373	E9PUG7;A0A0R4J298;Q61211;Q8C8I3	Eukaryotic translation initiation factor 2D	tr|E9PUG7|E9PUG7_MOUSE Eukaryotic translation initiation factor 2D OS=Mus musculus OX=10090 GN=Eif2d PE=1 SV=1;tr|A0A0R4J298|A0A0R4J298_MOUSE Eukaryotic translation initiation factor 2D OS=Mus musculus OX=10090 GN=Eif2d PE=1 SV=1;sp|Q61211|EIF2D_MOUSE Euka	Eif2d	-0.537844	1.00669		0.0780114	0.203018		0.00929606	0.0587892		27	5.51891	5.57794	6.10666	5.90487	5.72214	5.49617	5.73996	5.78202	5.68465	5.94005	15.1796	15.6093	15.5377	15.5534	3
374	A0A0R4J2B6;Q8BX09;A0A087WST2	Retinoblastoma-binding protein 5	tr|A0A0R4J2B6|A0A0R4J2B6_MOUSE Retinoblastoma-binding protein 5 OS=Mus musculus OX=10090 GN=Rbbp5 PE=1 SV=1;sp|Q8BX09|RBBP5_MOUSE Retinoblastoma-binding protein 5 OS=Mus musculus OX=10090 GN=Rbbp5 PE=1 SV=2;tr|A0A087WST2|A0A087WST2_MOUSE Retinoblastoma-bin	Rbbp5	-0.108941	0.266359		0.0196314	0.028996		0.0488478	0.374097		29	5.54507	5.05333	7.23141	5.47375	5.98124	7.2503	5.46571	5.40844	5.53739	5.32164	15.4301	15.98	15.7926	15.9605	3
4896	Q8BTG3	T-complex protein 11-like protein 1	sp|Q8BTG3|T11L1_MOUSE T-complex protein 11-like protein 1 OS=Mus musculus OX=10090 GN=Tcp11l1 PE=1 SV=1	Tcp11l1	-1.15655	0.412884		1.74563	3.14221	UP	-0.322202	0.840635		5	1.7772	1.83935	5.65758	3.11864	2.2016	3.45352	2.2314	2.26472	4.21708	3.60987	10.1909	10.5931	10.3902	9.80715	3
376	A0A0U1RPG8;A0A0U1RNG7;Q5EER8	Potassium channel tetramerisation domain-containing 14	tr|A0A0U1RPG8|A0A0U1RPG8_MOUSE Potassium channel tetramerisation domain-containing 14 OS=Mus musculus OX=10090 GN=Kctd14 PE=1 SV=1;tr|A0A0U1RNG7|A0A0U1RNG7_MOUSE Potassium channel tetramerisation domain-containing 14 OS=Mus musculus OX=10090 GN=Kctd14 PE=1	Kctd14	NaN	NaN		-0.185455	0.333731		0.206128	0.357272		7	3.291	2.64286	NaN	2.60718	2.95825	NaN	3.47275	3.7995	3.43696	3.33171	13.8965	13.5108	13.7967	14.1051	2
377	A0A0U1RQ09;A0A0U1RNJ2;Q60753	Cardiotrophin-1 (Fragment)	tr|A0A0U1RQ09|A0A0U1RQ09_MOUSE Cardiotrophin-1 (Fragment) OS=Mus musculus OX=10090 GN=Ctf1 PE=1 SV=1;tr|A0A0U1RNJ2|A0A0U1RNJ2_MOUSE Cardiotrophin 1, isoform CRA_a OS=Mus musculus OX=10090 GN=Ctf1 PE=1 SV=1;sp|Q60753|CTF1_MOUSE Cardiotrophin-1 OS=Mus muscul	Ctf1	NaN	NaN		NaN	NaN		-0.386321	2.08378	DOWN	1	NaN	NaN	NaN	NaN	NaN	NaN	NaN	NaN	NaN	NaN	9.45621	10.4629	9.66775	9.62768	1
378	A0A0U1RNK7;E9PX48;A2A9M5;A2A9M4;Q8R1A4	Dedicator of cytokinesis protein 7	tr|A0A0U1RNK7|A0A0U1RNK7_MOUSE Dedicator of cytokinesis protein 7 OS=Mus musculus OX=10090 GN=Dock7 PE=1 SV=1;tr|E9PX48|E9PX48_MOUSE Dedicator of cytokinesis protein 7 OS=Mus musculus OX=10090 GN=Dock7 PE=1 SV=2;tr|A2A9M5|A2A9M5_MOUSE Dedicator of cytokine	Dock7	-0.0402515	0.0742938		0.224315	0.721666		-0.0525844	0.310785		139	9.23644	9.04078	9.1363	9.4645	9.54585	9.39513	9.33885	9.50387	9.58297	9.63758	17.8952	18.356	18.1668	18.3954	3
379	A0A0U1RNL7;A0A0U1RPT4;O55028;D3Z7R0;A0A0U1RQ97	[3-methyl-2-oxobutanoate dehydrogenase [lipoamide]] kinase, mitochondrial	tr|A0A0U1RNL7|A0A0U1RNL7_MOUSE [3-methyl-2-oxobutanoate dehydrogenase [lipoamide]] kinase, mitochondrial OS=Mus musculus OX=10090 GN=Bckdk PE=1 SV=1;tr|A0A0U1RPT4|A0A0U1RPT4_MOUSE [3-methyl-2-oxobutanoate dehydrogenase [lipoamide]] kinase, mitochondrial OS	Bckdk	0.208944	0.469714		-0.466595	0.604716		0.120762	0.657935		11	0.539829	-0.248091	7.13863	1.04656	1.25175	7.59954	1.04656	-0.0582626	-0.377726	0.161307	14.0506	14.6439	14.6436	14.4242	3
380	A0A0U1RPD7;A0A0U1RNW0;A0A0U1RPM8;Q6P2B2;A0A0U1RP94;Q8BTH8;A0A0U1RPL1	Casein kinase I isoform gamma-1	tr|A0A0U1RPD7|A0A0U1RPD7_MOUSE Casein kinase I isoform gamma-1 OS=Mus musculus OX=10090 GN=Csnk1g1 PE=1 SV=1;tr|A0A0U1RNW0|A0A0U1RNW0_MOUSE Casein kinase I isoform gamma-1 OS=Mus musculus OX=10090 GN=Csnk1g1 PE=1 SV=1;tr|A0A0U1RPM8|A0A0U1RPM8_MOUSE Casein	Csnk1g1	0.594243	1.29453		0.0521965	0.124079		0.0493723	0.235068		12	5.55906	5.73782	6.36851	5.71567	5.7437	7.41608	5.5787	5.51538	5.43293	5.71138	12.4696	13.114	12.9304	12.9135	3
381	A0A0U1RPG9;A0A0U1RNX4;Q3TLD5	Unconventional prefoldin RPB5 interactor (Fragment)	tr|A0A0U1RPG9|A0A0U1RPG9_MOUSE Unconventional prefoldin RPB5 interactor (Fragment) OS=Mus musculus OX=10090 GN=Uri1 PE=1 SV=1;tr|A0A0U1RNX4|A0A0U1RNX4_MOUSE Unconventional prefoldin RPB5 interactor (Fragment) OS=Mus musculus OX=10090 GN=Uri1 PE=1 SV=1;sp|Q	Uri1	-0.0385595	0.056977		0.0459023	0.0733458		0.0702554	0.446091		13	2.37576	2.04708	6.7952	2.9938	2.91002	6.50441	3.23568	3.33728	3.5399	2.97776	14.5549	15.025	14.8969	15.0925	3
382	A0A0U1RNX8;O08664;A0A0U1RNU6;D3Z3W8	B-cell CLL/lymphoma 7 protein family member C	tr|A0A0U1RNX8|A0A0U1RNX8_MOUSE B-cell CLL/lymphoma 7 protein family member C OS=Mus musculus OX=10090 GN=Bcl7c PE=1 SV=1;sp|O08664|BCL7C_MOUSE B-cell CLL/lymphoma 7 protein family member C OS=Mus musculus OX=10090 GN=Bcl7c PE=1 SV=1;tr|A0A0U1RNU6|A0A0U1RNU	Bcl7c	-0.211258	0.507546		0.307112	0.726407		0.463792	1.49016	UP	7	5.04343	4.58718	7.04341	4.67395	5.04941	7.08204	4.53754	4.48188	4.89903	4.68066	13.5906	14.668	14.5087	15.1568	3
383	A0A0U1RNY8;Q8K064	Membrane protein FAM174B (Fragment)	tr|A0A0U1RNY8|A0A0U1RNY8_MOUSE Membrane protein FAM174B (Fragment) OS=Mus musculus OX=10090 GN=Fam174b PE=4 SV=1;sp|Q8K064|F174B_MOUSE Membrane protein FAM174B OS=Mus musculus OX=10090 GN=Fam174b PE=2 SV=2	Fam174b	-0.3353	0.400639		-0.671759	1.63147	DOWN	-0.0697294	0.117148		3	4.93097	4.12606	3.85788	4.78681	4.80601	3.95587	4.80679	4.68633	4.1014	3.98959	12.6299	12.2461	12.4566	12.4058	3
384	A0A0U1RP28;D3YU71;A0A0U1RQA2;D3Z3X2;D3Z3X1;Q9EQC1	3 beta-hydroxysteroid dehydrogenase type 7	tr|A0A0U1RP28|A0A0U1RP28_MOUSE 3 beta-hydroxysteroid dehydrogenase type 7 OS=Mus musculus OX=10090 GN=Hsd3b7 PE=1 SV=1;tr|D3YU71|D3YU71_MOUSE 3 beta-hydroxysteroid dehydrogenase type 7 (Fragment) OS=Mus musculus OX=10090 GN=Hsd3b7 PE=1 SV=1;tr|A0A0U1RQA2|A	Hsd3b7	NaN	NaN		NaN	NaN		-0.0629767	0.111817		1	NaN	NaN	NaN	NaN	NaN	NaN	NaN	NaN	NaN	NaN	11.1964	10.925	10.8657	11.148	1
385	A0A0U1RP47;A0A0U1RQ85;P22682;A0A0X1KG61	E3 ubiquitin-protein ligase CBL	tr|A0A0U1RP47|A0A0U1RP47_MOUSE E3 ubiquitin-protein ligase CBL OS=Mus musculus OX=10090 GN=Cbl PE=1 SV=1;tr|A0A0U1RQ85|A0A0U1RQ85_MOUSE E3 ubiquitin-protein ligase CBL OS=Mus musculus OX=10090 GN=Cbl PE=1 SV=1;sp|P22682|CBL_MOUSE E3 ubiquitin-protein ligas	Cbl	-0.0959897	0.154496		0.461093	0.811005		-0.00589039	0.0200869		8	2.04394	2.19153	3.76405	2.09734	1.91674	3.29268	1.65031	2.32115	2.63838	2.0696	13.414	14.1734	13.8864	13.7368	3
6190	Q9CQE2	Transmembrane protein 223	sp|Q9CQE2|TM223_MOUSE Transmembrane protein 223 OS=Mus musculus OX=10090 GN=Tmem223 PE=2 SV=1	Tmem223	0.257463	0.393628		1.70806	4.14298	UP	-0.0412048	0.0998243		5	-0.925686	-0.561111	5.08848	-0.139093	-0.258943	4.78199	-1.78822	-2.20324	-0.466257	-0.453202	12.1386	13.1159	12.5895	12.7552	3
387	A0A0U1RP81	MICOS complex subunit MIC60	tr|A0A0U1RP81|A0A0U1RP81_MOUSE MICOS complex subunit MIC60 OS=Mus musculus OX=10090 GN=Immt PE=1 SV=1	Immt	0.499671	1.12744		-0.206682	0.317335		0.109598	0.8206		8	2.12826	2.52002	5.81767	1.71717	2.46195	6.79507	2.20107	2.12628	1.7685	1.95955	12.6815	13.372	13.2499	13.2741	3
388	A0A0U1RPA0	Pleckstrin homology domain-containing family A member 7 (Fragment)	tr|A0A0U1RPA0|A0A0U1RPA0_MOUSE Pleckstrin homology domain-containing family A member 7 (Fragment) OS=Mus musculus OX=10090 GN=Plekha7 PE=1 SV=1	Plekha7	0.000975534	0.00177916		-0.0719579	0.189882		-0.217429	2.31924		76	7.83112	7.95617	9.31786	8.00298	8.18036	9.5274	8.048	8.0705	7.91468	7.99078	17.151	17.4547	17.2665	17.2409	3
389	A0A0U1RPD8;Q8K284	General transcription factor 3C polypeptide 1	tr|A0A0U1RPD8|A0A0U1RPD8_MOUSE General transcription factor 3C polypeptide 1 OS=Mus musculus OX=10090 GN=Gtf3c1 PE=1 SV=1;sp|Q8K284|TF3C1_MOUSE General transcription factor 3C polypeptide 1 OS=Mus musculus OX=10090 GN=Gtf3c1 PE=1 SV=2	Gtf3c1	-0.356686	0.993966		0.409527	0.628524		0.0655969	0.375829		28	6.8116	7.84273	6.98652	6.85237	6.77149	6.8586	6.36512	6.51784	6.63011	7.0167	15.7696	16.378	16.1346	16.4299	3
390	A0A0U1RPF3;Q9Z0F4;Q8C2K4	Calcium and integrin binding 1 (Calmyrin), isoform CRA_a	tr|A0A0U1RPF3|A0A0U1RPF3_MOUSE Calcium and integrin binding 1 (Calmyrin), isoform CRA_a OS=Mus musculus OX=10090 GN=Cib1 PE=1 SV=1;sp|Q9Z0F4|CIB1_MOUSE Calcium and integrin-binding protein 1 OS=Mus musculus OX=10090 GN=Cib1 PE=1 SV=3;tr|Q8C2K4|Q8C2K4_MOUSE	Cib1	-0.59578	0.93631		-0.0880174	0.18518		-0.102441	0.436585		17	6.2804	6.23341	6.43659	6.23272	6.56355	5.96795	6.58427	6.45871	6.55772	6.2607	14.2953	14.481	14.1439	14.4925	3
391	A0A0U1RPL0;Q7TQH0;E9Q5Q0	Ataxin-2-like protein	tr|A0A0U1RPL0|A0A0U1RPL0_MOUSE Ataxin-2-like protein OS=Mus musculus OX=10090 GN=Atxn2l PE=1 SV=1;sp|Q7TQH0|ATX2L_MOUSE Ataxin-2-like protein OS=Mus musculus OX=10090 GN=Atxn2l PE=1 SV=1;tr|E9Q5Q0|E9Q5Q0_MOUSE Ataxin-2-like protein (Fragment) OS=Mus muscul	Atxn2l	0.0265514	0.053377		0.0135241	0.0323599		-0.133258	0.978079		115	9.25233	9.08911	10.4575	9.42932	9.37569	10.3722	9.25375	9.29893	9.26929	9.2395	18.0123	18.5671	18.4523	18.3311	3
392	A0A0U1RQ17;A9JSM3	Transmembrane protein 238 (Fragment)	tr|A0A0U1RQ17|A0A0U1RQ17_MOUSE Transmembrane protein 238 (Fragment) OS=Mus musculus OX=10090 GN=Tmem238 PE=1 SV=1;sp|A9JSM3|TM238_MOUSE Transmembrane protein 238 OS=Mus musculus OX=10090 GN=Tmem238 PE=2 SV=1	Tmem238	NaN	NaN		NaN	NaN		-0.0261034	0.0363525		1	NaN	NaN	NaN	NaN	NaN	NaN	NaN	NaN	NaN	NaN	10.3934	11.4824	10.6958	11.2935	1
4477	Q7TSF4	Leucine-rich repeat-containing protein 75A	sp|Q7TSF4|LR75A_MOUSE Leucine-rich repeat-containing protein 75A OS=Mus musculus OX=10090 GN=Lrrc75a PE=1 SV=1	Lrrc75a	1.32456	1.5177	UP	NaN	NaN		NaN	NaN		1	NaN	NaN	-1.48738	NaN	NaN	0.585347	NaN	NaN	NaN	NaN	NaN	NaN	NaN	NaN	1
394	A0A0U1RQ65;Q3UHK8	Trinucleotide repeat-containing gene 6A protein (Fragment)	tr|A0A0U1RQ65|A0A0U1RQ65_MOUSE Trinucleotide repeat-containing gene 6A protein (Fragment) OS=Mus musculus OX=10090 GN=Tnrc6a PE=1 SV=1;sp|Q3UHK8|TNR6A_MOUSE Trinucleotide repeat-containing gene 6A protein OS=Mus musculus OX=10090 GN=Tnrc6a PE=1 SV=2	Tnrc6a	NaN	NaN		NaN	NaN		-0.169127	0.326814		3	NaN	NaN	NaN	NaN	NaN	NaN	NaN	NaN	NaN	NaN	11.9068	13.2683	12.1781	12.7275	1
395	A0A0U1RQB6;F8VPR5;P45481;A0A0U1RPL2	CREB-binding protein	tr|A0A0U1RQB6|A0A0U1RQB6_MOUSE CREB-binding protein OS=Mus musculus OX=10090 GN=Crebbp PE=1 SV=1;tr|F8VPR5|F8VPR5_MOUSE CREB-binding protein OS=Mus musculus OX=10090 GN=Crebbp PE=1 SV=1;sp|P45481|CBP_MOUSE CREB-binding protein OS=Mus musculus OX=10090 GN=C	Crebbp	-0.389751	1.0057		NaN	NaN		0.178985	1.18131		17	-1.65904	NaN	3.56815	-0.393425	NaN	3.22733	-1.8917	NaN	-1.51317	NaN	14.265	14.7084	14.8536	14.7202	3
396	A0A0X1KG62;Q8C4Y3	Negative elongation factor B	tr|A0A0X1KG62|A0A0X1KG62_MOUSE Negative elongation factor B OS=Mus musculus OX=10090 GN=Nelfb PE=1 SV=1;sp|Q8C4Y3|NELFB_MOUSE Negative elongation factor B OS=Mus musculus OX=10090 GN=Nelfb PE=1 SV=2	Nelfb	-0.0410417	0.0833482		0.225474	0.624198		0.0975936	1.01029		31	5.94776	6.13767	8.04385	6.43563	6.16515	8.0805	6.23709	6.43324	6.41979	6.65306	15.6725	16.1791	16.0977	16.2445	3
397	A0A0X1KG66;A0A0X1KG67;Q3TAS6	ER membrane protein complex subunit 10	tr|A0A0X1KG66|A0A0X1KG66_MOUSE ER membrane protein complex subunit 10 OS=Mus musculus OX=10090 GN=Emc10 PE=1 SV=1;tr|A0A0X1KG67|A0A0X1KG67_MOUSE ER membrane protein complex subunit 10 OS=Mus musculus OX=10090 GN=Emc10 PE=1 SV=1;sp|Q3TAS6|EMC10_MOUSE ER mem	Emc10	0.533014	1.13276		NaN	NaN		-0.101538	1.11064		12	NaN	NaN	6.03692	NaN	NaN	6.95582	NaN	NaN	NaN	NaN	14.36	14.9014	14.5485	14.7458	2
6529	Q9D1M7	Peptidyl-prolyl cis-trans isomerase FKBP11	sp|Q9D1M7|FKB11_MOUSE Peptidyl-prolyl cis-trans isomerase FKBP11 OS=Mus musculus OX=10090 GN=Fkbp11 PE=1 SV=1	Fkbp11	1.31722	2.41464	UP	0.252168	0.389897		0.010136	0.0399214		11	5.79701	6.68734	7.51649	6.08296	5.98032	9.34399	5.52347	5.57652	5.57682	5.97593	13.3954	13.9398	13.6523	13.7616	3
399	D3YZE5;D3YXM5;D3YZG5;A0A140LHA5;P70406	Mitochondrial uncoupling protein 2 (Fragment)	tr|D3YZE5|D3YZE5_MOUSE Mitochondrial uncoupling protein 2 (Fragment) OS=Mus musculus OX=10090 GN=Ucp2 PE=1 SV=1;tr|D3YXM5|D3YXM5_MOUSE Mitochondrial uncoupling protein 2 (Fragment) OS=Mus musculus OX=10090 GN=Ucp2 PE=1 SV=1;tr|D3YZG5|D3YZG5_MOUSE Mitochond	Ucp2	NaN	NaN		NaN	NaN		0.0679374	0.15278		1	NaN	NaN	NaN	NaN	NaN	NaN	NaN	NaN	NaN	NaN	9.30138	9.11772	9.40814	9.52562	1
400	A0A140LIH0;A0A140LHQ0;A0A140LHG7;Q8VCB2;A0A140LIL1;A0A140LI51	Mediator of RNA polymerase II transcription subunit 25 (Fragment)	tr|A0A140LIH0|A0A140LIH0_MOUSE Mediator of RNA polymerase II transcription subunit 25 (Fragment) OS=Mus musculus OX=10090 GN=Med25 PE=1 SV=1;tr|A0A140LHQ0|A0A140LHQ0_MOUSE Mediator of RNA polymerase II transcription subunit 25 OS=Mus musculus OX=10090 GN=M	Med25	NaN	NaN		NaN	NaN		0.0317808	0.145546		5	NaN	NaN	NaN	NaN	NaN	NaN	NaN	NaN	NaN	NaN	13.4779	13.9761	13.7442	14.0663	1
401	Q8K419;A0A140LHI8	Galectin-4	sp|Q8K419|LEG4_MOUSE Galectin-4 OS=Mus musculus OX=10090 GN=Lgals4 PE=1 SV=2;tr|A0A140LHI8|A0A140LHI8_MOUSE Galectin OS=Mus musculus OX=10090 GN=Lgals4 PE=1 SV=1	Lgals4	-0.219691	0.36199		-1.62058	3.75954	DOWN	-0.636892	0.951887		116	10.6159	10.647	10.4336	11.1962	10.3414	10.1482	11.2355	11.1635	9.47314	9.61027	18.5677	17.6259	17.3019	17.9768	3
402	A0A140LHL5;Q8VDQ8	NAD-dependent protein deacetylase	tr|A0A140LHL5|A0A140LHL5_MOUSE NAD-dependent protein deacetylase OS=Mus musculus OX=10090 GN=Sirt2 PE=1 SV=1;sp|Q8VDQ8|SIR2_MOUSE NAD-dependent protein deacetylase sirtuin-2 OS=Mus musculus OX=10090 GN=Sirt2 PE=1 SV=2	Sirt2	-0.256173	0.698716		0.040514	0.0869959		-0.0232192	0.172522		17	4.56371	4.40293	4.41961	4.52832	4.1343	4.34575	5.01467	4.96477	5.02976	4.97609	14.6079	15.0408	14.7757	14.9122	3
403	D3YY42;A0A140LHN0;Q9CX30;D3Z5F9	Protein YIF1B	tr|D3YY42|D3YY42_MOUSE Protein YIF1B OS=Mus musculus OX=10090 GN=Yif1b PE=1 SV=1;tr|A0A140LHN0|A0A140LHN0_MOUSE Protein YIF1B (Fragment) OS=Mus musculus OX=10090 GN=Yif1b PE=1 SV=1;sp|Q9CX30|YIF1B_MOUSE Protein YIF1B OS=Mus musculus OX=10090 GN=Yif1b PE=1	Yif1b	0.140131	0.238091		NaN	NaN		0.127442	0.402222		10	NaN	NaN	5.08177	NaN	NaN	5.45907	NaN	NaN	NaN	NaN	13.645	14.467	14.0062	14.5204	2
404	A0A140LHN4;A0A140LI17;A2AER4;Q9R0M8	UDP-galactose translocator (Fragment)	tr|A0A140LHN4|A0A140LHN4_MOUSE UDP-galactose translocator (Fragment) OS=Mus musculus OX=10090 GN=Slc35a2 PE=1 SV=1;tr|A0A140LI17|A0A140LI17_MOUSE UDP-galactose translocator OS=Mus musculus OX=10090 GN=Slc35a2 PE=1 SV=1;tr|A2AER4|A2AER4_MOUSE UDP-galactose	Slc35a2	0.399153	0.949095		-0.716632	1.1419		-0.304257	0.610559		3	2.15413	2.90238	5.28851	2.24571	2.76231	6.03896	2.40403	2.80424	2.00331	1.59727	11.0371	10.6291	10.5394	10.6708	3
405	A0A140LHQ8;A0A1L1SUR7	Phosphatidylinositol-binding clathrin assembly protein (Fragment)	tr|A0A140LHQ8|A0A140LHQ8_MOUSE Phosphatidylinositol-binding clathrin assembly protein (Fragment) OS=Mus musculus OX=10090 GN=Picalm PE=1 SV=1;tr|A0A1L1SUR7|A0A1L1SUR7_MOUSE Phosphatidylinositol-binding clathrin assembly protein (Fragment) OS=Mus musculus O	Picalm	NaN	NaN		0.303661	0.820532		0.0364807	0.035418		2	5.77595	5.25814	NaN	6.09959	6.09915	NaN	6.03007	6.09132	6.39326	6.28494	10.3711	11.348	10.7677	11.4844	2
406	A0A140LHT6;E9QPQ8;Q8JZS9;A0A140LI38;A0A140LHD4;A0A140LI40	39S ribosomal protein L48, mitochondrial	tr|A0A140LHT6|A0A140LHT6_MOUSE 39S ribosomal protein L48, mitochondrial OS=Mus musculus OX=10090 GN=Mrpl48 PE=1 SV=1;tr|E9QPQ8|E9QPQ8_MOUSE 39S ribosomal protein L48, mitochondrial OS=Mus musculus OX=10090 GN=Mrpl48 PE=1 SV=1;sp|Q8JZS9|RM48_MOUSE 39S ribos	Mrpl48	0.344908	0.741842		-0.0167952	0.0234617		-0.1095	0.656996		21	7.4292	8.14843	8.00759	7.91319	8.16325	8.81413	7.81602	7.87989	7.82311	7.77076	14.9756	15.3891	15.2397	15.0472	3
575	A0A286YCV1;A0A286YDI6;A0A286YE14;Q8C2L6	Transmembrane protein 161B (Fragment)	tr|A0A286YCV1|A0A286YCV1_MOUSE Transmembrane protein 161B (Fragment) OS=Mus musculus OX=10090 GN=Tmem161b PE=1 SV=1;tr|A0A286YDI6|A0A286YDI6_MOUSE Transmembrane protein 161B OS=Mus musculus OX=10090 GN=Tmem161b PE=1 SV=1;tr|A0A286YE14|A0A286YE14_MOUSE Tran	Tmem161b	1.31414	2.76871	UP	NaN	NaN		NaN	NaN		2	NaN	NaN	4.06858	NaN	NaN	6.05205	NaN	NaN	NaN	NaN	NaN	NaN	NaN	NaN	1
7202	Q9R1X5	Multidrug resistance-associated protein 5	sp|Q9R1X5|MRP5_MOUSE Multidrug resistance-associated protein 5 OS=Mus musculus OX=10090 GN=Abcc5 PE=1 SV=2	Abcc5	1.31304	2.7591	UP	0.193394	0.571685		-0.21067	0.704951		18	7.2241	7.0129	2.39939	7.38836	7.22545	4.06324	6.93357	7.0608	7.22072	7.09898	15.1102	15.084	14.9839	14.8934	3
409	E0CZ07;A0A140LHW6;Q99J21	Mucolipin-1 (Fragment)	tr|E0CZ07|E0CZ07_MOUSE Mucolipin-1 (Fragment) OS=Mus musculus OX=10090 GN=Mcoln1 PE=1 SV=1;tr|A0A140LHW6|A0A140LHW6_MOUSE Mucolipin-1 (Fragment) OS=Mus musculus OX=10090 GN=Mcoln1 PE=1 SV=1;sp|Q99J21|MCLN1_MOUSE Mucolipin-1 OS=Mus musculus OX=10090 GN=Mcol	Mcoln1	NaN	NaN		NaN	NaN		-0.0324973	0.032782		1	NaN	NaN	NaN	NaN	NaN	NaN	NaN	NaN	NaN	NaN	7.74335	9.48329	8.89039	8.89782	1
410	E9QPG8;A0A140LI59;Q60997;A0A1D5RM72	Deleted in malignant brain tumors 1 protein	tr|E9QPG8|E9QPG8_MOUSE Deleted in malignant brain tumors 1 protein OS=Mus musculus OX=10090 GN=Dmbt1 PE=1 SV=1;tr|A0A140LI59|A0A140LI59_MOUSE Deleted in malignant brain tumors 1 protein OS=Mus musculus OX=10090 GN=Dmbt1 PE=1 SV=1;sp|Q60997|DMBT1_MOUSE Dele	Dmbt1	0.0511317	0.0484139		-1.42548	3.0606	DOWN	-1.02261	2.35188	DOWN	88	8.04723	7.36807	9.36567	7.55643	8.01881	9.65862	9.06061	8.61287	7.35129	7.4025	18.1744	17.6376	16.8766	17.226	3
411	Q3TYT1;A0A140LIF0;P97478	5-demethoxyubiquinone hydroxylase, mitochondrial	tr|Q3TYT1|Q3TYT1_MOUSE 5-demethoxyubiquinone hydroxylase, mitochondrial OS=Mus musculus OX=10090 GN=Coq7 PE=1 SV=1;tr|A0A140LIF0|A0A140LIF0_MOUSE 5-demethoxyubiquinone hydroxylase, mitochondrial OS=Mus musculus OX=10090 GN=Coq7 PE=1 SV=1;sp|P97478|COQ7_MOU	Coq7	0.163082	0.315683		-1.15863	2.78965	DOWN	-0.167471	0.943899		10	3.03859	2.53456	6.4127	2.46226	2.8482	6.92529	2.33254	2.54189	0.881351	1.49713	14.1655	14.5181	14.3288	14.4796	3
412	A0A140LIH4;Q6F3F9	Adhesion G-protein-coupled receptor G6	tr|A0A140LIH4|A0A140LIH4_MOUSE Adhesion G-protein-coupled receptor G6 OS=Mus musculus OX=10090 GN=Adgrg6 PE=1 SV=1;sp|Q6F3F9|AGRG6_MOUSE Adhesion G-protein coupled receptor G6 OS=Mus musculus OX=10090 GN=Adgrg6 PE=1 SV=1	Adgrg6	-0.372451	0.989337		NaN	NaN		-0.0252848	0.044905		3	NaN	NaN	4.17289	NaN	NaN	3.99395	NaN	NaN	NaN	NaN	10.6741	12.0209	11.5365	11.4027	2
413	A0A140LIQ1;A0A140LIJ2;A0A140LJ29	Transforming acidic coiled-coil-containing protein 2	tr|A0A140LIQ1|A0A140LIQ1_MOUSE Transforming acidic coiled-coil-containing protein 2 OS=Mus musculus OX=10090 GN=Tacc2 PE=1 SV=1;tr|A0A140LIJ2|A0A140LIJ2_MOUSE Transforming acidic coiled-coil-containing protein 2 OS=Mus musculus OX=10090 GN=Tacc2 PE=1 SV=1;	Tacc2	NaN	NaN		NaN	NaN		-0.0563279	0.171972		3	NaN	NaN	NaN	NaN	NaN	NaN	NaN	NaN	NaN	NaN	12.3032	12.9605	12.8804	12.74	1
414	A0A140LIQ0;Q80U35	Rho guanine nucleotide exchange factor 17 (Fragment)	tr|A0A140LIQ0|A0A140LIQ0_MOUSE Rho guanine nucleotide exchange factor 17 (Fragment) OS=Mus musculus OX=10090 GN=Arhgef17 PE=1 SV=1;sp|Q80U35|ARHGH_MOUSE Rho guanine nucleotide exchange factor 17 OS=Mus musculus OX=10090 GN=Arhgef17 PE=1 SV=2	Arhgef17	NaN	NaN		NaN	NaN		-0.173416	0.5414		1	NaN	NaN	NaN	NaN	NaN	NaN	NaN	NaN	NaN	NaN	10.3685	11.4591	10.7474	10.871	1
1452	E9PUW6;E9PUH6;Q80ZM8	Cardiolipin synthase (CMP-forming)	tr|E9PUW6|E9PUW6_MOUSE Cardiolipin synthase (CMP-forming) OS=Mus musculus OX=10090 GN=Crls1 PE=1 SV=1;tr|E9PUH6|E9PUH6_MOUSE Cardiolipin synthase (CMP-forming) (Fragment) OS=Mus musculus OX=10090 GN=Crls1 PE=1 SV=1;sp|Q80ZM8|CRLS1_MOUSE Cardiolipin synthas	Crls1	1.31298	2.75766	UP	NaN	NaN		-0.0746378	0.216208		4	NaN	NaN	4.72618	NaN	NaN	6.4673	NaN	NaN	NaN	NaN	11.5804	11.5947	11.5409	11.5787	2
2151	P18572;K3W4Q8;J3QP71	Basigin	sp|P18572|BASI_MOUSE Basigin OS=Mus musculus OX=10090 GN=Bsg PE=1 SV=2;tr|K3W4Q8|K3W4Q8_MOUSE Basigin OS=Mus musculus OX=10090 GN=Bsg PE=1 SV=1;tr|J3QP71|J3QP71_MOUSE Basigin (Fragment) OS=Mus musculus OX=10090 GN=Bsg PE=1 SV=1	Bsg	1.31284	3.71772	UP	-0.434296	1.24889		-0.103964	0.359218		63	8.91343	9.35876	9.16085	9.1936	9.28683	10.6324	9.14346	9.23802	8.58886	8.85256	17.1024	17.1678	17.2886	17.1446	3
417	A0A140LIT9;D3Z6W1;Q7TSJ2	Microtubule-associated protein 6	tr|A0A140LIT9|A0A140LIT9_MOUSE Microtubule-associated protein 6 OS=Mus musculus OX=10090 GN=Map6 PE=1 SV=1;tr|D3Z6W1|D3Z6W1_MOUSE Microtubule-associated protein 6 OS=Mus musculus OX=10090 GN=Map6 PE=1 SV=1;sp|Q7TSJ2|MAP6_MOUSE Microtubule-associated protei	Map6	NaN	NaN		0.409087	0.605075		-0.285998	1.4618		6	4.19724	5.26104	NaN	4.5345	4.31208	NaN	4.12524	4.05398	4.44361	4.49198	13.5042	14.1856	13.4927	13.8042	2
418	A0A140LIZ7;Q8CAF4	NHS-like protein 1	tr|A0A140LIZ7|A0A140LIZ7_MOUSE NHS-like protein 1 OS=Mus musculus OX=10090 GN=Nhsl1 PE=1 SV=1;sp|Q8CAF4|NHSL1_MOUSE NHS-like protein 1 OS=Mus musculus OX=10090 GN=Nhsl1 PE=1 SV=3	Nhsl1	0.132114	0.219528		0.170276	0.230587		-0.0885886	0.538141		8	3.1129	2.12118	3.53717	2.74885	2.78967	3.78524	2.88634	2.8432	3.19755	2.71914	13.1452	13.6413	13.2351	13.4151	3
7162	Q9R0A0	Peroxisomal membrane protein PEX14	sp|Q9R0A0|PEX14_MOUSE Peroxisomal membrane protein PEX14 OS=Mus musculus OX=10090 GN=Pex14 PE=1 SV=1	Pex14	1.30532	2.64736	UP	-0.0452499	0.0996576		0.0869075	0.576479		25	8.05034	7.91666	7.05441	8.03903	8.32836	8.88609	8.21931	8.15629	8.17647	8.03881	15.2445	15.4763	15.5473	15.6584	3
420	A0A140LJ45;Q9EPL4	Methyltransferase-like protein 9 (Fragment)	tr|A0A140LJ45|A0A140LJ45_MOUSE Methyltransferase-like protein 9 (Fragment) OS=Mus musculus OX=10090 GN=Mettl9 PE=1 SV=1;sp|Q9EPL4|METL9_MOUSE Methyltransferase-like protein 9 OS=Mus musculus OX=10090 GN=Mettl9 PE=1 SV=1	Mettl9	0.0415956	0.0690318		NaN	NaN		0.112955	0.387726		2	NaN	NaN	4.45437	NaN	NaN	4.65992	NaN	NaN	NaN	NaN	10.8921	11.3193	11.4449	11.2072	2
423	D3Z684;A0A140LJ80;Q9CWY4	Gem-associated protein 7 (Fragment)	tr|D3Z684|D3Z684_MOUSE Gem-associated protein 7 (Fragment) OS=Mus musculus OX=10090 GN=Gemin7 PE=1 SV=1;tr|A0A140LJ80|A0A140LJ80_MOUSE Gem-associated protein 7 (Fragment) OS=Mus musculus OX=10090 GN=Gemin7 PE=1 SV=1;sp|Q9CWY4|GEMI7_MOUSE Gem-associated pro	Gemin7	0.318828	0.277928		NaN	NaN		-0.0729995	0.188583		3	NaN	NaN	1.23707	NaN	NaN	1.382	NaN	NaN	NaN	NaN	10.0966	10.6591	10.0589	10.3718	2
424	A0A140LJF7;A0A140LJK7;E9PW34;A2AGL3	Ryanodine receptor 3	tr|A0A140LJF7|A0A140LJF7_MOUSE Ryanodine receptor 3 OS=Mus musculus OX=10090 GN=Ryr3 PE=1 SV=1;tr|A0A140LJK7|A0A140LJK7_MOUSE Ryanodine receptor 3 OS=Mus musculus OX=10090 GN=Ryr3 PE=1 SV=1;tr|E9PW34|E9PW34_MOUSE Ryanodine receptor 3 OS=Mus musculus OX=100	Ryr3	NaN	NaN		0.189128	0.5304		NaN	NaN		1	4.197	4.37205	NaN	4.93927	4.76113	NaN	4.24861	4.43102	4.37726	4.62094	NaN	NaN	NaN	NaN	1
425	E9Q394;A0A140LJJ5	A-kinase anchor protein 13	sp|E9Q394|AKP13_MOUSE A-kinase anchor protein 13 OS=Mus musculus OX=10090 GN=Akap13 PE=1 SV=1;tr|A0A140LJJ5|A0A140LJJ5_MOUSE A-kinase anchor protein 13 OS=Mus musculus OX=10090 GN=Akap13 PE=1 SV=1	Akap13	-0.212952	0.547668		-0.323606	1.21224		-0.178099	1.79526		58	8.10287	8.19623	7.08979	8.2183	8.24921	6.84574	8.26538	8.08375	7.78306	7.84919	17.1958	17.5456	17.2539	17.3415	3
426	A0A140LJL0;P35762	CD81 antigen (Fragment)	tr|A0A140LJL0|A0A140LJL0_MOUSE CD81 antigen (Fragment) OS=Mus musculus OX=10090 GN=Cd81 PE=1 SV=1;sp|P35762|CD81_MOUSE CD81 antigen OS=Mus musculus OX=10090 GN=Cd81 PE=1 SV=2	Cd81	-0.198734	0.364768		0.478333	0.626329		0.271004	0.87274		12	0.533763	0.741316	3.44864	0.0783366	1.08379	3.03543	0.400319	-0.171612	0.100036	0.815329	14.0229	15.0194	15.1388	14.8849	3
427	A0A140T8I9;E9Q3L2	Phosphatidylinositol 4-kinase alpha	tr|A0A140T8I9|A0A140T8I9_MOUSE Phosphatidylinositol 4-kinase alpha OS=Mus musculus OX=10090 GN=Pi4ka PE=1 SV=1;sp|E9Q3L2|PI4KA_MOUSE Phosphatidylinositol 4-kinase alpha OS=Mus musculus OX=10090 GN=Pi4ka PE=1 SV=2	Pi4ka	-0.3566	0.269329		NaN	NaN		-0.0633747	0.1555		5	NaN	NaN	1.10548	NaN	NaN	0.467384	NaN	NaN	NaN	NaN	11.5593	12.6912	12.115	12.31	2
429	A0A140T8R7;Q8CFE3	REST corepressor 1	tr|A0A140T8R7|A0A140T8R7_MOUSE REST corepressor 1 OS=Mus musculus OX=10090 GN=Rcor1 PE=1 SV=1;sp|Q8CFE3|RCOR1_MOUSE REST corepressor 1 OS=Mus musculus OX=10090 GN=Rcor1 PE=1 SV=3	Rcor1	-0.219986	0.631479		0.184074	0.505187		0.101253	0.510992		23	8.08028	7.6669	6.47891	8.38007	8.35218	6.32781	8.30355	8.26332	8.439	8.42522	15.3197	15.6066	15.8022	15.5544	3
431	A0A140T8S3;Q9JMF7;A2AWJ3	Dolichyl pyrophosphate phosphatase 1, isoform CRA_f	tr|A0A140T8S3|A0A140T8S3_MOUSE Dolichyl pyrophosphate phosphatase 1, isoform CRA_f OS=Mus musculus OX=10090 GN=Dolpp1 PE=1 SV=1;sp|Q9JMF7|DOPP1_MOUSE Dolichyldiphosphatase 1 OS=Mus musculus OX=10090 GN=Dolpp1 PE=2 SV=1;tr|A2AWJ3|A2AWJ3_MOUSE Dolichyl pyrop	Dolpp1	0.41261	0.584277		NaN	NaN		-0.0123518	0.0222497		3	NaN	NaN	2.4363	NaN	NaN	3.07168	NaN	NaN	NaN	NaN	11.0535	11.142	10.4125	11.391	2
432	A0A140T8S5;Q8K327	Chromosome alignment-maintaining phosphoprotein 1	tr|A0A140T8S5|A0A140T8S5_MOUSE Chromosome alignment-maintaining phosphoprotein 1 OS=Mus musculus OX=10090 GN=Champ1 PE=1 SV=2;sp|Q8K327|CHAP1_MOUSE Chromosome alignment-maintaining phosphoprotein 1 OS=Mus musculus OX=10090 GN=Champ1 PE=1 SV=1	Champ1	-0.0295421	0.0571208		0.0401345	0.0997508		0.0380306	0.23332		25	6.46122	6.25514	7.11967	6.94591	7.07457	7.30716	6.68524	6.7703	6.7185	6.765	15.2187	15.7625	15.703	15.6186	3
434	E9Q555;A0A171EBL2	E3 ubiquitin-protein ligase RNF213	sp|E9Q555|RN213_MOUSE E3 ubiquitin-protein ligase RNF213 OS=Mus musculus OX=10090 GN=Rnf213 PE=1 SV=2;tr|A0A171EBL2|A0A171EBL2_MOUSE E3 ubiquitin-protein ligase RNF213 OS=Mus musculus OX=10090 GN=Rnf213 PE=1 SV=1	Rnf213	-0.28027	0.638529		0.189771	0.520205		-0.262214	1.65055		161	7.79837	8.03083	10.1634	8.18715	8.00394	9.89462	7.94433	8.05012	8.00837	8.29627	17.9919	18.6439	18.1811	18.2108	3
435	A0A1B0GQV1;Q9D7D7	Claudin-23 (Fragment)	tr|A0A1B0GQV1|A0A1B0GQV1_MOUSE Claudin-23 (Fragment) OS=Mus musculus OX=10090 GN=Cldn23 PE=4 SV=1;sp|Q9D7D7|CLD23_MOUSE Claudin-23 OS=Mus musculus OX=10090 GN=Cldn23 PE=1 SV=1	Cldn23	NaN	NaN		NaN	NaN		0.0621725	0.116079		1	NaN	NaN	NaN	NaN	NaN	NaN	NaN	NaN	NaN	NaN	11.2356	12.384	11.7707	12.0986	1
530	A0A1W2P6K9;Q9JI99	Sphingosine-1-phosphate phosphatase 1	tr|A0A1W2P6K9|A0A1W2P6K9_MOUSE Sphingosine-1-phosphate phosphatase 1 OS=Mus musculus OX=10090 GN=Sgpp1 PE=1 SV=1;sp|Q9JI99|SGPP1_MOUSE Sphingosine-1-phosphate phosphatase 1 OS=Mus musculus OX=10090 GN=Sgpp1 PE=1 SV=1	Sgpp1	1.3031	2.48819	UP	NaN	NaN		NaN	NaN		1	NaN	NaN	4.25957	NaN	NaN	5.99835	NaN	NaN	NaN	NaN	NaN	NaN	NaN	NaN	1
438	A0A1B0GR51;Q8CBG9	E3 ubiquitin-protein ligase RNF170 (Fragment)	tr|A0A1B0GR51|A0A1B0GR51_MOUSE E3 ubiquitin-protein ligase RNF170 (Fragment) OS=Mus musculus OX=10090 GN=Rnf170 PE=1 SV=1;sp|Q8CBG9|RN170_MOUSE E3 ubiquitin-protein ligase RNF170 OS=Mus musculus OX=10090 GN=Rnf170 PE=1 SV=1	Rnf170	-0.616238	0.547014		NaN	NaN		-0.201412	1.12711		3	NaN	NaN	1.44249	NaN	NaN	1.57454	NaN	NaN	NaN	NaN	11.5582	12.1199	11.5922	11.6913	2
439	A0A1B0GSJ9;A0A1B0GR70;Q6P0X2	Zinc finger protein 511	tr|A0A1B0GSJ9|A0A1B0GSJ9_MOUSE Zinc finger protein 511 OS=Mus musculus OX=10090 GN=Zfp511 PE=1 SV=1;tr|A0A1B0GR70|A0A1B0GR70_MOUSE Zinc finger protein 511 (Fragment) OS=Mus musculus OX=10090 GN=Zfp511 PE=1 SV=1;sp|Q6P0X2|ZN511_MOUSE Zinc finger protein 511	Zfp511	NaN	NaN		NaN	NaN		0.0139299	0.0676515		1	NaN	NaN	NaN	NaN	NaN	NaN	NaN	NaN	NaN	NaN	10.9444	11.5413	11.1721	11.5934	1
440	A0A1B0GR85	RIKEN cDNA 2900026A02 gene	tr|A0A1B0GR85|A0A1B0GR85_MOUSE RIKEN cDNA 2900026A02 gene OS=Mus musculus OX=10090 GN=2900026A02Rik PE=1 SV=1	2900026A02Rik	0.119935	0.111051		-0.217459	0.64108		-0.0822596	0.62598		28	6.88509	6.55837	8.36448	6.94685	6.77109	8.34056	6.94708	6.95791	6.7305	6.68524	14.727	15.1462	14.8672	14.8905	3
441	A0A1B0GRA5;P70302;A0A1B0GR78	Stromal interaction molecule 1	tr|A0A1B0GRA5|A0A1B0GRA5_MOUSE Stromal interaction molecule 1 OS=Mus musculus OX=10090 GN=Stim1 PE=1 SV=1;sp|P70302|STIM1_MOUSE Stromal interaction molecule 1 OS=Mus musculus OX=10090 GN=Stim1 PE=1 SV=2;tr|A0A1B0GR78|A0A1B0GR78_MOUSE Stromal interaction mo	Stim1	0.33154	0.668364		0.0202385	0.0397693		-0.0488175	0.468654		21	6.63215	6.53472	8.17248	6.71287	7.04221	8.66693	6.62066	6.67257	6.75942	6.52242	14.9149	15.409	15.1511	15.3009	3
442	A0A1B0GRE0;Q9DD19;D3YXM9	Ras association domain-containing protein 7	tr|A0A1B0GRE0|A0A1B0GRE0_MOUSE Ras association domain-containing protein 7 OS=Mus musculus OX=10090 GN=Rassf7 PE=1 SV=1;sp|Q9DD19|RASF7_MOUSE Ras association domain-containing protein 7 OS=Mus musculus OX=10090 GN=Rassf7 PE=2 SV=2;tr|D3YXM9|D3YXM9_MOUSE Ra	Rassf7	NaN	NaN		0.187444	0.500593		-0.112499	0.542682		5	4.53655	4.27247	NaN	4.46702	4.47457	NaN	4.53101	4.82538	4.67897	4.99544	12.9447	13.4027	13.2495	13.2331	2
444	A0A1B0GS85;A0A1B0GRT4;Q52KG4	Zinc finger and BTB domain-containing protein 45 (Fragment)	tr|A0A1B0GS85|A0A1B0GS85_MOUSE Zinc finger and BTB domain-containing protein 45 (Fragment) OS=Mus musculus OX=10090 GN=Zbtb45 PE=4 SV=1;tr|A0A1B0GRT4|A0A1B0GRT4_MOUSE Zinc finger and BTB domain-containing protein 45 (Fragment) OS=Mus musculus OX=10090 GN=Z	Zbtb45	NaN	NaN		NaN	NaN		-0.108823	0.753545		1	NaN	NaN	NaN	NaN	NaN	NaN	NaN	NaN	NaN	NaN	11.7189	12.0208	11.6519	11.9509	1
2263	O35623	BET1 homolog	sp|O35623|BET1_MOUSE BET1 homolog OS=Mus musculus OX=10090 GN=Bet1 PE=1 SV=1	Bet1	0.281611	0.769785		1.67818	2.85385	UP	0.342861	2.53249	UP	10	-1.2259	-0.778432	7.16952	-0.912727	-0.700427	7.70632	-1.9849	-2.94831	-0.827333	-1.12055	12.6075	13.4327	13.3636	13.4676	3
446	A0A1B0GRW4;Q8BTV1	Tumor suppressor candidate 3 (Fragment)	tr|A0A1B0GRW4|A0A1B0GRW4_MOUSE Tumor suppressor candidate 3 (Fragment) OS=Mus musculus OX=10090 GN=Tusc3 PE=1 SV=1;sp|Q8BTV1|TUSC3_MOUSE Tumor suppressor candidate 3 OS=Mus musculus OX=10090 GN=Tusc3 PE=1 SV=1	Tusc3	NaN	NaN		NaN	NaN		0.103672	0.541228		2	NaN	NaN	NaN	NaN	NaN	NaN	NaN	NaN	NaN	NaN	13.0718	13.8519	13.5347	13.8893	1
447	A0A1B0GRX7;Q99KH2;P63034;A0A1B0GRB2;A0A1B0GRB8	Cytohesin-2	tr|A0A1B0GRX7|A0A1B0GRX7_MOUSE Cytohesin-2 OS=Mus musculus OX=10090 GN=Cyth2 PE=1 SV=1;tr|Q99KH2|Q99KH2_MOUSE Cytohesin-2 OS=Mus musculus OX=10090 GN=Cyth2 PE=1 SV=1;sp|P63034|CYH2_MOUSE Cytohesin-2 OS=Mus musculus OX=10090 GN=Cyth2 PE=1 SV=2;tr|A0A1B0GRB2	Cyth2	-0.0501522	0.0968247		0.0528755	0.109082		0.0308921	0.238331		17	5.83925	5.95578	6.40992	6.01721	5.62845	6.4551	5.89644	5.96081	6.02041	5.89103	14.2338	14.5764	14.4693	14.6461	3
448	A0A1B0GRZ8;Q8BGF6	ELMO domain-containing protein 2 (Fragment)	tr|A0A1B0GRZ8|A0A1B0GRZ8_MOUSE ELMO domain-containing protein 2 (Fragment) OS=Mus musculus OX=10090 GN=Elmod2 PE=1 SV=1;sp|Q8BGF6|ELMD2_MOUSE ELMO domain-containing protein 2 OS=Mus musculus OX=10090 GN=Elmod2 PE=1 SV=1	Elmod2	-0.0896413	0.160738		0.311168	0.323208		NaN	NaN		3	3.09464	1.72268	6.88007	2.66348	3.30103	7.06167	2.52436	3.07817	3.0091	3.06261	NaN	NaN	NaN	NaN	2
449	A0A1B0GS41;Q9QYY0	GRB2-associated-binding protein 1	tr|A0A1B0GS41|A0A1B0GS41_MOUSE GRB2-associated-binding protein 1 OS=Mus musculus OX=10090 GN=Gab1 PE=1 SV=1;sp|Q9QYY0|GAB1_MOUSE GRB2-associated-binding protein 1 OS=Mus musculus OX=10090 GN=Gab1 PE=1 SV=2	Gab1	-0.249714	0.504104		NaN	NaN		0.118116	0.415461		6	NaN	NaN	4.51589	NaN	NaN	4.13101	NaN	NaN	NaN	NaN	12.5165	13.5231	13.1111	13.4517	2
450	A0A1B0GS49;Q7TN37	Transient receptor potential cation channel subfamily M member 4	tr|A0A1B0GS49|A0A1B0GS49_MOUSE Transient receptor potential cation channel subfamily M member 4 OS=Mus musculus OX=10090 GN=Trpm4 PE=1 SV=1;sp|Q7TN37|TRPM4_MOUSE Transient receptor potential cation channel subfamily M member 4 OS=Mus musculus OX=10090 GN=T	Trpm4	0.354178	0.723602		-0.653417	1.98972	DOWN	-0.196368	0.583141		15	5.88162	6.09751	4.07168	5.62457	6.00749	4.92472	5.98338	6.19444	5.29554	5.52306	14.2496	14.2923	13.788	14.4679	3
451	A0A1B0GS63;Q8K221;A0A1B0GSM3	ADP-ribosylation factor interacting protein 2, isoform CRA_c	tr|A0A1B0GS63|A0A1B0GS63_MOUSE ADP-ribosylation factor interacting protein 2, isoform CRA_c OS=Mus musculus OX=10090 GN=Arfip2 PE=1 SV=1;sp|Q8K221|ARFP2_MOUSE Arfaptin-2 OS=Mus musculus OX=10090 GN=Arfip2 PE=1 SV=2;tr|A0A1B0GSM3|A0A1B0GSM3_MOUSE ADP-ribosy	Arfip2	-0.254417	0.586679		-0.0392866	0.0832333		0.0871049	0.976763		30	6.21232	6.30447	8.33418	6.44276	6.0627	7.97332	6.57393	6.62057	6.47615	6.59119	16.2286	16.6803	16.7177	16.6982	3
453	A0A1B0GS77;Q9WTL8	Aryl hydrocarbon receptor nuclear translocator-like protein 1	tr|A0A1B0GS77|A0A1B0GS77_MOUSE Aryl hydrocarbon receptor nuclear translocator-like protein 1 OS=Mus musculus OX=10090 GN=Arntl PE=1 SV=1;sp|Q9WTL8|BMAL1_MOUSE Aryl hydrocarbon receptor nuclear translocator-like protein 1 OS=Mus musculus OX=10090 GN=Arntl P	Arntl	-0.28726	0.295982		NaN	NaN		-0.0292036	0.174083		2	NaN	NaN	5.7498	NaN	NaN	5.14743	NaN	NaN	NaN	NaN	9.85793	10.4412	10.1335	10.4058	2
454	E9Q3Z5;A0A1B0GS91;Q8K4L3;Q8K4L2	Supervillin	tr|E9Q3Z5|E9Q3Z5_MOUSE Supervillin OS=Mus musculus OX=10090 GN=Svil PE=1 SV=1;tr|A0A1B0GS91|A0A1B0GS91_MOUSE Supervillin OS=Mus musculus OX=10090 GN=Svil PE=1 SV=1;sp|Q8K4L3|SVIL_MOUSE Supervillin OS=Mus musculus OX=10090 GN=Svil PE=1 SV=1;tr|Q8K4L2|Q8K4L2	Svil	0.104787	0.174318		0.11699	0.258887		-0.0546256	0.0981928		45	7.43254	7.38698	8.18616	7.63858	8.05186	8.52806	7.22352	7.18527	7.40667	7.17043	15.3209	16.4265	15.7389	16.2352	3
455	A0A1B0GSA2;Q9D3N8	Growth hormone-regulated TBC protein 1	tr|A0A1B0GSA2|A0A1B0GSA2_MOUSE Growth hormone-regulated TBC protein 1 OS=Mus musculus OX=10090 GN=Grtp1 PE=1 SV=1;sp|Q9D3N8|GRTP1_MOUSE Growth hormone-regulated TBC protein 1 OS=Mus musculus OX=10090 GN=Grtp1 PE=1 SV=1	Grtp1	NaN	NaN		-0.289114	0.513103		-0.199561	0.733848		5	4.92775	4.03536	NaN	4.42767	4.2384	NaN	4.66999	4.97833	4.47593	4.53574	12.6004	12.9499	12.9714	12.735	2
457	A0A1B0GSD0;Q9CRB3	Transthyretin (Fragment)	tr|A0A1B0GSD0|A0A1B0GSD0_MOUSE Transthyretin (Fragment) OS=Mus musculus OX=10090 GN=Urah PE=1 SV=1;sp|Q9CRB3|HIUH_MOUSE 5-hydroxyisourate hydrolase OS=Mus musculus OX=10090 GN=Urah PE=1 SV=1	Urah	NaN	NaN		NaN	NaN		0.123116	0.134363		1	NaN	NaN	NaN	NaN	NaN	NaN	NaN	NaN	NaN	NaN	10.4069	11.8945	10.6811	12.0287	1
459	A0A1B0GSP9;Q9QXV3	Inhibitor of growth protein 1 (Fragment)	tr|A0A1B0GSP9|A0A1B0GSP9_MOUSE Inhibitor of growth protein 1 (Fragment) OS=Mus musculus OX=10090 GN=Ing1 PE=1 SV=1;sp|Q9QXV3|ING1_MOUSE Inhibitor of growth protein 1 OS=Mus musculus OX=10090 GN=Ing1 PE=2 SV=1	Ing1	NaN	NaN		NaN	NaN		0.071053	0.334659		2	NaN	NaN	NaN	NaN	NaN	NaN	NaN	NaN	NaN	NaN	10.6922	11.2422	11.1555	11.3508	1
462	A0A1B0GSU0;D3Z0B9;Q571I9	Aldehyde dehydrogenase family 16 member A1	tr|A0A1B0GSU0|A0A1B0GSU0_MOUSE Aldehyde dehydrogenase family 16 member A1 OS=Mus musculus OX=10090 GN=Aldh16a1 PE=1 SV=1;tr|D3Z0B9|D3Z0B9_MOUSE Aldehyde dehydrogenase family 16 member A1 OS=Mus musculus OX=10090 GN=Aldh16a1 PE=1 SV=3;sp|Q571I9|A16A1_MOUSE	Aldh16a1	-0.400121	0.958996		0.0174995	0.0376324		-0.111384	0.933805		47	8.50108	8.58658	9.26618	8.6347	8.2872	8.58916	8.66448	8.64962	8.55961	8.71679	16.1324	16.4746	16.2533	16.3976	3
3755	Q3UUY6	Prominin-2	sp|Q3UUY6|PROM2_MOUSE Prominin-2 OS=Mus musculus OX=10090 GN=Prom2 PE=1 SV=1	Prom2	1.3029	2.31974	UP	NaN	NaN		NaN	NaN		8	NaN	NaN	5.58625	NaN	NaN	7.34572	NaN	NaN	NaN	NaN	NaN	NaN	NaN	NaN	1
6077	Q99MV1	Tudor domain-containing protein 1	sp|Q99MV1|TDRD1_MOUSE Tudor domain-containing protein 1 OS=Mus musculus OX=10090 GN=Tdrd1 PE=1 SV=2	Tdrd1	NaN	NaN		1.62899	3.18545	UP	0.144321	0.560868		11	7.73877	7.87989	NaN	7.28457	6.96798	NaN	7.84731	7.93676	9.9339	9.03856	14.16	14.4201	14.4144	14.509	2
465	Q7TMK6;A0A1B0GT78;A0A1B0GSU8	Protein Hook homolog 2	sp|Q7TMK6|HOOK2_MOUSE Protein Hook homolog 2 OS=Mus musculus OX=10090 GN=Hook2 PE=1 SV=3;tr|A0A1B0GT78|A0A1B0GT78_MOUSE Protein Hook homolog 2 OS=Mus musculus OX=10090 GN=Hook2 PE=1 SV=1;tr|A0A1B0GSU8|A0A1B0GSU8_MOUSE Protein Hook homolog 2 OS=Mus musculus	Hook2	-0.302389	0.880392		0.486195	1.1325		-0.0512264	0.478395		17	5.3164	5.23733	6.50886	4.9137	4.93555	6.30894	5.18222	4.98823	5.86547	5.22446	15.3794	15.8259	15.6679	15.749	3
466	A0A1B0GT81;Q07813;A0A1B0GTA4;A0A1B0GS13	Apoptosis regulator BAX	tr|A0A1B0GT81|A0A1B0GT81_MOUSE Apoptosis regulator BAX OS=Mus musculus OX=10090 GN=Bax PE=1 SV=1;sp|Q07813|BAX_MOUSE Apoptosis regulator BAX OS=Mus musculus OX=10090 GN=Bax PE=1 SV=1;tr|A0A1B0GTA4|A0A1B0GTA4_MOUSE Apoptosis regulator BAX (Fragment) OS=Mus	Bax	-0.365436	1.00844		0.0320552	0.0700524		0.013331	0.0257631		49	8.21057	7.84894	7.56064	8.76099	8.6792	7.32778	8.51112	8.50859	8.53009	8.48148	16.2128	16.5689	16.8461	16.3752	3
467	A0A1B0GT92;Q9Z1E4	Glycogen [starch] synthase	tr|A0A1B0GT92|A0A1B0GT92_MOUSE Glycogen [starch] synthase OS=Mus musculus OX=10090 GN=Gys1 PE=1 SV=1;sp|Q9Z1E4|GYS1_MOUSE Glycogen [starch] synthase, muscle OS=Mus musculus OX=10090 GN=Gys1 PE=1 SV=2	Gys1	0.145444	0.299427		0.387405	0.680497		0.0140275	0.0977446		27	2.15355	2.2126	7.43555	2.36513	1.66243	7.47484	1.77201	2.45346	2.35041	2.46715	14.7701	15.2483	15.1169	15.1322	3
3127	P61971	Nuclear transport factor 2	sp|P61971|NTF2_MOUSE Nuclear transport factor 2 OS=Mus musculus OX=10090 GN=Nutf2 PE=1 SV=1	Nutf2	-0.0218194	0.0337539		1.56649	1.30784	UP	0.225426	0.808703		9	0.704518	1.01621	2.48877	1.63942	0.974603	2.30442	1.14058	-1.31255	1.2838	1.42954	13.995	14.9255	14.6646	14.8733	3
469	F8WHJ1;J3QP99;A0A1C7CYU5;Q3U2I3;D6RCH8	FTS and Hook-interacting protein	tr|F8WHJ1|F8WHJ1_MOUSE FTS and Hook-interacting protein OS=Mus musculus OX=10090 GN=Fam160a2 PE=1 SV=1;tr|J3QP99|J3QP99_MOUSE FTS and Hook-interacting protein OS=Mus musculus OX=10090 GN=Fam160a2 PE=1 SV=2;tr|A0A1C7CYU5|A0A1C7CYU5_MOUSE FTS and Hook-intera	Fam160a2	NaN	NaN		0.284052	0.752086		-0.0474372	0.154927		5	4.05094	3.8473	NaN	4.05407	4.01239	NaN	3.66993	4.13068	4.20508	4.08134	12.3984	13.3773	12.6976	13.0777	2
2695	P24788;A2A9P6	Cyclin-dependent kinase 11B	sp|P24788|CD11B_MOUSE Cyclin-dependent kinase 11B OS=Mus musculus OX=10090 GN=Cdk11b PE=1 SV=2;tr|A2A9P6|A2A9P6_MOUSE Cyclin-dependent kinase 11B OS=Mus musculus OX=10090 GN=Cdk11b PE=1 SV=1	Cdk11b	-0.023752	0.0451595		1.56318	4.79362	UP	-0.0777446	0.469418		58	8.69936	8.65603	7.35711	8.94702	9.04568	7.5947	8.72724	8.77577	10.3924	10.1658	16.5763	17.3279	16.9624	17.0622	3
471	A0A1C7ZMZ5;P21765;P46412	Glutathione peroxidase (Fragment)	tr|A0A1C7ZMZ5|A0A1C7ZMZ5_MOUSE Glutathione peroxidase (Fragment) OS=Mus musculus OX=10090 GN=Gpx3 PE=1 SV=1;sp|P21765|GPX5_MOUSE Epididymal secretory glutathione peroxidase OS=Mus musculus OX=10090 GN=Gpx5 PE=2 SV=3;sp|P46412|GPX3_MOUSE Glutathione peroxid	Gpx3	NaN	NaN		NaN	NaN		0.141955	0.401469		1	NaN	NaN	NaN	NaN	NaN	NaN	NaN	NaN	NaN	NaN	10.1201	11.1789	11.0206	10.699	1
472	G5E8I8;A0A1D5RL92;Q8CGZ0	Calcium homeostasis endoplasmic reticulum protein	tr|G5E8I8|G5E8I8_MOUSE Calcium homeostasis endoplasmic reticulum protein OS=Mus musculus OX=10090 GN=Cherp PE=1 SV=2;tr|A0A1D5RL92|A0A1D5RL92_MOUSE Calcium homeostasis endoplasmic reticulum protein OS=Mus musculus OX=10090 GN=Cherp PE=1 SV=1;sp|Q8CGZ0|CHER	Cherp	0.195288	0.455345		0.0484099	0.118083		0.0581639	0.335681		78	9.23587	9.3069	9.35165	9.63563	9.75967	9.78056	9.41808	9.33965	9.43049	9.35328	17.0684	17.4498	17.624	17.387	3
473	E9QKV6;A0A1D5RLD1;E9PWZ6;E9PZW8;Q9QY06;A0A1D5RLW4	Unconventional myosin-IXb	tr|E9QKV6|E9QKV6_MOUSE Unconventional myosin-IXb OS=Mus musculus OX=10090 GN=Myo9b PE=1 SV=1;tr|A0A1D5RLD1|A0A1D5RLD1_MOUSE Unconventional myosin-IXb OS=Mus musculus OX=10090 GN=Myo9b PE=1 SV=1;tr|E9PWZ6|E9PWZ6_MOUSE Unconventional myosin-IXb OS=Mus muscul	Myo9b	-0.394919	1.20665		0.150863	0.1927		-0.0376603	0.176278		28	5.82028	5.45207	6.60986	6.13617	5.24664	6.13116	5.74717	6.23645	6.21977	6.01357	15.2502	15.9179	15.4915	15.6352	3
474	A0A1D5RLE0;E9QMR2;A0A1D5RMM1;F8VPN7;Q8BIK4	Dedicator of cytokinesis protein 9	tr|A0A1D5RLE0|A0A1D5RLE0_MOUSE Dedicator of cytokinesis protein 9 OS=Mus musculus OX=10090 GN=Dock9 PE=1 SV=1;tr|E9QMR2|E9QMR2_MOUSE Dedicator of cytokinesis protein 9 OS=Mus musculus OX=10090 GN=Dock9 PE=1 SV=1;tr|A0A1D5RMM1|A0A1D5RMM1_MOUSE Dedicator of	Dock9	0.345843	0.63369		-0.0288015	0.0176188		0.0179624	0.0691586		24	1.16511	-0.871891	6.97407	0.878137	0.878137	7.56056	-0.871891	0.000865357	-0.49482	-0.729268	13.8924	14.7014	14.4094	14.4141	3
475	A0A1D5RLK1;Q8C3S2	Transport and Golgi organization protein 6 homolog	tr|A0A1D5RLK1|A0A1D5RLK1_MOUSE Transport and Golgi organization protein 6 homolog OS=Mus musculus OX=10090 GN=Tango6 PE=1 SV=1;sp|Q8C3S2|TNG6_MOUSE Transport and Golgi organization protein 6 homolog OS=Mus musculus OX=10090 GN=Tango6 PE=1 SV=1	Tango6	-0.00529903	0.00568426		NaN	NaN		NaN	NaN		2	NaN	NaN	2.56208	NaN	NaN	2.03175	NaN	NaN	NaN	NaN	NaN	NaN	NaN	NaN	1
476	A0A1D5RLL3;Q8BG67	Protein EFR3 homolog A	tr|A0A1D5RLL3|A0A1D5RLL3_MOUSE Protein EFR3 homolog A OS=Mus musculus OX=10090 GN=Efr3a PE=1 SV=1;sp|Q8BG67|EFR3A_MOUSE Protein EFR3 homolog A OS=Mus musculus OX=10090 GN=Efr3a PE=1 SV=1	Efr3a	0.426812	0.407816		NaN	NaN		0.0302148	0.143594		5	NaN	NaN	0.0760117	NaN	NaN	0.743127	NaN	NaN	NaN	NaN	12.3022	12.7053	12.5228	12.6691	2
477	E9PZA7;E9QLK7;E9PWT1;A0A1D5RLL4;F7CGG2	Transformation/transcription domain-associated protein	tr|E9PZA7|E9PZA7_MOUSE Transformation/transcription domain-associated protein OS=Mus musculus OX=10090 GN=Trrap PE=1 SV=1;tr|E9QLK7|E9QLK7_MOUSE Transformation/transcription domain-associated protein OS=Mus musculus OX=10090 GN=Trrap PE=1 SV=1;tr|E9PWT1|E9	Trrap	-0.095386	0.229837		0.364645	0.781324		-0.113555	0.682265		34	3.54077	4.04492	6.4912	3.9606	4.34525	6.4928	3.51299	3.65673	3.85917	3.94851	15.8512	16.3925	15.9598	16.3429	3
479	H7BX44;D3YYN8;E9PVY0;A0A1D5RLQ9;Q3UU96;F6Q5A5	Non-specific serine/threonine protein kinase	tr|H7BX44|H7BX44_MOUSE Non-specific serine/threonine protein kinase OS=Mus musculus OX=10090 GN=Cdc42bpa PE=1 SV=1;tr|D3YYN8|D3YYN8_MOUSE Non-specific serine/threonine protein kinase OS=Mus musculus OX=10090 GN=Cdc42bpa PE=1 SV=1;tr|E9PVY0|E9PVY0_MOUSE Non	Cdc42bpa	NaN	NaN		0.122261	0.184442		-0.111051	0.889364		4	-1.81888	-1.69858	NaN	-0.484469	-1.27638	NaN	-0.883023	-1.09453	-1.05706	-1.03866	11.7426	12.282	11.8396	11.9911	2
480	B2RUP0;A0A1D5RLR3;Q8C5L7	RNA binding motif protein 34	tr|B2RUP0|B2RUP0_MOUSE RNA binding motif protein 34 OS=Mus musculus OX=10090 GN=Rbm34 PE=1 SV=1;tr|A0A1D5RLR3|A0A1D5RLR3_MOUSE RNA-binding protein 34 OS=Mus musculus OX=10090 GN=Rbm34 PE=1 SV=1;sp|Q8C5L7|RBM34_MOUSE RNA-binding protein 34 OS=Mus musculus O	Rbm34	0.333088	0.770074		NaN	NaN		-0.0406716	0.212985		8	NaN	NaN	5.20614	NaN	NaN	5.78432	NaN	NaN	NaN	NaN	13.5848	14.1219	13.6973	14.0676	2
481	A0A1D5RLS3;Q9JLG8	Calpain-15	tr|A0A1D5RLS3|A0A1D5RLS3_MOUSE Calpain-15 OS=Mus musculus OX=10090 GN=Capn15 PE=1 SV=1;sp|Q9JLG8|CAN15_MOUSE Calpain-15 OS=Mus musculus OX=10090 GN=Capn15 PE=1 SV=1	Capn15	NaN	NaN		NaN	NaN		-0.275551	0.943296		2	NaN	NaN	NaN	NaN	NaN	NaN	NaN	NaN	NaN	NaN	9.44336	9.6613	9.34718	9.26959	1
482	F7BFL8;A0A1L1SQ42;D3YWR0;A0A1D5RLT6;Q80TI0	GRAM domain-containing protein 1B (Fragment)	tr|F7BFL8|F7BFL8_MOUSE GRAM domain-containing protein 1B (Fragment) OS=Mus musculus OX=10090 GN=Gramd1b PE=1 SV=1;tr|A0A1L1SQ42|A0A1L1SQ42_MOUSE GRAM domain-containing protein 1B OS=Mus musculus OX=10090 GN=Gramd1b PE=1 SV=1;tr|D3YWR0|D3YWR0_MOUSE GRAM dom	Gramd1b	NaN	NaN		NaN	NaN		-0.130036	0.202522		2	NaN	NaN	NaN	NaN	NaN	NaN	NaN	NaN	NaN	NaN	11.4688	12.8678	11.7809	12.4031	1
483	A0A1D5RLV7;G3UYW1;Q6VNB8	WD repeat and FYVE domain-containing protein 3	tr|A0A1D5RLV7|A0A1D5RLV7_MOUSE WD repeat and FYVE domain-containing protein 3 OS=Mus musculus OX=10090 GN=Wdfy3 PE=1 SV=1;tr|G3UYW1|G3UYW1_MOUSE WD repeat and FYVE domain-containing protein 3 OS=Mus musculus OX=10090 GN=Wdfy3 PE=1 SV=1;sp|Q6VNB8|WDFY3_MOUS	Wdfy3	-0.0734145	0.0384052		NaN	NaN		-0.181822	0.910868		7	NaN	NaN	-1.14407	NaN	NaN	-0.545024	NaN	NaN	NaN	NaN	12.4981	12.8867	12.5217	12.5234	2
484	A0A1D5RLX9;Q8BWH0	Putative sodium-coupled neutral amino acid transporter 7 (Fragment)	tr|A0A1D5RLX9|A0A1D5RLX9_MOUSE Putative sodium-coupled neutral amino acid transporter 7 (Fragment) OS=Mus musculus OX=10090 GN=Slc38a7 PE=1 SV=1;sp|Q8BWH0|S38A7_MOUSE Putative sodium-coupled neutral amino acid transporter 7 OS=Mus musculus OX=10090 GN=Slc3	Slc38a7	NaN	NaN		NaN	NaN		-0.22951	1.2973		1	NaN	NaN	NaN	NaN	NaN	NaN	NaN	NaN	NaN	NaN	9.51603	9.90524	9.71862	9.64891	1
485	A0A1D5RLZ8	EF-hand calcium-binding domain-containing protein 4B	tr|A0A1D5RLZ8|A0A1D5RLZ8_MOUSE EF-hand calcium-binding domain-containing protein 4B OS=Mus musculus OX=10090 GN=Cracr2a PE=1 SV=1	Cracr2a	NaN	NaN		NaN	NaN		-0.0405245	0.128022		1	NaN	NaN	NaN	NaN	NaN	NaN	NaN	NaN	NaN	NaN	11.754	12.4829	12.0517	12.2593	1
486	A0A1D5RM33;Q9CZW2	Centromere protein N	tr|A0A1D5RM33|A0A1D5RM33_MOUSE Centromere protein N OS=Mus musculus OX=10090 GN=Cenpn PE=1 SV=1;sp|Q9CZW2|CENPN_MOUSE Centromere protein N OS=Mus musculus OX=10090 GN=Cenpn PE=2 SV=1	Cenpn	NaN	NaN		NaN	NaN		NaN	NaN		1	NaN	NaN	-0.259116	NaN	NaN	-0.0962676	NaN	NaN	NaN	NaN	NaN	NaN	NaN	NaN	1
487	A0A1D5RM83;E9PUA3;Q8R0S2	IQ motif and SEC7 domain-containing protein 1	tr|A0A1D5RM83|A0A1D5RM83_MOUSE IQ motif and SEC7 domain-containing protein 1 OS=Mus musculus OX=10090 GN=Iqsec1 PE=1 SV=1;tr|E9PUA3|E9PUA3_MOUSE IQ motif and SEC7 domain-containing protein 1 OS=Mus musculus OX=10090 GN=Iqsec1 PE=1 SV=1;sp|Q8R0S2|IQEC1_MOUS	Iqsec1	-0.278705	0.41069		NaN	NaN		0.101974	0.537763		7	NaN	NaN	1.81893	NaN	NaN	2.05165	NaN	NaN	NaN	NaN	13.4111	14.1991	13.9967	14.0666	2
488	A0A1D5RM90;Q8R3L2;B2ZAC8	Transcription factor 25	tr|A0A1D5RM90|A0A1D5RM90_MOUSE Transcription factor 25 OS=Mus musculus OX=10090 GN=Tcf25 PE=1 SV=1;sp|Q8R3L2|TCF25_MOUSE Transcription factor 25 OS=Mus musculus OX=10090 GN=Tcf25 PE=1 SV=2;tr|B2ZAC8|B2ZAC8_MOUSE Nuclear localized protein-1 isoform d (Fragm	Tcf25	-0.132024	0.323205		NaN	NaN		-0.0954209	0.458914		11	NaN	NaN	6.70432	NaN	NaN	6.69766	NaN	NaN	NaN	NaN	12.8497	13.3085	12.9688	13.3432	2
489	Q9DBH0;A0A1D5RM92;Q3TXI7	NEDD4-like E3 ubiquitin-protein ligase WWP2	sp|Q9DBH0|WWP2_MOUSE NEDD4-like E3 ubiquitin-protein ligase WWP2 OS=Mus musculus OX=10090 GN=Wwp2 PE=1 SV=1;tr|A0A1D5RM92|A0A1D5RM92_MOUSE E3 ubiquitin-protein ligase OS=Mus musculus OX=10090 GN=Wwp2 PE=1 SV=1;tr|Q3TXI7|Q3TXI7_MOUSE E3 ubiquitin-protein li	Wwp2	NaN	NaN		-0.243192	0.222885		0.158565	0.736354		4	-0.689613	0.632268	NaN	0.28238	0.579566	NaN	0.913722	0.337882	-0.0208234	0.508834	12.4694	12.7415	12.6127	12.9315	2
491	A0A1D5RMD4;E7FLY0;B1AVY7	Kinesin-like protein KIF16B	tr|A0A1D5RMD4|A0A1D5RMD4_MOUSE Kinesin-like protein KIF16B OS=Mus musculus OX=10090 GN=Kif16b PE=1 SV=1;tr|E7FLY0|E7FLY0_MOUSE Kinesin superfamily protein 16B OS=Mus musculus OX=10090 GN=Kif16b PE=1 SV=1;sp|B1AVY7|KI16B_MOUSE Kinesin-like protein KIF16B OS	Kif16b	NaN	NaN		NaN	NaN		0.120704	0.313579		1	NaN	NaN	NaN	NaN	NaN	NaN	NaN	NaN	NaN	NaN	9.36617	9.70982	9.62128	9.49625	1
492	A0A1D5RME6	Pleckstrin homology domain-containing family A member 6 (Fragment)	tr|A0A1D5RME6|A0A1D5RME6_MOUSE Pleckstrin homology domain-containing family A member 6 (Fragment) OS=Mus musculus OX=10090 GN=Plekha6 PE=1 SV=1	Plekha6	-0.0221075	0.0406798		-0.689906	1.87942	DOWN	0.0546284	0.355358		6	3.26969	3.50843	6.67059	3.48967	2.92865	6.97258	3.69777	3.55937	2.74528	3.0042	13.478	14.1702	13.9918	14.0714	3
493	A0A1D5RMH2;O08581	Potassium channel subfamily K member	tr|A0A1D5RMH2|A0A1D5RMH2_MOUSE Potassium channel subfamily K member OS=Mus musculus OX=10090 GN=Kcnk1 PE=1 SV=1;sp|O08581|KCNK1_MOUSE Potassium channel subfamily K member 1 OS=Mus musculus OX=10090 GN=Kcnk1 PE=1 SV=2	Kcnk1	0.756901	1.21209		NaN	NaN		-0.120614	0.267343		2	NaN	NaN	2.4526	NaN	NaN	3.94035	NaN	NaN	NaN	NaN	11.4251	12.1002	11.5316	12.0948	2
2975	P53986	Monocarboxylate transporter 1	sp|P53986|MOT1_MOUSE Monocarboxylate transporter 1 OS=Mus musculus OX=10090 GN=Slc16a1 PE=1 SV=1	Slc16a1	1.29223	2.0102	UP	-0.360117	1.0796		-0.23213	0.720717		29	8.99814	8.70915	7.36028	9.13532	9.35999	9.06875	9.21682	9.21982	8.65918	8.98561	14.9687	14.9485	14.9591	14.9313	3
495	Q8BYZ7;A0A1D5RMK9	Engulfment and cell motility protein 3	sp|Q8BYZ7|ELMO3_MOUSE Engulfment and cell motility protein 3 OS=Mus musculus OX=10090 GN=Elmo3 PE=1 SV=2;tr|A0A1D5RMK9|A0A1D5RMK9_MOUSE Engulfment and cell motility protein 3 OS=Mus musculus OX=10090 GN=Elmo3 PE=1 SV=1	Elmo3	-0.245561	0.592905		-0.127037	0.262664		-0.155847	1.80178		28	5.11965	5.6185	6.82171	5.20203	5.11848	6.46611	5.32571	5.37062	5.21109	5.17784	15.2777	15.8213	15.4516	15.6219	3
496	J3QNU1;A0A1L1SQ41;Q4FCQ7;Q9Z2A5	Arginyl-tRNA--protein transferase 1	tr|J3QNU1|J3QNU1_MOUSE Arginyl-tRNA--protein transferase 1 OS=Mus musculus OX=10090 GN=Ate1 PE=1 SV=1;tr|A0A1L1SQ41|A0A1L1SQ41_MOUSE Arginyl-tRNA--protein transferase 1 OS=Mus musculus OX=10090 GN=Ate1 PE=1 SV=1;tr|Q4FCQ7|Q4FCQ7_MOUSE Arginyl-tRNA--protein	Ate1	0.355831	0.670601		NaN	NaN		-0.124466	1.1207		6	-1.31255	NaN	7.01536	-0.637962	-1.52114	7.02569	-1.10613	-1.08226	-0.709222	NaN	13.5062	14.0317	13.7492	13.8058	3
497	E9PUM4;A0A1L1SQ51;Q71LX4;Q8CDM9;A0A1L1SRI1;A0A1L1SQP9	Talin-2	tr|E9PUM4|E9PUM4_MOUSE Talin-2 OS=Mus musculus OX=10090 GN=Tln2 PE=1 SV=1;tr|A0A1L1SQ51|A0A1L1SQ51_MOUSE Talin-2 OS=Mus musculus OX=10090 GN=Tln2 PE=1 SV=1;sp|Q71LX4|TLN2_MOUSE Talin-2 OS=Mus musculus OX=10090 GN=Tln2 PE=1 SV=3;tr|Q8CDM9|Q8CDM9_MOUSE Talin	Tln2	0.115803	0.26132		-0.768664	0.611606		-0.213336	0.846279		28	8.9331	8.78829	9.63762	9.41583	10.7509	9.70127	11.0496	9.26873	9.05504	9.65516	13.8337	14.6526	13.8282	14.4108	3
498	E9QPN7;A0A1L1SQR4;Q8VDR9	Dedicator of cytokinesis protein 6	tr|E9QPN7|E9QPN7_MOUSE Dedicator of cytokinesis protein 6 OS=Mus musculus OX=10090 GN=Dock6 PE=1 SV=2;tr|A0A1L1SQR4|A0A1L1SQR4_MOUSE Dedicator of cytokinesis protein 6 OS=Mus musculus OX=10090 GN=Dock6 PE=1 SV=1;sp|Q8VDR9|DOCK6_MOUSE Dedicator of cytokines	Dock6	-0.162703	0.193465		-0.25231	0.481547		0.409193	1.03441		5	2.30894	2.74584	3.17444	2.73896	3.00687	3.39493	3.10497	3.08751	2.49577	3.03938	8.79967	8.81314	9.16782	9.73813	3
500	Q3V2G6;A0A1L1SR11;A0A1L1ST53;B2RUC1;O54818	Tumor protein D52-like 1, isoform CRA_a	tr|Q3V2G6|Q3V2G6_MOUSE Tumor protein D52-like 1, isoform CRA_a OS=Mus musculus OX=10090 GN=Tpd52l1 PE=1 SV=1;tr|A0A1L1SR11|A0A1L1SR11_MOUSE Tumor protein D53 OS=Mus musculus OX=10090 GN=Tpd52l1 PE=1 SV=1;tr|A0A1L1ST53|A0A1L1ST53_MOUSE Tumor protein D53 OS=	Tpd52l1	0.504088	0.930656		0.345326	1.04861		0.425621	1.97882	UP	15	5.58066	5.81767	7.25758	6.31879	6.56569	7.46312	5.89244	5.91905	6.31567	6.13654	14.0065	14.5868	14.8867	14.5703	3
501	A0A1L1SRT4;A0A1L1SRB5;A0A1L1SRW2;A0A1L1STF2;A0A1L1SU68;A0A1L1SRT5;Q91W67	Ubiquitin-like protein 7 (Fragment)	tr|A0A1L1SRT4|A0A1L1SRT4_MOUSE Ubiquitin-like protein 7 (Fragment) OS=Mus musculus OX=10090 GN=Ubl7 PE=1 SV=1;tr|A0A1L1SRB5|A0A1L1SRB5_MOUSE Ubiquitin-like protein 7 OS=Mus musculus OX=10090 GN=Ubl7 PE=1 SV=1;tr|A0A1L1SRW2|A0A1L1SRW2_MOUSE Ubiquitin-like p	Ubl7	NaN	NaN		0.604692	0.951376		0.343126	1.02089		3	2.64796	3.48362	NaN	3.02492	2.34591	NaN	2.34096	2.35578	3.00315	2.74668	10.3805	11.6375	11.0669	11.8181	2
5316	Q8K2C7	Protein OS-9	sp|Q8K2C7|OS9_MOUSE Protein OS-9 OS=Mus musculus OX=10090 GN=Os9 PE=1 SV=2	Os9	1.28915	3.3609	UP	0.11891	0.274403		0.0179504	0.101867		18	5.80697	5.90002	1.40447	5.78746	6.11228	3.0479	5.81347	5.5266	5.75475	5.77056	15.3406	15.7881	15.6974	15.6988	3
503	A0A1L1SRM4;D3YYD1;A0A1L1SS03;Q3UTQ7	PR domain zinc finger protein 10	tr|A0A1L1SRM4|A0A1L1SRM4_MOUSE PR domain zinc finger protein 10 OS=Mus musculus OX=10090 GN=Prdm10 PE=1 SV=1;tr|D3YYD1|D3YYD1_MOUSE PR domain zinc finger protein 10 OS=Mus musculus OX=10090 GN=Prdm10 PE=1 SV=1;tr|A0A1L1SS03|A0A1L1SS03_MOUSE PR domain zinc	Prdm10	0.517138	1.09775		NaN	NaN		-0.605969	0.884536		3	NaN	NaN	2.19906	NaN	NaN	3.05617	NaN	NaN	NaN	NaN	11.8045	13.5299	11.9774	12.4818	2
505	A0A1L1SRR1;Q9ESD6	CKLF-like MARVEL transmembrane domain-containing protein 7	tr|A0A1L1SRR1|A0A1L1SRR1_MOUSE CKLF-like MARVEL transmembrane domain-containing protein 7 OS=Mus musculus OX=10090 GN=Cmtm7 PE=1 SV=1;sp|Q9ESD6|CKLF7_MOUSE CKLF-like MARVEL transmembrane domain-containing protein 7 OS=Mus musculus OX=10090 GN=Cmtm7 PE=1 SV	Cmtm7	NaN	NaN		NaN	NaN		-0.133324	0.218086		1	NaN	NaN	NaN	NaN	NaN	NaN	NaN	NaN	NaN	NaN	10.2664	11.7243	10.7111	11.0314	1
506	A0A1L1SRT0;F6TCF9;Q60739	BAG family molecular chaperone regulator 1	tr|A0A1L1SRT0|A0A1L1SRT0_MOUSE BAG family molecular chaperone regulator 1 OS=Mus musculus OX=10090 GN=Bag1 PE=1 SV=1;tr|F6TCF9|F6TCF9_MOUSE BAG family molecular chaperone regulator 1 OS=Mus musculus OX=10090 GN=Bag1 PE=1 SV=1;sp|Q60739|BAG1_MOUSE BAG famil	Bag1	-0.334328	0.619218		0.456656	1.1229		0.171602	1.66001		25	7.59902	7.29048	8.61139	7.58946	7.57221	8.18006	7.75087	7.70833	8.43421	7.87055	15.2322	15.6844	15.6544	15.8551	3
507	A0A1L1SRX2;O08739	AMP deaminase	tr|A0A1L1SRX2|A0A1L1SRX2_MOUSE AMP deaminase OS=Mus musculus OX=10090 GN=Ampd3 PE=1 SV=1;sp|O08739|AMPD3_MOUSE AMP deaminase 3 OS=Mus musculus OX=10090 GN=Ampd3 PE=1 SV=2	Ampd3	-0.231763	0.428338		NaN	NaN		-0.00492349	0.0209015		7	NaN	NaN	5.78021	NaN	NaN	5.16884	NaN	NaN	NaN	NaN	13.8893	14.3103	13.8703	14.3178	2
1358	D3Z5U5;Q9Z257;Q9JJX6;D3YYR5;Q9Z256	P2X purinoceptor	tr|D3Z5U5|D3Z5U5_MOUSE P2X purinoceptor OS=Mus musculus OX=10090 GN=P2rx4 PE=1 SV=2;tr|Q9Z257|Q9Z257_MOUSE P2X purinoceptor OS=Mus musculus OX=10090 GN=P2rx4 PE=1 SV=1;sp|Q9JJX6|P2RX4_MOUSE P2X purinoceptor 4 OS=Mus musculus OX=10090 GN=P2rx4 PE=1 SV=1;tr|	P2rx4	1.28593	2.14201	UP	0.00051835	0.00104175		-0.105188	0.270822		7	4.28895	4.21366	-0.947556	4.30144	4.548	0.837459	5.25848	5.50341	5.29263	5.41752	14.0027	13.9507	13.732	14.1253	3
509	A0A1L1SS61	Glutathione S-transferase A4 (Fragment)	tr|A0A1L1SS61|A0A1L1SS61_MOUSE Glutathione S-transferase A4 (Fragment) OS=Mus musculus OX=10090 GN=Gsta4 PE=1 SV=1	Gsta4	NaN	NaN		-0.0739031	0.0565905		-0.0192024	0.0331617		3	-0.661798	0.772899	NaN	0.436055	1.04872	NaN	1.20721	0.898557	0.895768	0.804632	10.549	11.279	10.5531	11.4614	2
511	A0A1L1SSA3;Q9CXU9;J3QN87;J3QPZ8	Eukaryotic translation initiation factor 1b (Fragment)	tr|A0A1L1SSA3|A0A1L1SSA3_MOUSE Eukaryotic translation initiation factor 1b (Fragment) OS=Mus musculus OX=10090 GN=Eif1b PE=1 SV=1;sp|Q9CXU9|EIF1B_MOUSE Eukaryotic translation initiation factor 1b OS=Mus musculus OX=10090 GN=Eif1b PE=1 SV=2;tr|J3QN87|J3QN87	Eif1b	NaN	NaN		NaN	NaN		0.392105	1.67966	UP	1	NaN	NaN	NaN	NaN	NaN	NaN	NaN	NaN	NaN	NaN	10.7913	10.9386	11.2976	11.3057	1
512	A0A1L1SSA8;Q91XE8	Transmembrane protein 205 (Fragment)	tr|A0A1L1SSA8|A0A1L1SSA8_MOUSE Transmembrane protein 205 (Fragment) OS=Mus musculus OX=10090 GN=Tmem205 PE=1 SV=1;sp|Q91XE8|TM205_MOUSE Transmembrane protein 205 OS=Mus musculus OX=10090 GN=Tmem205 PE=1 SV=1	Tmem205	0.332347	0.571083		-0.0105339	0.0160652		-0.280713	1.07066		9	6.39804	6.89918	6.40728	6.61218	7.03782	7.40574	6.66874	6.8031	6.61702	6.7811	14.8896	14.9233	14.8668	14.6712	3
7219	Q9WTR6;A0A0B4J1P7	Cystine/glutamate transporter	sp|Q9WTR6|XCT_MOUSE Cystine/glutamate transporter OS=Mus musculus OX=10090 GN=Slc7a11 PE=1 SV=1;tr|A0A0B4J1P7|A0A0B4J1P7_MOUSE Cystine/glutamate transporter OS=Mus musculus OX=10090 GN=Slc7a11 PE=1 SV=1	Slc7a11	1.26226	2.5615	UP	-0.368683	1.10618		0.2566	0.482134		12	5.3443	5.42321	5.97455	6.13754	5.95194	7.9424	5.18202	5.55713	4.84674	5.10077	12.7335	12.3835	13.099	12.7014	3
3233	P68134;P68033;P63268;P62737;D3YZY0;A0A1D5RM20;D3Z2K3	Actin, alpha skeletal muscle	sp|P68134|ACTS_MOUSE Actin, alpha skeletal muscle OS=Mus musculus OX=10090 GN=Acta1 PE=1 SV=1;sp|P68033|ACTC_MOUSE Actin, alpha cardiac muscle 1 OS=Mus musculus OX=10090 GN=Actc1 PE=1 SV=1;sp|P63268|ACTH_MOUSE Actin, gamma-enteric smooth muscle OS=Mus musc	Acta1	1.26181	1.7141	UP	NaN	NaN		0.0829334	0.293047		43	-1.66278	-0.475896	4.76272	-0.422946	NaN	6.21671	0.91196	1.28647	-1.17296	0.932364	17.2716	17.6713	17.983	17.7884	3
516	Q5NCU4;A0A1L1SSH9;P07214	SPARC	tr|Q5NCU4|Q5NCU4_MOUSE SPARC OS=Mus musculus OX=10090 GN=Sparc PE=1 SV=1;tr|A0A1L1SSH9|A0A1L1SSH9_MOUSE SPARC OS=Mus musculus OX=10090 GN=Sparc PE=1 SV=1;sp|P07214|SPRC_MOUSE SPARC OS=Mus musculus OX=10090 GN=Sparc PE=1 SV=1	Sparc	-0.128954	0.0753903		0.0305085	0.0376357		-0.496606	0.909075		31	5.49921	4.50201	7.74005	5.4446	5.57168	7.5373	5.3427	5.12887	5.21054	5.26888	15.5299	17.1175	15.7452	16.1798	3
517	A0A1L1SSL9;E9QPK4;Q9JKK8	Serine/threonine-protein kinase ATR	tr|A0A1L1SSL9|A0A1L1SSL9_MOUSE Serine/threonine-protein kinase ATR OS=Mus musculus OX=10090 GN=Atr PE=1 SV=1;tr|E9QPK4|E9QPK4_MOUSE Serine/threonine-protein kinase ATR OS=Mus musculus OX=10090 GN=Atr PE=1 SV=2;sp|Q9JKK8|ATR_MOUSE Serine/threonine-protein k	Atr	NaN	NaN		NaN	NaN		-0.197638	0.795589		3	NaN	NaN	NaN	NaN	NaN	NaN	NaN	NaN	NaN	NaN	9.48057	9.61565	9.45383	9.58097	1
518	Q9CQC8;A0A1L1SST5;A0A1L1SSV6	Maspardin	sp|Q9CQC8|SPG21_MOUSE Maspardin OS=Mus musculus OX=10090 GN=Spg21 PE=1 SV=1;tr|A0A1L1SST5|A0A1L1SST5_MOUSE Maspardin OS=Mus musculus OX=10090 GN=Spg21 PE=1 SV=1;tr|A0A1L1SSV6|A0A1L1SSV6_MOUSE Maspardin (Fragment) OS=Mus musculus OX=10090 GN=Spg21 PE=1 SV=1	Spg21	0.12823	0.188235		NaN	NaN		0.0528176	0.201999		5	NaN	NaN	1.50136	NaN	NaN	1.77028	NaN	NaN	NaN	NaN	13.0152	13.6742	13.7117	13.5524	2
519	A0A1L1ST22;Q8BSE7	CLIP-associating protein 2	tr|A0A1L1ST22|A0A1L1ST22_MOUSE CLIP-associating protein 2 OS=Mus musculus OX=10090 GN=Clasp2 PE=1 SV=1;tr|Q8BSE7|Q8BSE7_MOUSE CLIP-associating protein 2 OS=Mus musculus OX=10090 GN=Clasp2 PE=1 SV=1	Clasp2	NaN	NaN		NaN	NaN		-0.0788689	0.193996		3	NaN	NaN	NaN	NaN	NaN	NaN	NaN	NaN	NaN	NaN	11.6214	11.5652	11.6692	11.4159	1
520	A0A1L1ST61;A0A1L1SV00;Q8R472;Q9JLR9;A0A1L1SR69	HIG1 domain family member 1A, mitochondrial (Fragment)	tr|A0A1L1ST61|A0A1L1ST61_MOUSE HIG1 domain family member 1A, mitochondrial (Fragment) OS=Mus musculus OX=10090 GN=Higd1a PE=1 SV=1;tr|A0A1L1SV00|A0A1L1SV00_MOUSE HIG1 domain family member 1A, mitochondrial (Fragment) OS=Mus musculus OX=10090 GN=Higd1a PE=1	Higd1a	0.372204	0.976204		-0.234111	0.533377		0.064013	0.250988		11	5.31368	5.82919	6.43271	5.57734	5.70852	6.95292	5.68944	5.8063	5.51891	5.45441	13.2326	13.4895	13.4351	13.7632	3
521	A0A1L1STE4;Q9Z1X4;Q45VK5	Interleukin enhancer-binding factor 3	tr|A0A1L1STE4|A0A1L1STE4_MOUSE Interleukin enhancer-binding factor 3 OS=Mus musculus OX=10090 GN=Ilf3 PE=1 SV=1;sp|Q9Z1X4|ILF3_MOUSE Interleukin enhancer-binding factor 3 OS=Mus musculus OX=10090 GN=Ilf3 PE=1 SV=2;tr|Q45VK5|Q45VK5_MOUSE Interleukin enhance	Ilf3	0.0336319	0.0636377		0.435982	1.28412		0.103414	0.511553		110	8.85081	8.95925	10.4971	9.23175	9.53222	10.721	9.16488	9.06985	9.64093	9.39474	17.3131	17.9846	17.9505	17.94	3
6826	Q9DCS1;A0A0N4SVU8	Transmembrane protein 176A	sp|Q9DCS1|T176A_MOUSE Transmembrane protein 176A OS=Mus musculus OX=10090 GN=Tmem176a PE=1 SV=2;tr|A0A0N4SVU8|A0A0N4SVU8_MOUSE Transmembrane protein 176A (Fragment) OS=Mus musculus OX=10090 GN=Tmem176a PE=1 SV=1	Tmem176a	1.25829	2.0806	UP	NaN	NaN		-0.0434784	0.0981421		9	NaN	NaN	4.14527	NaN	NaN	5.53151	NaN	NaN	NaN	NaN	15.1816	15.4379	15.7427	15.231	2
2515	P09528	Ferritin heavy chain	sp|P09528|FRIH_MOUSE Ferritin heavy chain OS=Mus musculus OX=10090 GN=Fth1 PE=1 SV=2	Fth1	1.2471	2.08677	UP	-0.597455	1.32558	DOWN	0.683318	1.13869		43	3.37281	3.03342	7.87172	3.48929	3.13741	8.65807	4.13742	3.38957	3.05003	3.15845	16.4576	16.8887	16.7395	18.1975	3
4515	Q80U63	Mitofusin-2	sp|Q80U63|MFN2_MOUSE Mitofusin-2 OS=Mus musculus OX=10090 GN=Mfn2 PE=1 SV=3	Mfn2	0.144349	0.354379		1.49444	3.43363	UP	-0.129148	0.804151		6	5.85255	5.52099	2.95123	5.6489	6.02585	3.15295	5.72626	5.91313	7.56704	7.01201	12.8271	13.1223	13.0201	13.0774	3
525	A0A1L1SUS7;Q8K0D0	Cyclin-dependent kinase 17 (Fragment)	tr|A0A1L1SUS7|A0A1L1SUS7_MOUSE Cyclin-dependent kinase 17 (Fragment) OS=Mus musculus OX=10090 GN=Cdk17 PE=1 SV=1;sp|Q8K0D0|CDK17_MOUSE Cyclin-dependent kinase 17 OS=Mus musculus OX=10090 GN=Cdk17 PE=1 SV=2	Cdk17	NaN	NaN		0.468616	1.16844		0.0195996	0.09189		3	2.6698	2.0857	NaN	2.88161	2.45167	NaN	3.08311	3.01723	3.55287	3.33543	12.1597	12.848	12.5852	12.6468	2
526	A0A1L1SV73;Q8BY87	Ubiquitin carboxyl-terminal hydrolase 47	tr|A0A1L1SV73|A0A1L1SV73_MOUSE Ubiquitin carboxyl-terminal hydrolase 47 OS=Mus musculus OX=10090 GN=Usp47 PE=1 SV=1;sp|Q8BY87|UBP47_MOUSE Ubiquitin carboxyl-terminal hydrolase 47 OS=Mus musculus OX=10090 GN=Usp47 PE=1 SV=2	Usp47	-0.282444	0.683661		-0.113883	0.226088		-0.0716203	0.431738		65	7.98601	7.76308	8.48357	8.0782	7.54882	7.98692	8.04319	8.24079	7.98425	8.0031	16.4952	16.7848	16.7879	16.7079	3
528	A0A1S6GWJ4;Q91VN6	DEAD (Asp-Glu-Ala-Asp) box polypeptide 41	tr|A0A1S6GWJ4|A0A1S6GWJ4_MOUSE DEAD (Asp-Glu-Ala-Asp) box polypeptide 41 OS=Mus musculus OX=10090 GN=Ddx41 PE=1 SV=1;sp|Q91VN6|DDX41_MOUSE Probable ATP-dependent RNA helicase DDX41 OS=Mus musculus OX=10090 GN=Ddx41 PE=1 SV=2	Ddx41	0.41053	1.18346		-0.0927402	0.204656		0.155756	1.51192		22	6.01094	6.26091	5.808	6.458	6.50026	6.39909	6.29251	5.94687	6.02806	5.97682	14.8239	15.2276	15.2465	15.2249	3
5797	Q91YL7	PGAP2-interacting protein	sp|Q91YL7|PG2IP_MOUSE PGAP2-interacting protein OS=Mus musculus OX=10090 GN=Cwh43 PE=1 SV=1	Cwh43	1.23357	2.7884	UP	0.0941763	0.257796		-0.724678	4.2227	DOWN	60	8.79708	8.69024	8.27212	8.71541	8.8657	9.80623	8.78715	8.73566	8.71802	8.9205	14.9583	15.4545	14.3007	14.8346	3
1315	D3Z1H6;D3Z1H7;E9Q7L7;Q9EPK8	Transient receptor potential cation channel subfamily V member 4	tr|D3Z1H6|D3Z1H6_MOUSE Transient receptor potential cation channel subfamily V member 4 OS=Mus musculus OX=10090 GN=Trpv4 PE=1 SV=1;tr|D3Z1H7|D3Z1H7_MOUSE Transient receptor potential cation channel subfamily V member 4 OS=Mus musculus OX=10090 GN=Trpv4 PE	Trpv4	1.23009	2.37051	UP	NaN	NaN		-0.40088	0.779973		5	NaN	NaN	2.50576	NaN	NaN	4.21855	NaN	NaN	NaN	NaN	11.3352	12.6072	11.7868	11.5848	2
532	A0A1W2P711;Q91ZV0;Q8R311;H3BL19;H3BKL6;H3BJ71	Melanoma inhibitory activity protein 2	tr|A0A1W2P711|A0A1W2P711_MOUSE Melanoma inhibitory activity protein 2 OS=Mus musculus OX=10090 GN=Mia2 PE=1 SV=2;sp|Q91ZV0|MIA2_MOUSE Melanoma inhibitory activity protein 2 OS=Mus musculus OX=10090 GN=Mia2 PE=1 SV=3;sp|Q8R311|CTGE5_MOUSE Endoplasmic reticu	Mia2	0.256866	0.45991		-0.188197	0.465489		0.0134403	0.0719446		56	8.02431	7.76838	8.68801	8.13571	8.50541	9.40914	8.24854	8.17438	7.85779	8.11899	16.1915	16.5074	16.3335	16.5931	3
533	A0A1W2P832;A0A1W2P712;A0A2I3BRX9;Q6GYP7	Ral GTPase-activating protein subunit alpha-1	tr|A0A1W2P832|A0A1W2P832_MOUSE Ral GTPase-activating protein subunit alpha-1 OS=Mus musculus OX=10090 GN=Ralgapa1 PE=1 SV=1;tr|A0A1W2P712|A0A1W2P712_MOUSE Ral GTPase-activating protein subunit alpha-1 OS=Mus musculus OX=10090 GN=Ralgapa1 PE=1 SV=1;tr|A0A2I	Ralgapa1	-1.41639	0.424361		0.0792836	0.0365244		0.00108795	0.000501812		28	8.12412	6.08602	10.4133	6.2921	7.83586	7.60073	8.32993	7.59403	8.6077	7.40829	15.0132	17.5353	15.1532	17.4572	3
534	F8VPV0;A0A1W2P737;P48725	Pericentrin	tr|F8VPV0|F8VPV0_MOUSE Pericentrin OS=Mus musculus OX=10090 GN=Pcnt PE=1 SV=1;tr|A0A1W2P737|A0A1W2P737_MOUSE Pericentrin OS=Mus musculus OX=10090 GN=Pcnt PE=1 SV=1;sp|P48725|PCNT_MOUSE Pericentrin OS=Mus musculus OX=10090 GN=Pcnt PE=1 SV=2	Pcnt	0.0949474	0.121475		0.0250116	0.0400352		-0.377766	1.36436	DOWN	22	4.04422	4.10316	4.63587	3.99286	3.3703	5.27008	3.87519	3.71304	3.86295	3.68224	16.0415	15.9169	15.4115	15.6809	3
535	A0A1W2P768;P84228	Histone H3.2	tr|A0A1W2P768|A0A1W2P768_MOUSE Histone H3.2 OS=Mus musculus OX=10090 GN=Hist2h3c1 PE=1 SV=1;sp|P84228|H32_MOUSE Histone H3.2 OS=Mus musculus OX=10090 GN=Hist1h3b PE=1 SV=2	Hist2h3c1	0.566952	0.872936		0.379831	0.306654		0.2712	0.940624		205	11.4409	11.0288	12.4203	12.038	12.9205	13.5988	11.7469	11.5827	11.1049	12.9064	18.6524	19.3453	19.2149	19.6105	3
536	P45700;A0A1W2P788	Mannosyl-oligosaccharide 1,2-alpha-mannosidase IA	sp|P45700|MA1A1_MOUSE Mannosyl-oligosaccharide 1,2-alpha-mannosidase IA OS=Mus musculus OX=10090 GN=Man1a1 PE=1 SV=1;tr|A0A1W2P788|A0A1W2P788_MOUSE alpha-1,2-Mannosidase (Fragment) OS=Mus musculus OX=10090 GN=Man1a PE=1 SV=1	Man1a1	-0.0468445	0.0926556		-0.0915579	0.210992		0.0190532	0.0727989		25	8.23031	7.8042	6.04124	8.13222	7.9843	6.09595	7.85636	7.85056	7.72267	7.73247	15.4331	15.6473	15.4891	15.7928	3
537	A0A1W2P7F9;Q3V0X0;Q3V0S2;Q04211;P62325	MCG50764, isoform CRA_a	tr|A0A1W2P7F9|A0A1W2P7F9_MOUSE MCG50764, isoform CRA_a OS=Mus musculus OX=10090 GN=Btg1 PE=1 SV=1;tr|Q3V0X0|Q3V0X0_MOUSE B cell translocation gene 1, anti-proliferative, pseudogene 2 OS=Mus musculus OX=10090 GN=Btg1-ps2 PE=2 SV=1;tr|Q3V0S2|Q3V0S2_MOUSE B c	Btg1	NaN	NaN		NaN	NaN		0.175318	0.663806		1	NaN	NaN	NaN	NaN	NaN	NaN	NaN	NaN	NaN	NaN	10.738	10.9192	10.7807	10.9468	1
538	Q61133;A0A1W2P7J9;A0A1W2P6L1	Glutathione S-transferase theta-2	sp|Q61133|GSTT2_MOUSE Glutathione S-transferase theta-2 OS=Mus musculus OX=10090 GN=Gstt2 PE=1 SV=4;tr|A0A1W2P7J9|A0A1W2P7J9_MOUSE Glutathione S-transferase theta-2 (Fragment) OS=Mus musculus OX=10090 GN=Gstt2 PE=1 SV=1;tr|A0A1W2P6L1|A0A1W2P6L1_MOUSE Gluta	Gstt2	NaN	NaN		-1.46295	1.85984	DOWN	0.181827	0.268408		7	2.40762	1.32631	NaN	2.19185	0.921284	NaN	1.72032	1.79892	-0.241919	0.612494	12.5046	12.7048	13.3339	12.4618	2
539	A0A1W2P7K6;Q68EF0	RAB3A interacting protein, isoform CRA_b	tr|A0A1W2P7K6|A0A1W2P7K6_MOUSE RAB3A interacting protein, isoform CRA_b OS=Mus musculus OX=10090 GN=Rab3ip PE=1 SV=1;sp|Q68EF0|RAB3I_MOUSE Rab-3A-interacting protein OS=Mus musculus OX=10090 GN=Rab3ip PE=1 SV=1	Rab3ip	-0.175166	0.297368		NaN	NaN		-0.0671921	0.16313		8	NaN	NaN	5.29219	NaN	NaN	4.92794	NaN	NaN	NaN	NaN	12.6707	13.8251	13.0618	13.5373	2
540	A0A1W2P7L3;O54788	DNA fragmentation factor subunit beta	tr|A0A1W2P7L3|A0A1W2P7L3_MOUSE DNA fragmentation factor subunit beta OS=Mus musculus OX=10090 GN=Dffb PE=1 SV=1;sp|O54788|DFFB_MOUSE DNA fragmentation factor subunit beta OS=Mus musculus OX=10090 GN=Dffb PE=1 SV=1	Dffb	NaN	NaN		NaN	NaN		0.0430559	0.175		1	NaN	NaN	NaN	NaN	NaN	NaN	NaN	NaN	NaN	NaN	11.4806	12.0215	11.7606	12.1281	1
541	Q9CRT8;A0A1W2P7Q6	Exportin-T	sp|Q9CRT8|XPOT_MOUSE Exportin-T OS=Mus musculus OX=10090 GN=Xpot PE=1 SV=3;tr|A0A1W2P7Q6|A0A1W2P7Q6_MOUSE Exportin-T OS=Mus musculus OX=10090 GN=Xpot PE=1 SV=1	Xpot	0.0349092	0.0596464		-0.00887785	0.0160702		0.0631054	0.316421		53	7.20193	7.17203	8.59883	7.52842	7.04767	8.42223	7.27901	7.39232	7.26425	7.32562	16.3822	16.8375	16.581	16.9996	3
543	A0A1W2P7U1;Q8CFI2;A0A1W2P7U9;A0A1W2P8B1;A0A087WP01;A0A140T8I4	Ubiquitin-conjugating enzyme E2 R1	tr|A0A1W2P7U1|A0A1W2P7U1_MOUSE Ubiquitin-conjugating enzyme E2 R1 OS=Mus musculus OX=10090 GN=Cdc34 PE=1 SV=1;sp|Q8CFI2|UB2R1_MOUSE Ubiquitin-conjugating enzyme E2 R1 OS=Mus musculus OX=10090 GN=Cdc34 PE=1 SV=1;tr|A0A1W2P7U9|A0A1W2P7U9_MOUSE Ubiquitin-conj	Cdc34	0.25967	0.242389		0.373282	0.506683		0.0617524	0.37516		9	4.37525	3.88078	3.04747	4.00773	2.86967	2.32259	3.5472	3.72214	4.12416	3.79618	14.2664	14.7532	14.7183	14.7332	3
544	B2RRF0;A0A1W2P7Y1;P35822	Ptprk protein	tr|B2RRF0|B2RRF0_MOUSE Ptprk protein OS=Mus musculus OX=10090 GN=Ptprk PE=1 SV=1;tr|A0A1W2P7Y1|A0A1W2P7Y1_MOUSE Receptor-type tyrosine-protein phosphatase kappa OS=Mus musculus OX=10090 GN=Ptprk PE=1 SV=1;sp|P35822|PTPRK_MOUSE Receptor-type tyrosine-protei	Ptprk	0.0617607	0.101095		-0.180768	0.514446		-0.132102	1.05128		61	7.4475	7.4489	8.4016	7.47233	7.68061	8.84568	7.74187	7.69202	7.3267	7.67892	16.7647	17.33	16.9498	17.1565	3
545	A0A1W2P7Y9;Q810U4	Neuronal cell adhesion molecule	tr|A0A1W2P7Y9|A0A1W2P7Y9_MOUSE Neuronal cell adhesion molecule OS=Mus musculus OX=10090 GN=Nrcam PE=1 SV=1;sp|Q810U4|NRCAM_MOUSE Neuronal cell adhesion molecule OS=Mus musculus OX=10090 GN=Nrcam PE=1 SV=2	Nrcam	NaN	NaN		NaN	NaN		-0.07287	0.228605		1	NaN	NaN	NaN	NaN	NaN	NaN	NaN	NaN	NaN	NaN	11.6837	12.8488	12.2358	12.4407	1
546	A0A1W2P8A8;Q99KK1	Receptor expression-enhancing protein	tr|A0A1W2P8A8|A0A1W2P8A8_MOUSE Receptor expression-enhancing protein OS=Mus musculus OX=10090 GN=Reep3 PE=1 SV=1;sp|Q99KK1|REEP3_MOUSE Receptor expression-enhancing protein 3 OS=Mus musculus OX=10090 GN=Reep3 PE=1 SV=1	Reep3	0.233406	0.452852		NaN	NaN		0.158208	0.597316		8	NaN	NaN	5.40885	NaN	NaN	6.03347	NaN	NaN	NaN	NaN	13.3591	13.7252	14.0973	13.6809	2
547	A0A1Y7VIT3;Q5RI75	Ras and EF-hand domain-containing protein homolog	tr|A0A1Y7VIT3|A0A1Y7VIT3_MOUSE Ras and EF-hand domain-containing protein homolog OS=Mus musculus OX=10090 GN=Rasef PE=1 SV=1;sp|Q5RI75|RASEF_MOUSE Ras and EF-hand domain-containing protein homolog OS=Mus musculus OX=10090 GN=Rasef PE=1 SV=1	Rasef	-0.311458	0.0857457		NaN	NaN		NaN	NaN		3	NaN	NaN	6.51074	NaN	NaN	5.50573	NaN	NaN	NaN	NaN	NaN	NaN	NaN	NaN	1
548	Q5Q9H5;Q5Q9H0;A0A1Y7VIV8;Q5Q9H6;Q5Q9H7;Q9QUG2;A0A1Y7VJV3;Q5Q9H3;Q5Q9H4	DNA polymerase kappa	tr|Q5Q9H5|Q5Q9H5_MOUSE DNA polymerase kappa OS=Mus musculus OX=10090 GN=Polk PE=1 SV=1;tr|Q5Q9H0|Q5Q9H0_MOUSE DNA polymerase kappa OS=Mus musculus OX=10090 GN=Polk PE=1 SV=1;tr|A0A1Y7VIV8|A0A1Y7VIV8_MOUSE DNA polymerase kappa OS=Mus musculus OX=10090 GN=Po	Polk	NaN	NaN		NaN	NaN		0.344869	1.39123	UP	2	NaN	NaN	NaN	NaN	NaN	NaN	NaN	NaN	NaN	NaN	11.0414	11.7041	11.8137	11.7358	1
549	A0A1Y7VJD2;A0A1Y7VP73;A0A1Y7VIX4	Dysbindin	tr|A0A1Y7VJD2|A0A1Y7VJD2_MOUSE Dysbindin OS=Mus musculus OX=10090 GN=Dtnbp1 PE=1 SV=1;tr|A0A1Y7VP73|A0A1Y7VP73_MOUSE Dysbindin OS=Mus musculus OX=10090 GN=Dtnbp1 PE=1 SV=1;tr|A0A1Y7VIX4|A0A1Y7VIX4_MOUSE Dysbindin OS=Mus musculus OX=10090 GN=Dtnbp1 PE=1 SV=	Dtnbp1	NaN	NaN		NaN	NaN		0.0972421	0.497688		3	NaN	NaN	NaN	NaN	NaN	NaN	NaN	NaN	NaN	NaN	13.8946	14.5705	14.2208	14.4398	1
550	A0A1Y7VJ48;P48428	Tubulin-specific chaperone A	tr|A0A1Y7VJ48|A0A1Y7VJ48_MOUSE Tubulin-specific chaperone A OS=Mus musculus OX=10090 GN=Tbca PE=1 SV=1;sp|P48428|TBCA_MOUSE Tubulin-specific chaperone A OS=Mus musculus OX=10090 GN=Tbca PE=1 SV=3	Tbca	-0.269345	0.327739		-0.0315354	0.0621593		0.173901	0.928743		43	8.49609	8.5371	7.87147	8.65231	8.19279	7.11582	8.72806	8.68832	8.6961	8.58451	17.0755	17.1633	17.5008	17.5417	3
551	Q8R2E9;A0A1Y7VJM4;A0A1Y7VNF4	ERO1-like protein beta	sp|Q8R2E9|ERO1B_MOUSE ERO1-like protein beta OS=Mus musculus OX=10090 GN=Ero1b PE=1 SV=1;tr|A0A1Y7VJM4|A0A1Y7VJM4_MOUSE ERO1-like beta (S. cerevisiae) OS=Mus musculus OX=10090 GN=Ero1lb PE=1 SV=1;tr|A0A1Y7VNF4|A0A1Y7VNF4_MOUSE ERO1-like beta (S. cerevisiae	Ero1b	NaN	NaN		NaN	NaN		0.287032	0.573022		2	NaN	NaN	NaN	NaN	NaN	NaN	NaN	NaN	NaN	NaN	11.4933	11.1025	11.5472	11.6224	1
552	A0A1Y7VLE1;A0A1Y7VNH4;A0A1Y7VJT0;Q8VCM3;A0A1Y7VIQ0	Zinc finger FYVE domain-containing protein 21	tr|A0A1Y7VLE1|A0A1Y7VLE1_MOUSE Zinc finger FYVE domain-containing protein 21 OS=Mus musculus OX=10090 GN=Zfyve21 PE=1 SV=1;tr|A0A1Y7VNH4|A0A1Y7VNH4_MOUSE Zinc finger FYVE domain-containing protein 21 OS=Mus musculus OX=10090 GN=Zfyve21 PE=1 SV=1;tr|A0A1Y7V	Zfyve21	NaN	NaN		NaN	NaN		0.157663	0.533593		2	NaN	NaN	NaN	NaN	NaN	NaN	NaN	NaN	NaN	NaN	12.245	12.8348	12.6203	13.0703	1
4554	Q80W94	2-acylglycerol O-acyltransferase 2	sp|Q80W94|MOGT2_MOUSE 2-acylglycerol O-acyltransferase 2 OS=Mus musculus OX=10090 GN=Mogat2 PE=1 SV=1	Mogat2	1.22987	2.11474	UP	-0.73088	1.1106		-0.342757	0.661744		7	2.30188	2.42358	2.4043	2.32066	2.61838	4.00009	2.63777	2.05175	2.00274	1.04208	13.5083	13.3884	13.032	13.5135	3
554	Q9D2Z8;A0A1Y7VK29;A0A1Y7VN53	Kinesin-like protein KIF12	sp|Q9D2Z8|KIF12_MOUSE Kinesin-like protein KIF12 OS=Mus musculus OX=10090 GN=Kif12 PE=1 SV=1;tr|A0A1Y7VK29|A0A1Y7VK29_MOUSE Kinesin-like protein OS=Mus musculus OX=10090 GN=Kif12 PE=1 SV=1;tr|A0A1Y7VN53|A0A1Y7VN53_MOUSE Kinesin-like protein KIF12 OS=Mus mu	Kif12	NaN	NaN		NaN	NaN		-0.0266675	0.116539		2	NaN	NaN	NaN	NaN	NaN	NaN	NaN	NaN	NaN	NaN	11.026	11.7305	11.3961	11.3863	1
555	A0A1Y7VK55;P70255	Nuclear factor 1	tr|A0A1Y7VK55|A0A1Y7VK55_MOUSE Nuclear factor 1 OS=Mus musculus OX=10090 GN=Nfic PE=1 SV=1;sp|P70255|NFIC_MOUSE Nuclear factor 1 C-type OS=Mus musculus OX=10090 GN=Nfic PE=1 SV=1	Nfic	0.398998	0.815293		NaN	NaN		-0.163732	0.384946		7	NaN	NaN	6.3794	NaN	NaN	6.66035	NaN	NaN	NaN	NaN	12.4971	12.4247	12.7882	12.3147	2
2545	P10852;A0A0U1RP98	4F2 cell-surface antigen heavy chain	sp|P10852|4F2_MOUSE 4F2 cell-surface antigen heavy chain OS=Mus musculus OX=10090 GN=Slc3a2 PE=1 SV=1;tr|A0A0U1RP98|A0A0U1RP98_MOUSE 4F2 cell-surface antigen heavy chain (Fragment) OS=Mus musculus OX=10090 GN=Slc3a2 PE=1 SV=1	Slc3a2	1.22683	2.42705	UP	-0.0923094	0.247845		0.0907605	0.381702		102	9.11327	9.26821	9.02583	9.63731	9.73769	10.8292	9.1397	9.20097	8.95187	9.13324	17.5728	17.8211	17.7985	18.1629	3
558	Q8CFR5;A0A1Y7VL34;Q9D2N4;A0A1Y7VJN9	Dystrobrevin	tr|Q8CFR5|Q8CFR5_MOUSE Dystrobrevin OS=Mus musculus OX=10090 GN=Dtna PE=1 SV=1;tr|A0A1Y7VL34|A0A1Y7VL34_MOUSE Dystrobrevin OS=Mus musculus OX=10090 GN=Dtna PE=1 SV=1;sp|Q9D2N4|DTNA_MOUSE Dystrobrevin alpha OS=Mus musculus OX=10090 GN=Dtna PE=1 SV=2;tr|A0A1	Dtna	-0.301757	0.638045		NaN	NaN		0.0314038	0.204295		12	-1.75127	-0.973667	6.46792	-0.62451	-0.906548	6.58925	NaN	-2.66557	-2.5586	-0.533096	14.2409	14.754	14.4244	14.6276	3
559	A0A1Y7VLM0;Q69ZA1	Cyclin-dependent kinase 13	tr|A0A1Y7VLM0|A0A1Y7VLM0_MOUSE Cyclin-dependent kinase 13 OS=Mus musculus OX=10090 GN=Cdk13 PE=1 SV=1;sp|Q69ZA1|CDK13_MOUSE Cyclin-dependent kinase 13 OS=Mus musculus OX=10090 GN=Cdk13 PE=1 SV=3	Cdk13	-0.0261346	0.0361436		NaN	NaN		-0.112478	0.63835		7	NaN	NaN	4.9055	NaN	NaN	4.62182	NaN	NaN	NaN	NaN	14.3147	14.4439	14.4169	14.4728	2
562	A0A1Y7VMD8;B2RQV3;S4R290;Q3UDP0	WD repeat-containing protein 41	tr|A0A1Y7VMD8|A0A1Y7VMD8_MOUSE WD repeat-containing protein 41 OS=Mus musculus OX=10090 GN=Wdr41 PE=1 SV=1;tr|B2RQV3|B2RQV3_MOUSE WD repeat-containing protein 41 OS=Mus musculus OX=10090 GN=Wdr41 PE=1 SV=1;tr|S4R290|S4R290_MOUSE WD repeat-containing protei	Wdr41	NaN	NaN		NaN	NaN		0.158249	0.942458		1	NaN	NaN	NaN	NaN	NaN	NaN	NaN	NaN	NaN	NaN	11.1322	11.5931	11.5204	11.8	1
563	A0A1Y7VMF7;O89016	ATP-binding cassette sub-family D member 4	tr|A0A1Y7VMF7|A0A1Y7VMF7_MOUSE ATP-binding cassette sub-family D member 4 OS=Mus musculus OX=10090 GN=Abcd4 PE=1 SV=1;sp|O89016|ABCD4_MOUSE ATP-binding cassette sub-family D member 4 OS=Mus musculus OX=10090 GN=Abcd4 PE=1 SV=2	Abcd4	NaN	NaN		NaN	NaN		-0.104191	0.254114		2	NaN	NaN	NaN	NaN	NaN	NaN	NaN	NaN	NaN	NaN	10.9218	10.7659	10.7367	10.6906	1
564	A0A1Y7VMG9;Q8BJZ0;D3YY85;D3YXX1;D3YY86;Q8R5C8;A0A1Y7VJ93	Zinc finger MYND domain-containing protein 11 (Fragment)	tr|A0A1Y7VMG9|A0A1Y7VMG9_MOUSE Zinc finger MYND domain-containing protein 11 (Fragment) OS=Mus musculus OX=10090 GN=Zmynd11 PE=1 SV=1;tr|Q8BJZ0|Q8BJZ0_MOUSE Zinc finger MYND domain-containing protein 11 OS=Mus musculus OX=10090 GN=Zmynd11 PE=1 SV=1;tr|D3YY	Zmynd11	-0.0646013	0.113273		0.519648	0.910936		0.103726	0.547269		8	7.40378	7.86604	7.44012	8.23141	9.08911	7.39335	7.8711	7.55743	8.16053	8.23788	13.748	13.869	13.7901	14.0496	3
565	A0A1Y7VMY2;A0A1Y7VKC0;A0A1Y7VKE4;Q9CXU0	Mediator of RNA polymerase II transcription subunit 10	tr|A0A1Y7VMY2|A0A1Y7VMY2_MOUSE Mediator of RNA polymerase II transcription subunit 10 OS=Mus musculus OX=10090 GN=Med10 PE=1 SV=1;tr|A0A1Y7VKC0|A0A1Y7VKC0_MOUSE Mediator of RNA polymerase II transcription subunit 10 (Fragment) OS=Mus musculus OX=10090 GN=M	Med10	NaN	NaN		0.135834	0.251568		NaN	NaN		1	3.10645	3.52344	NaN	3.02986	3.30641	NaN	2.90979	3.17029	3.02281	3.19431	NaN	NaN	NaN	NaN	1
566	A0A1Y7VN19;Q9CXR1	Dehydrogenase/reductase SDR family member 7 (Fragment)	tr|A0A1Y7VN19|A0A1Y7VN19_MOUSE Dehydrogenase/reductase SDR family member 7 (Fragment) OS=Mus musculus OX=10090 GN=Dhrs7 PE=1 SV=1;sp|Q9CXR1|DHRS7_MOUSE Dehydrogenase/reductase SDR family member 7 OS=Mus musculus OX=10090 GN=Dhrs7 PE=1 SV=2	Dhrs7	0.608043	1.23348		NaN	NaN		0.311662	1.46221	UP	24	NaN	NaN	8.60396	NaN	NaN	9.85272	NaN	NaN	NaN	NaN	14.8373	15.7886	15.6674	15.844	2
567	A0A1Y7VNZ6;Q03141	Non-specific serine/threonine protein kinase	tr|A0A1Y7VNZ6|A0A1Y7VNZ6_MOUSE Non-specific serine/threonine protein kinase OS=Mus musculus OX=10090 GN=Mark3 PE=1 SV=1;sp|Q03141|MARK3_MOUSE MAP/microtubule affinity-regulating kinase 3 OS=Mus musculus OX=10090 GN=Mark3 PE=1 SV=2	Mark3	0.263772	0.653286		0.392697	1.26669		-0.227847	1.40127		12	5.22083	4.81721	5.38028	5.64013	5.6212	5.71836	5.47164	5.25788	5.66854	5.79213	15.0347	15.2958	15.0108	14.9333	3
7141	Q9QZI9	Serine incorporator 3	sp|Q9QZI9|SERC3_MOUSE Serine incorporator 3 OS=Mus musculus OX=10090 GN=Serinc3 PE=1 SV=2	Serinc3	1.22464	3.20257	UP	NaN	NaN		NaN	NaN		1	NaN	NaN	4.32869	NaN	NaN	5.91612	NaN	NaN	NaN	NaN	NaN	NaN	NaN	NaN	1
569	A0A217FL69;Q8R3I2	Lysophospholipid acyltransferase 2	tr|A0A217FL69|A0A217FL69_MOUSE Lysophospholipid acyltransferase 2 OS=Mus musculus OX=10090 GN=Mboat2 PE=1 SV=1;sp|Q8R3I2|MBOA2_MOUSE Lysophospholipid acyltransferase 2 OS=Mus musculus OX=10090 GN=Mboat2 PE=1 SV=1	Mboat2	NaN	NaN		NaN	NaN		-0.0374083	0.14731		2	NaN	NaN	NaN	NaN	NaN	NaN	NaN	NaN	NaN	NaN	11.0815	11.2953	10.9216	11.4758	1
570	A0A217FL83;E9Q6B2	Coiled-coil domain-containing protein 85C	tr|A0A217FL83|A0A217FL83_MOUSE Coiled-coil domain-containing protein 85C OS=Mus musculus OX=10090 GN=Ccdc85c PE=1 SV=1;sp|E9Q6B2|CC85C_MOUSE Coiled-coil domain-containing protein 85C OS=Mus musculus OX=10090 GN=Ccdc85c PE=1 SV=1	Ccdc85c	NaN	NaN		0.332828	0.274044		0.0600473	0.209786		2	-0.555927	-0.643383	NaN	-0.514099	-0.420994	NaN	0.0100637	-1.83604	-0.570143	-0.924563	10.4917	10.8855	10.8304	10.7722	2
3505	Q33DR3;E0CYM9	Decaprenyl-diphosphate synthase subunit 2	sp|Q33DR3|DLP1_MOUSE Decaprenyl-diphosphate synthase subunit 2 OS=Mus musculus OX=10090 GN=Pdss2 PE=1 SV=2;tr|E0CYM9|E0CYM9_MOUSE Decaprenyl-diphosphate synthase subunit 2 OS=Mus musculus OX=10090 GN=Pdss2 PE=1 SV=1	Pdss2	1.21454	1.858	UP	NaN	NaN		-0.430715	1.4281	DOWN	3	NaN	NaN	1.60483	NaN	NaN	3.22381	NaN	NaN	NaN	NaN	9.77413	9.52716	8.94395	9.44892	2
574	A0A286YCU5;A0A286YCV2;F8WGD7;Q922Q5	Adenosine 3-phospho 5-phosphosulfate transporter 2 (Fragment)	tr|A0A286YCU5|A0A286YCU5_MOUSE Adenosine 3-phospho 5-phosphosulfate transporter 2 (Fragment) OS=Mus musculus OX=10090 GN=Slc35b3 PE=4 SV=1;tr|A0A286YCV2|A0A286YCV2_MOUSE Adenosine 3-phospho 5-phosphosulfate transporter 2 OS=Mus musculus OX=10090 GN=Slc	Slc35b3	NaN	NaN		0.422653	1.0932		0.0756277	0.458659		2	3.07678	2.44517	NaN	3.20497	3.29039	NaN	3.03687	3.07823	3.52319	3.30042	12.4833	12.8442	12.7206	12.9967	2
5260	Q8K023	Aldo-keto reductase family 1 member C18	sp|Q8K023|AKC1H_MOUSE Aldo-keto reductase family 1 member C18 OS=Mus musculus OX=10090 GN=Akr1c18 PE=1 SV=2	Akr1c18	1.20949	1.42148	UP	NaN	NaN		-0.0632617	0.0808355		4	NaN	NaN	2.34659	NaN	NaN	2.78459	NaN	NaN	NaN	NaN	13.5041	13.3433	13.7727	13.4238	2
576	A0A286YCV6;Q8BL86	Metallo-beta-lactamase domain-containing protein 2 (Fragment)	tr|A0A286YCV6|A0A286YCV6_MOUSE Metallo-beta-lactamase domain-containing protein 2 (Fragment) OS=Mus musculus OX=10090 GN=Mblac2 PE=1 SV=1;sp|Q8BL86|MBLC2_MOUSE Metallo-beta-lactamase domain-containing protein 2 OS=Mus musculus OX=10090 GN=Mblac2 PE=1 SV=2	Mblac2	0.0959377	0.14916		NaN	NaN		NaN	NaN		1	NaN	NaN	4.22458	NaN	NaN	4.36086	NaN	NaN	NaN	NaN	NaN	NaN	NaN	NaN	1
577	A0A286YCV9;E9Q4K7	Kinesin family member 13B	tr|A0A286YCV9|A0A286YCV9_MOUSE Kinesin family member 13B OS=Mus musculus OX=10090 GN=Kif13b PE=1 SV=1;tr|E9Q4K7|E9Q4K7_MOUSE Kinesin family member 13B OS=Mus musculus OX=10090 GN=Kif13b PE=1 SV=1	Kif13b	0.0860551	0.186356		-0.333679	1.24627		-0.136999	0.917028		119	8.37495	8.20021	9.19042	8.38029	8.18562	9.35059	8.53908	8.54975	8.14236	8.20765	17.7507	17.894	17.7666	17.9401	3
2735	P28650;J3QN31	Adenylosuccinate synthetase isozyme 1	sp|P28650|PURA1_MOUSE Adenylosuccinate synthetase isozyme 1 OS=Mus musculus OX=10090 GN=Adssl1 PE=1 SV=2;tr|J3QN31|J3QN31_MOUSE Adenylosuccinate synthetase isozyme 1 OS=Mus musculus OX=10090 GN=Adssl1 PE=1 SV=1	Adssl1	NaN	NaN		1.47908	3.72092	UP	0.0568879	0.23302		6	3.22404	2.86928	NaN	2.82087	2.45665	NaN	2.25656	2.55425	3.99937	3.62504	12.3462	13.1709	12.8219	12.8056	2
579	A0A286YD22;A0A286YDT9;A0A286YDG2;Q9JMB0	G kinase-anchoring protein 1 (Fragment)	tr|A0A286YD22|A0A286YD22_MOUSE G kinase-anchoring protein 1 (Fragment) OS=Mus musculus OX=10090 GN=Gkap1 PE=1 SV=1;tr|A0A286YDT9|A0A286YDT9_MOUSE G kinase-anchoring protein 1 (Fragment) OS=Mus musculus OX=10090 GN=Gkap1 PE=1 SV=1;tr|A0A286YDG2|A0A286YDG2_M	Gkap1	NaN	NaN		NaN	NaN		0.0945803	0.135262		1	NaN	NaN	NaN	NaN	NaN	NaN	NaN	NaN	NaN	NaN	9.5002	10.8586	9.79198	10.8477	1
6684	Q9D8V0;A3KGR9	Minor histocompatibility antigen H13	sp|Q9D8V0|HM13_MOUSE Minor histocompatibility antigen H13 OS=Mus musculus OX=10090 GN=Hm13 PE=1 SV=1;tr|A3KGR9|A3KGR9_MOUSE Histocompatibility 13 (Fragment) OS=Mus musculus OX=10090 GN=H13 PE=1 SV=1	Hm13	1.20914	2.77632	UP	0.117185	0.279785		0.0998446	0.568552		34	8.9074	8.9796	7.98766	9.72175	9.6215	9.68475	8.97424	9.08842	8.87218	9.35372	15.5749	16.0555	15.8465	16.2387	3
581	A0A286YE10;Q9EP84;A0A286YDA5;O70293;A0A286YDZ5	G protein-coupled receptor kinase	tr|A0A286YE10|A0A286YE10_MOUSE G protein-coupled receptor kinase OS=Mus musculus OX=10090 GN=Grk6 PE=1 SV=1;tr|Q9EP84|Q9EP84_MOUSE G protein-coupled receptor kinase OS=Mus musculus OX=10090 GN=Grk6 PE=1 SV=1;tr|A0A286YDA5|A0A286YDA5_MOUSE G protein-coupled	Grk6	0.310379	0.804493		-0.131505	0.0787474		-0.0187933	0.0454356		4	0.332622	0.281431	3.63691	0.154324	-1.50865	3.75702	0.89507	-0.478909	0.29007	-0.435397	12.5719	12.7404	12.5655	13.0534	3
5434	Q8R1G6;A0A087WPL1;F7C957	PDZ and LIM domain protein 2	sp|Q8R1G6|PDLI2_MOUSE PDZ and LIM domain protein 2 OS=Mus musculus OX=10090 GN=Pdlim2 PE=1 SV=1;tr|A0A087WPL1|A0A087WPL1_MOUSE PDZ and LIM domain protein 2 OS=Mus musculus OX=10090 GN=Pdlim2 PE=1 SV=1;tr|F7C957|F7C957_MOUSE PDZ and LIM domain protein 2 (Fr	Pdlim2	1.20174	2.37703	UP	0.598964	1.29372		-0.0823304	0.712682		8	4.01659	3.50284	6.20992	3.8494	3.94242	7.15634	4.12019	3.3817	4.28036	4.33242	12.56	13.0903	12.8245	12.8753	3
7197	Q9R1Q9;Q3TKX1	V-type proton ATPase subunit S1	sp|Q9R1Q9|VAS1_MOUSE V-type proton ATPase subunit S1 OS=Mus musculus OX=10090 GN=Atp6ap1 PE=1 SV=1;tr|Q3TKX1|Q3TKX1_MOUSE ATPase, H+ transporting, lysosomal accessory protein OS=Mus musculus OX=10090 GN=Atp6ap1 PE=1 SV=1	Atp6ap1	1.19724	2.67677	UP	-0.2955	1.07293		-0.0300485	0.106637		20	5.12751	5.09618	6.31893	5.34603	5.36685	7.97212	5.10094	5.15834	4.87593	4.73996	14.3426	14.5204	14.5087	14.4033	3
2621	P17095	High mobility group protein HMG-I/HMG-Y	sp|P17095|HMGA1_MOUSE High mobility group protein HMG-I/HMG-Y OS=Mus musculus OX=10090 GN=Hmga1 PE=1 SV=4	Hmga1	1.19719	3.36221	UP	0.616398	0.966686		0.18757	1.42275		31	7.50263	7.70377	9.10447	8.34465	9.27177	10.3874	7.58451	7.85162	7.92997	8.6692	17.0742	17.6824	17.6992	17.8084	3
585	A0A286YDG5;Q8CG46	Structural maintenance of chromosomes protein 5	tr|A0A286YDG5|A0A286YDG5_MOUSE Structural maintenance of chromosomes protein 5 OS=Mus musculus OX=10090 GN=Smc5 PE=1 SV=1;sp|Q8CG46|SMC5_MOUSE Structural maintenance of chromosomes protein 5 OS=Mus musculus OX=10090 GN=Smc5 PE=1 SV=1	Smc5	-0.104634	0.225796		0.262469	0.704932		-0.0229382	0.161793		17	4.20797	4.47768	5.84574	4.39821	4.40871	5.89088	4.51904	4.38812	4.80173	4.56998	14.3611	14.9371	14.6412	14.7701	3
586	Q8VC03;A0A286YDN1	Echinoderm microtubule-associated protein-like 3	sp|Q8VC03|EMAL3_MOUSE Echinoderm microtubule-associated protein-like 3 OS=Mus musculus OX=10090 GN=Eml3 PE=1 SV=1;tr|A0A286YDN1|A0A286YDN1_MOUSE Echinoderm microtubule-associated protein-like 3 OS=Mus musculus OX=10090 GN=Eml3 PE=1 SV=1	Eml3	-0.193686	0.288727		0.188674	0.380211		-0.197323	1.78353		36	3.87725	3.50627	7.14384	4.03333	3.71392	6.50142	4.104	3.6241	3.82008	4.19409	15.8006	16.4927	15.9827	16.139	3
587	A0A286YDT0;Q7TMY4;A0A286YCS0	THO complex subunit 7 homolog (Fragment)	tr|A0A286YDT0|A0A286YDT0_MOUSE THO complex subunit 7 homolog (Fragment) OS=Mus musculus OX=10090 GN=Thoc7 PE=1 SV=1;sp|Q7TMY4|THOC7_MOUSE THO complex subunit 7 homolog OS=Mus musculus OX=10090 GN=Thoc7 PE=1 SV=2;tr|A0A286YCS0|A0A286YCS0_MOUSE THO complex s	Thoc7	-0.191085	0.531913		0.191279	0.35285		0.0335001	0.194301		9	5.85117	6.2294	6.56752	5.95631	6.43876	6.52067	6.03503	5.79719	6.21343	5.95135	13.5664	14.1794	13.9332	14.057	3
588	A0A286YDT3;E9Q5C9;A0A286YDV7	Nucleolar and coiled-body phosphoprotein 1	tr|A0A286YDT3|A0A286YDT3_MOUSE Nucleolar and coiled-body phosphoprotein 1 OS=Mus musculus OX=10090 GN=Nolc1 PE=1 SV=1;sp|E9Q5C9|NOLC1_MOUSE Nucleolar and coiled-body phosphoprotein 1 OS=Mus musculus OX=10090 GN=Nolc1 PE=1 SV=1;tr|A0A286YDV7|A0A286YDV7_MOUS	Nolc1	NaN	NaN		NaN	NaN		-0.242322	0.56166		1	NaN	NaN	NaN	NaN	NaN	NaN	NaN	NaN	NaN	NaN	11.8762	12.0618	11.259	11.6872	1
589	A0A286YDU2	Ataxin-2 (Fragment)	tr|A0A286YDU2|A0A286YDU2_MOUSE Ataxin-2 (Fragment) OS=Mus musculus OX=10090 GN=Atxn2 PE=1 SV=1	Atxn2	0.3563	0.851799		NaN	NaN		-0.0124884	0.0332711		2	NaN	NaN	4.51014	NaN	NaN	4.82833	NaN	NaN	NaN	NaN	11.4653	11.8548	11.6179	12.0571	2
590	A0A286YDU7;Q8K3J5	Zinc finger protein 131 (Fragment)	tr|A0A286YDU7|A0A286YDU7_MOUSE Zinc finger protein 131 (Fragment) OS=Mus musculus OX=10090 GN=Zfp131 PE=1 SV=1;sp|Q8K3J5|ZN131_MOUSE Zinc finger protein 131 OS=Mus musculus OX=10090 GN=Znf131 PE=1 SV=1	Zfp131	NaN	NaN		NaN	NaN		0.520228	1.90437	UP	1	NaN	NaN	NaN	NaN	NaN	NaN	NaN	NaN	NaN	NaN	9.28281	9.46628	9.9256	10.0139	1
591	Q9QYY8;A0A286YE25	Spastin	sp|Q9QYY8|SPAST_MOUSE Spastin OS=Mus musculus OX=10090 GN=Spast PE=1 SV=3;tr|A0A286YE25|A0A286YE25_MOUSE Spastin OS=Mus musculus OX=10090 GN=Spast PE=1 SV=1	Spast	-0.217841	0.366702		NaN	NaN		0.0372398	0.28354		17	NaN	NaN	4.36772	NaN	NaN	3.70907	NaN	NaN	NaN	NaN	14.7248	15.1525	14.999	15.2481	2
592	A0A286YE31;P52482;H3BL23;H3BL69;D3YXD1;Q91W82	Ubiquitin-conjugating enzyme E2 E1 (Fragment)	tr|A0A286YE31|A0A286YE31_MOUSE Ubiquitin-conjugating enzyme E2 E1 (Fragment) OS=Mus musculus OX=10090 GN=Ube2e1 PE=1 SV=1;sp|P52482|UB2E1_MOUSE Ubiquitin-conjugating enzyme E2 E1 OS=Mus musculus OX=10090 GN=Ube2e1 PE=1 SV=1;tr|H3BL23|H3BL23_MOUSE Ubiquitin	Ube2e1	-0.596213	1.2014		NaN	NaN		0.296956	2.96306		9	NaN	NaN	7.22997	NaN	NaN	6.33128	NaN	NaN	NaN	NaN	14.3083	14.7671	15.0312	14.9857	2
593	E9QAE4;A0A286YE36;O88491	Histone-lysine N-methyltransferase, H3 lysine-36 and H4 lysine-20-specific	tr|E9QAE4|E9QAE4_MOUSE Histone-lysine N-methyltransferase, H3 lysine-36 and H4 lysine-20-specific OS=Mus musculus OX=10090 GN=Nsd1 PE=1 SV=1;tr|A0A286YE36|A0A286YE36_MOUSE Histone-lysine N-methyltransferase, H3 lysine-36 and H4 lysine-20-specific OS=Mus mu	Nsd1	0.368247	0.936181		-0.266409	0.785792		0.0824319	0.118869		4	5.35776	5.28773	2.85858	6.18426	5.77173	3.2721	5.98657	5.90535	5.60659	5.69914	12.7703	13.4528	13.7486	13.1437	3
594	A0A2C9F2A2;Q921Q7	Ras and Rab interactor 1	tr|A0A2C9F2A2|A0A2C9F2A2_MOUSE Ras and Rab interactor 1 OS=Mus musculus OX=10090 GN=Rin1 PE=1 SV=1;sp|Q921Q7|RIN1_MOUSE Ras and Rab interactor 1 OS=Mus musculus OX=10090 GN=Rin1 PE=1 SV=1	Rin1	0.286705	0.599106		NaN	NaN		-0.263654	1.57503		14	NaN	NaN	7.16862	NaN	NaN	7.57122	NaN	NaN	NaN	NaN	13.1606	13.4242	13.0556	13.2252	2
595	A0A2C9F2B5;Q8BX57	PX domain-containing protein kinase-like protein	tr|A0A2C9F2B5|A0A2C9F2B5_MOUSE PX domain-containing protein kinase-like protein OS=Mus musculus OX=10090 GN=Pxk PE=1 SV=1;sp|Q8BX57|PXK_MOUSE PX domain-containing protein kinase-like protein OS=Mus musculus OX=10090 GN=Pxk PE=1 SV=2	Pxk	-0.0875098	0.147915		0.208303	0.203634		0.186482	1.03215		12	-0.0846244	-0.982278	5.46956	-0.64853	-0.696354	5.09022	-0.241356	-0.106001	-0.850168	0.602742	13.7226	14.4538	14.1476	14.6387	3
596	Q07076;A0A2C9F2D2	Annexin A7	sp|Q07076|ANXA7_MOUSE Annexin A7 OS=Mus musculus OX=10090 GN=Anxa7 PE=1 SV=2;tr|A0A2C9F2D2|A0A2C9F2D2_MOUSE Annexin OS=Mus musculus OX=10090 GN=Anxa7 PE=1 SV=1	Anxa7	-0.396027	0.916408		-0.293	1.0034		-0.0151275	0.0304067		112	9.57346	9.36389	8.61464	9.63916	9.34569	8.16962	9.6709	9.67937	9.32618	9.36733	18.3751	18.2081	18.5582	18.4375	3
597	A0A2I3BPG4;Q920N2;Q3TG10	Biotin--protein ligase	tr|A0A2I3BPG4|A0A2I3BPG4_MOUSE Biotin--protein ligase OS=Mus musculus OX=10090 GN=Hlcs PE=1 SV=1;sp|Q920N2|BPL1_MOUSE Biotin--protein ligase OS=Mus musculus OX=10090 GN=Hlcs PE=1 SV=1;tr|Q3TG10|Q3TG10_MOUSE Biotin--protein ligase OS=Mus musculus OX=10090 G	Hlcs	0.339986	0.851547		0.0876116	0.109575		-0.154005	1.77492		9	2.77387	1.84197	6.13793	3.12102	2.47061	6.7148	2.6211	2.42083	2.5653	2.48574	13.5687	14.0844	13.6723	13.8384	3
598	A0A2I3BPN6;E9QAP7	TATA-box-binding protein-associated factor 4	tr|A0A2I3BPN6|A0A2I3BPN6_MOUSE TATA-box-binding protein-associated factor 4 OS=Mus musculus OX=10090 GN=Taf4 PE=1 SV=1;tr|E9QAP7|E9QAP7_MOUSE TATA-box-binding protein-associated factor 4 OS=Mus musculus OX=10090 GN=Taf4 PE=1 SV=1	Taf4	0.279592	0.447358		-0.121732	0.124147		0.166581	0.779089		11	0.686344	1.84342	5.68269	1.18047	0.834307	6.09599	1.01235	0.846473	0.55159	0.822037	13.924	14.7101	14.4043	14.8361	3
599	A0A2I3BRT5;Q7TT21;A0A2I3BPP1;Q3UHB2;Q61037;A0A2I3BPE9	Tuberin	tr|A0A2I3BRT5|A0A2I3BRT5_MOUSE Tuberin OS=Mus musculus OX=10090 GN=Tsc2 PE=1 SV=1;tr|Q7TT21|Q7TT21_MOUSE Tuberin OS=Mus musculus OX=10090 GN=Tsc2 PE=1 SV=1;tr|A0A2I3BPP1|A0A2I3BPP1_MOUSE Tuberin OS=Mus musculus OX=10090 GN=Tsc2 PE=1 SV=1;tr|Q3UHB2|Q3UHB2_M	Tsc2	NaN	NaN		0.275596	0.158108		-0.0429145	0.120091		3	3.07875	5.40395	NaN	3.94345	3.59108	NaN	3.89025	4.15088	3.78921	4.72465	11.6843	12.2292	11.6455	12.3159	2
5243	Q8JZN7;H3BKJ1	Mitochondrial Rho GTPase 2	sp|Q8JZN7|MIRO2_MOUSE Mitochondrial Rho GTPase 2 OS=Mus musculus OX=10090 GN=Rhot2 PE=1 SV=1;tr|H3BKJ1|H3BKJ1_MOUSE Uncharacterized protein (Fragment) OS=Mus musculus OX=10090 GN=Gm20683 PE=4 SV=1	Rhot2	0.4193	1.27918		1.4575	1.62464	UP	-0.0520255	0.275653		11	2.62185	3.09153	5.63981	1.90169	2.85505	6.34206	2.5492	3.12287	4.90029	3.54745	13.4966	13.9879	13.5359	13.8695	3
601	A0A2I3BPT1;A0A2I3BQZ9;Q3TWF3;P12023;A0A2I3BR03	Amyloid-beta A4 protein	tr|A0A2I3BPT1|A0A2I3BPT1_MOUSE Amyloid-beta A4 protein OS=Mus musculus OX=10090 GN=App PE=1 SV=1;tr|A0A2I3BQZ9|A0A2I3BQZ9_MOUSE Amyloid-beta A4 protein OS=Mus musculus OX=10090 GN=App PE=1 SV=1;tr|Q3TWF3|Q3TWF3_MOUSE Amyloid-beta A4 protein OS=Mus musculus	App	-0.0567958	0.0773699		0.0654247	0.12124		-0.0627575	0.195151		41	6.5499	6.5177	9.08159	6.35755	6.88509	9.18869	6.39883	6.40871	6.55027	6.33894	16.306	17.254	16.9592	16.8003	3
602	A0A2I3BPX3;Q6P9J9;A0A2I3BPY8	Anoctamin	tr|A0A2I3BPX3|A0A2I3BPX3_MOUSE Anoctamin OS=Mus musculus OX=10090 GN=Ano6 PE=1 SV=1;sp|Q6P9J9|ANO6_MOUSE Anoctamin-6 OS=Mus musculus OX=10090 GN=Ano6 PE=1 SV=1;tr|A0A2I3BPY8|A0A2I3BPY8_MOUSE Anoctamin OS=Mus musculus OX=10090 GN=Ano6 PE=1 SV=1	Ano6	0.15874	0.243657		NaN	NaN		-0.139375	0.947441		16	NaN	NaN	6.40245	NaN	NaN	7.02735	NaN	NaN	NaN	NaN	15.4811	16.1522	15.8393	15.7061	2
603	A0A2I3BPX9;Q60775	ETS-related transcription factor Elf-1	tr|A0A2I3BPX9|A0A2I3BPX9_MOUSE ETS-related transcription factor Elf-1 OS=Mus musculus OX=10090 GN=Elf1 PE=1 SV=1;sp|Q60775|ELF1_MOUSE ETS-related transcription factor Elf-1 OS=Mus musculus OX=10090 GN=Elf1 PE=1 SV=1	Elf1	NaN	NaN		NaN	NaN		0.133154	0.705412		1	NaN	NaN	NaN	NaN	NaN	NaN	NaN	NaN	NaN	NaN	11.3998	12.1418	11.8914	12.1754	1
604	A0A2I3BPY7;Q9EP71	Ankycorbin	tr|A0A2I3BPY7|A0A2I3BPY7_MOUSE Ankycorbin OS=Mus musculus OX=10090 GN=Rai14 PE=1 SV=1;sp|Q9EP71|RAI14_MOUSE Ankycorbin OS=Mus musculus OX=10090 GN=Rai14 PE=1 SV=1	Rai14	0.125142	0.224503		0.287159	1.04162		-0.174742	2.12625		35	7.74578	7.6761	7.89148	7.91067	8.06926	8.25262	7.89839	7.78542	8.11754	8.07194	16.2015	16.6384	16.3586	16.3673	3
605	A0A2I3BQ16;P62046	Leucine-rich repeat and calponin homology domain-containing protein 1	tr|A0A2I3BQ16|A0A2I3BQ16_MOUSE Leucine-rich repeat and calponin homology domain-containing protein 1 OS=Mus musculus OX=10090 GN=Lrch1 PE=1 SV=1;sp|P62046|LRCH1_MOUSE Leucine-rich repeat and calponin homology domain-containing protein 1 OS=Mus musculus OX=	Lrch1	-0.336609	0.623754		0.123306	0.352654		0.0791137	0.221589		19	5.49349	5.30644	5.55799	5.82094	5.63119	5.41143	5.44109	5.52491	5.60199	5.55625	15.212	15.4068	15.7762	15.368	3
606	A0A2I3BQ34;Q3U2V3	8-oxo-dGDP phosphatase NUDT18	tr|A0A2I3BQ34|A0A2I3BQ34_MOUSE 8-oxo-dGDP phosphatase NUDT18 OS=Mus musculus OX=10090 GN=Nudt18 PE=1 SV=1;sp|Q3U2V3|NUD18_MOUSE 8-oxo-dGDP phosphatase NUDT18 OS=Mus musculus OX=10090 GN=Nudt18 PE=1 SV=1	Nudt18	NaN	NaN		NaN	NaN		0.74279	1.53302	UP	1	NaN	NaN	NaN	NaN	NaN	NaN	NaN	NaN	NaN	NaN	9.79316	10.0814	11.0256	10.2194	1
607	A0A2I3BQ91;Q8BMD6;A0A2I3BQY6	Transmembrane protein 260	tr|A0A2I3BQ91|A0A2I3BQ91_MOUSE Transmembrane protein 260 OS=Mus musculus OX=10090 GN=Tmem260 PE=1 SV=1;sp|Q8BMD6|TM260_MOUSE Transmembrane protein 260 OS=Mus musculus OX=10090 GN=Tmem260 PE=2 SV=2;tr|A0A2I3BQY6|A0A2I3BQY6_MOUSE Transmembrane protein 260 OS	Tmem260	-0.190343	0.220802		NaN	NaN		-0.146401	0.398048		5	NaN	NaN	4.56858	NaN	NaN	5.12994	NaN	NaN	NaN	NaN	11.882	12.0919	12.1881	11.6636	2
608	Q9JI10;A0A2I3BQE0	Serine/threonine-protein kinase 3	sp|Q9JI10|STK3_MOUSE Serine/threonine-protein kinase 3 OS=Mus musculus OX=10090 GN=Stk3 PE=1 SV=1;tr|A0A2I3BQE0|A0A2I3BQE0_MOUSE Serine/threonine-protein kinase 3 OS=Mus musculus OX=10090 GN=Stk3 PE=1 SV=1	Stk3	0.0491099	0.0926386		-0.372719	0.668892		-0.0512188	0.379253		42	7.24022	7.34447	9.31676	8.25243	7.39558	9.19229	7.39129	7.41523	6.8098	7.18626	16.1332	16.4446	16.3781	16.4301	3
609	A0A2I3BRR4;A0A2I3BQF5;Q8C3B8	Protein RFT1 homolog	tr|A0A2I3BRR4|A0A2I3BRR4_MOUSE Protein RFT1 homolog OS=Mus musculus OX=10090 GN=Rft1 PE=1 SV=1;tr|A0A2I3BQF5|A0A2I3BQF5_MOUSE Protein RFT1 homolog OS=Mus musculus OX=10090 GN=Rft1 PE=1 SV=1;sp|Q8C3B8|RFT1_MOUSE Protein RFT1 homolog OS=Mus musculus OX=10090	Rft1	0.550641	0.908716		NaN	NaN		-0.139166	0.597921		2	NaN	NaN	2.9014	NaN	NaN	4.13701	NaN	NaN	NaN	NaN	10.567	11.1049	10.6119	10.666	2
610	A0A2I3BQJ3;Q8K072	Receptor expression-enhancing protein	tr|A0A2I3BQJ3|A0A2I3BQJ3_MOUSE Receptor expression-enhancing protein OS=Mus musculus OX=10090 GN=Reep4 PE=1 SV=1;sp|Q8K072|REEP4_MOUSE Receptor expression-enhancing protein 4 OS=Mus musculus OX=10090 GN=Reep4 PE=1 SV=1	Reep4	0.458573	1.03681		0.0530982	0.0985726		-0.0254362	0.126946		14	6.41545	5.8939	6.52033	6.67793	6.95919	7.34038	6.42611	6.44778	6.45222	6.47896	14.2622	14.856	14.4091	14.7767	3
611	A0A2I3BQP6;Q923T9	Calcium/calmodulin-dependent protein kinase type II subunit gamma	tr|A0A2I3BQP6|A0A2I3BQP6_MOUSE Calcium/calmodulin-dependent protein kinase type II subunit gamma OS=Mus musculus OX=10090 GN=Camk2g PE=1 SV=1;sp|Q923T9|KCC2G_MOUSE Calcium/calmodulin-dependent protein kinase type II subunit gamma OS=Mus musculus OX=10090 G	Camk2g	0.255169	0.468387		NaN	NaN		0.217461	1.22329		9	NaN	NaN	3.70675	NaN	NaN	3.69744	NaN	NaN	NaN	NaN	13.2466	13.7935	13.7883	13.7559	2
612	A0A2I3BQS6;E9Q2H1;Q80TP3	E3 ubiquitin-protein ligase UBR5	tr|A0A2I3BQS6|A0A2I3BQS6_MOUSE E3 ubiquitin-protein ligase UBR5 OS=Mus musculus OX=10090 GN=Ubr5 PE=1 SV=1;tr|E9Q2H1|E9Q2H1_MOUSE E3 ubiquitin-protein ligase UBR5 OS=Mus musculus OX=10090 GN=Ubr5 PE=1 SV=2;sp|Q80TP3|UBR5_MOUSE E3 ubiquitin-protein ligase U	Ubr5	-0.0704484	0.150624		-0.453482	1.23943		-0.0295408	0.116608		71	7.07884	7.30606	9.32109	7.39618	7.56788	9.32468	7.2426	7.28438	6.49737	7.06059	16.6364	17.3997	16.9767	17.2662	3
613	A0A2I3BQS8	Uncharacterized protein	tr|A0A2I3BQS8|A0A2I3BQS8_MOUSE Uncharacterized protein OS=Mus musculus OX=10090 PE=3 SV=1	3 SV=1	0.530689	0.509433		NaN	NaN		0.0622845	0.226177		4	NaN	NaN	2.01643	NaN	NaN	3.15028	NaN	NaN	NaN	NaN	13.7514	14.3107	14.2915	14.1326	2
614	A0A2I3BQW1;Q8BFT2	HAUS augmin-like complex subunit 4 (Fragment)	tr|A0A2I3BQW1|A0A2I3BQW1_MOUSE HAUS augmin-like complex subunit 4 (Fragment) OS=Mus musculus OX=10090 GN=Haus4 PE=1 SV=1;sp|Q8BFT2|HAUS4_MOUSE HAUS augmin-like complex subunit 4 OS=Mus musculus OX=10090 GN=Haus4 PE=1 SV=1	Haus4	NaN	NaN		0.173258	0.204029		-0.0144523	0.0645596		3	4.18007	2.86705	NaN	4.08907	4.02636	NaN	3.6865	3.65306	3.67491	3.9138	12.587	13.0549	12.7917	13.0895	2
615	A0A2I3BQY4	Glucosamine 6-phosphate N-acetyltransferase	tr|A0A2I3BQY4|A0A2I3BQY4_MOUSE Glucosamine 6-phosphate N-acetyltransferase OS=Mus musculus OX=10090 GN=Gnpnat1 PE=1 SV=1	Gnpnat1	NaN	NaN		NaN	NaN		-0.261634	0.521467		1	NaN	NaN	NaN	NaN	NaN	NaN	NaN	NaN	NaN	NaN	10.1205	10.6952	9.87241	10.4041	1
4669	Q8BGI5;D3Z323	Peroxisome assembly protein 26	sp|Q8BGI5|PEX26_MOUSE Peroxisome assembly protein 26 OS=Mus musculus OX=10090 GN=Pex26 PE=1 SV=2;tr|D3Z323|D3Z323_MOUSE Peroxisome assembly protein 26 (Fragment) OS=Mus musculus OX=10090 GN=Pex26 PE=1 SV=8	Pex26	1.1952	2.10418	UP	NaN	NaN		-0.0545108	0.0494752		5	NaN	NaN	-0.12078	NaN	NaN	1.19314	NaN	NaN	NaN	NaN	9.12402	10.1131	9.6931	10.5966	2
617	A0A2I3BRL0;A0A2I3BR81;Q91X76;A0A2I3BQR1	5-nucleotidase domain-containing 2	tr|A0A2I3BRL0|A0A2I3BRL0_MOUSE 5-nucleotidase domain-containing 2 OS=Mus musculus OX=10090 GN=Nt5dc2 PE=1 SV=1;tr|A0A2I3BR81|A0A2I3BR81_MOUSE 5-nucleotidase domain-containing 2 OS=Mus musculus OX=10090 GN=Nt5dc2 PE=1 SV=1;tr|Q91X76|Q91X76_MOUSE 5-nucleo	Nt5dc2	0.107185	0.149803		NaN	NaN		0.143273	1.19894		13	NaN	NaN	8.22323	NaN	NaN	8.51747	NaN	NaN	NaN	NaN	11.5924	12.2143	12.0376	12.1311	2
618	A0A2I3BRC5;F8VQ52;Q01341	Adenylate cyclase	tr|A0A2I3BRC5|A0A2I3BRC5_MOUSE Adenylate cyclase OS=Mus musculus OX=10090 GN=Adcy6 PE=1 SV=1;tr|F8VQ52|F8VQ52_MOUSE Adenylate cyclase OS=Mus musculus OX=10090 GN=Adcy6 PE=1 SV=1;sp|Q01341|ADCY6_MOUSE Adenylate cyclase type 6 OS=Mus musculus OX=10090 GN=Adc	Adcy6	NaN	NaN		NaN	NaN		0.154778	0.28321		7	NaN	NaN	NaN	NaN	NaN	NaN	NaN	NaN	NaN	NaN	12.8629	14.0056	13.2504	13.9141	1
619	E9Q8Q4;E9PWU9;A0A2I3BRC7;E9PZ59;E9PVM8;E9Q2H3;Q5U4H9	Nuclear receptor coactivator 4	tr|E9Q8Q4|E9Q8Q4_MOUSE Nuclear receptor coactivator 4 OS=Mus musculus OX=10090 GN=Ncoa4 PE=1 SV=1;tr|E9PWU9|E9PWU9_MOUSE Nuclear receptor coactivator 4 (Fragment) OS=Mus musculus OX=10090 GN=Ncoa4 PE=1 SV=1;tr|A0A2I3BRC7|A0A2I3BRC7_MOUSE Nuclear receptor c	Ncoa4	NaN	NaN		0.0223899	0.0563662		NaN	NaN		1	2.83232	2.59307	NaN	2.76666	2.74364	NaN	2.71108	2.63812	2.56274	2.67236	NaN	NaN	NaN	NaN	1
620	A0A2I3BRD1;Q8K0F1	TBC1 domain family member 23	tr|A0A2I3BRD1|A0A2I3BRD1_MOUSE TBC1 domain family member 23 OS=Mus musculus OX=10090 GN=Tbc1d23 PE=1 SV=1;sp|Q8K0F1|TBC23_MOUSE TBC1 domain family member 23 OS=Mus musculus OX=10090 GN=Tbc1d23 PE=1 SV=1	Tbc1d23	NaN	NaN		NaN	NaN		0.0955665	0.70576		4	NaN	NaN	NaN	NaN	NaN	NaN	NaN	NaN	NaN	NaN	12.2836	12.7933	12.6638	12.9932	1
621	A0A2I3BRK6;Q9JIX0	Transcription and mRNA export factor ENY2	tr|A0A2I3BRK6|A0A2I3BRK6_MOUSE Transcription and mRNA export factor ENY2 OS=Mus musculus OX=10090 GN=Eny2 PE=1 SV=1;sp|Q9JIX0|ENY2_MOUSE Transcription and mRNA export factor ENY2 OS=Mus musculus OX=10090 GN=Eny2 PE=1 SV=1	Eny2	0.0854388	0.122461		0.214414	0.655983		0.0956207	0.524559		20	7.3497	7.36667	7.53426	7.41996	7.41895	7.40148	7.11853	6.94977	7.32679	7.10696	14.911	15.4982	15.4378	15.3234	3
622	Q91VM5;A0A2I3BRL8	RNA binding motif protein, X-linked-like-1	sp|Q91VM5|RMXL1_MOUSE RNA binding motif protein, X-linked-like-1 OS=Mus musculus OX=10090 GN=Rbmxl1 PE=2 SV=1;tr|A0A2I3BRL8|A0A2I3BRL8_MOUSE Predicted gene 7324 OS=Mus musculus OX=10090 GN=Gm7324 PE=4 SV=1	Rbmxl1	0.285404	0.464265		0.11293	0.180402		0.0416114	0.168302		195	8.9349	9.48043	10.8696	9.52284	9.99166	11.6067	9.34851	9.24129	9.41121	9.33365	18.4283	19.0595	19.1605	18.8724	3
623	A0A2I3BRM6	Heterogeneous nuclear ribonucleoproteins C1/C2 (Fragment)	tr|A0A2I3BRM6|A0A2I3BRM6_MOUSE Heterogeneous nuclear ribonucleoproteins C1/C2 (Fragment) OS=Mus musculus OX=10090 GN=Hnrnpc PE=1 SV=1	Hnrnpc	0.326433	0.506708		0.0803366	0.159993		0.0774702	0.195195		17	6.50786	5.96574	7.3025	6.49023	6.64458	7.82126	6.546	6.50665	6.59361	6.57074	14.6819	15.4975	14.9293	15.528	3
624	A0A2I3BRS5;Q3UCV8	Ubiquitin thioesterase otulin (Fragment)	tr|A0A2I3BRS5|A0A2I3BRS5_MOUSE Ubiquitin thioesterase otulin (Fragment) OS=Mus musculus OX=10090 GN=Otulin PE=1 SV=1;sp|Q3UCV8|OTUL_MOUSE Ubiquitin thioesterase otulin OS=Mus musculus OX=10090 GN=Otulin PE=1 SV=1	Otulin	NaN	NaN		NaN	NaN		0.0383235	0.20785		2	NaN	NaN	NaN	NaN	NaN	NaN	NaN	NaN	NaN	NaN	12.9057	13.3176	13.1235	13.2227	1
625	A0A2I3BRW0;Q9D958	Signal peptidase complex subunit 1	tr|A0A2I3BRW0|A0A2I3BRW0_MOUSE Signal peptidase complex subunit 1 OS=Mus musculus OX=10090 GN=Spcs1 PE=1 SV=1;sp|Q9D958|SPCS1_MOUSE Signal peptidase complex subunit 1 OS=Mus musculus OX=10090 GN=Spcs1 PE=2 SV=3	Spcs1	-0.00719147	0.010499		NaN	NaN		0.18037	0.449977		16	NaN	NaN	8.58526	NaN	NaN	8.84489	NaN	NaN	NaN	NaN	14.9209	15.4995	15.6321	15.6414	2
626	A0A2I3BS18;Q91VT1	E3 SUMO-protein ligase NSE2	tr|A0A2I3BS18|A0A2I3BS18_MOUSE E3 SUMO-protein ligase NSE2 OS=Mus musculus OX=10090 GN=Nsmce2 PE=1 SV=1;sp|Q91VT1|NSE2_MOUSE E3 SUMO-protein ligase NSE2 OS=Mus musculus OX=10090 GN=Nsmce2 PE=2 SV=1	Nsmce2	-0.307013	0.738083		0.272371	0.536624		0.313262	1.69441	UP	4	3.60372	2.79244	3.80643	3.48659	3.69421	3.32337	3.7406	3.57749	3.80684	3.94711	10.6908	11.0697	11.2002	11.4775	3
2305	O54791	Transcription factor MafF	sp|O54791|MAFF_MOUSE Transcription factor MafF OS=Mus musculus OX=10090 GN=Maff PE=2 SV=1	Maff	1.19355	3.14918	UP	NaN	NaN		-0.0633472	0.303268		4	NaN	NaN	4.94411	NaN	NaN	6.27917	NaN	NaN	NaN	NaN	12.3186	12.7552	12.53	12.8025	2
628	A0A2I3BS49;Q9CXU4;Q9WTQ8	Mitochondrial import inner membrane translocase subunit Tim23	tr|A0A2I3BS49|A0A2I3BS49_MOUSE Mitochondrial import inner membrane translocase subunit Tim23 OS=Mus musculus OX=10090 GN=Timm23 PE=1 SV=1;tr|Q9CXU4|Q9CXU4_MOUSE Mitochondrial import inner membrane translocase subunit TIM23 OS=Mus musculus OX=10090 GN=Gm102	Timm23	0.340853	0.810393		-0.0134349	0.0336012		0.0159279	0.067124		27	5.39475	5.33771	7.82432	5.79652	5.74483	8.39968	5.65438	5.74195	5.61111	5.70418	15.6408	16.1804	15.8879	16.245	3
629	A0A2K6EDK3	NudC domain-containing protein 1	tr|A0A2K6EDK3|A0A2K6EDK3_MOUSE NudC domain-containing protein 1 OS=Mus musculus OX=10090 GN=Nudcd1 PE=1 SV=1	Nudcd1	-0.215912	0.355801		0.191152	0.34142		0.0112773	0.0583097		52	7.0781	6.88631	8.02192	7.41735	6.72887	7.51546	7.17413	7.17822	7.14843	7.52482	16.6937	17.1873	17.0042	17.1639	3
630	Q8C181;A0A2K6EDM5	Muscleblind-like protein 2	sp|Q8C181|MBNL2_MOUSE Muscleblind-like protein 2 OS=Mus musculus OX=10090 GN=Mbnl2 PE=2 SV=2;tr|A0A2K6EDM5|A0A2K6EDM5_MOUSE Muscleblind-like protein 2 OS=Mus musculus OX=10090 GN=Mbnl2 PE=1 SV=1	Mbnl2	-0.0764043	0.0990102		0.140286	0.19391		-0.123833	0.778704		17	3.77178	4.38225	7.89166	4.26589	4.38446	7.37408	3.95438	4.25671	4.47158	3.94757	15.1128	15.4776	15.4432	15.3073	3
632	A0A2R8VHF9;E9QPE7;O08638	Myosin-11	tr|A0A2R8VHF9|A0A2R8VHF9_MOUSE Myosin-11 OS=Mus musculus OX=10090 GN=Myh11 PE=1 SV=1;tr|E9QPE7|E9QPE7_MOUSE Myosin-11 OS=Mus musculus OX=10090 GN=Myh11 PE=1 SV=2;sp|O08638|MYH11_MOUSE Myosin-11 OS=Mus musculus OX=10090 GN=Myh11 PE=1 SV=1	Myh11	NaN	NaN		NaN	NaN		0.116656	0.758058		3	NaN	NaN	NaN	NaN	NaN	NaN	NaN	NaN	NaN	NaN	12.4503	13.3085	13.0129	13.1718	1
633	A0A2R8VHH1;Q99P88	Nuclear pore complex protein Nup155	tr|A0A2R8VHH1|A0A2R8VHH1_MOUSE Nuclear pore complex protein Nup155 OS=Mus musculus OX=10090 GN=Nup155 PE=1 SV=1;sp|Q99P88|NU155_MOUSE Nuclear pore complex protein Nup155 OS=Mus musculus OX=10090 GN=Nup155 PE=1 SV=1	Nup155	0.444482	0.924425		0.0230392	0.0513415		-0.00408262	0.0234533		120	8.77288	8.94618	9.60216	9.09677	9.28445	10.5183	9.00256	8.94945	8.93729	8.98903	17.3746	17.7987	17.804	17.7506	3
635	A0A2R8VHM0;F7B6A4;F7C1U0;E0CZ97;F6SYN4;E0CYD2;E0CYQ0	BTB/POZ domain-containing protein KCTD17 isoform 3 (Fragment)	tr|A0A2R8VHM0|A0A2R8VHM0_MOUSE BTB/POZ domain-containing protein KCTD17 isoform 3 (Fragment) OS=Mus musculus OX=10090 GN=Kctd17 PE=1 SV=1;tr|F7B6A4|F7B6A4_MOUSE Potassium channel tetramerisation domain-containing 17 (Fragment) OS=Mus musculus OX=10090 GN=K	Kctd17	NaN	NaN		NaN	NaN		0.0314267	0.155302		1	NaN	NaN	NaN	NaN	NaN	NaN	NaN	NaN	NaN	NaN	10.9623	11.4099	11.105	11.4099	1
636	A0A2R8VHP9;Q3TT81;A0A2R8VHN3;A0A2R8VKF0	Poly(rC)-binding protein 2	tr|A0A2R8VHP9|A0A2R8VHP9_MOUSE Poly(rC)-binding protein 2 OS=Mus musculus OX=10090 GN=Pcbp2 PE=1 SV=1;tr|Q3TT81|Q3TT81_MOUSE Poly(rC)-binding protein 2 OS=Mus musculus OX=10090 GN=Pcbp2 PE=2 SV=1;tr|A0A2R8VHN3|A0A2R8VHN3_MOUSE Poly(rC)-binding protein 2 (F	Pcbp2	NaN	NaN		NaN	NaN		0.290776	1.19894		2	NaN	NaN	NaN	NaN	NaN	NaN	NaN	NaN	NaN	NaN	12.059	12.3562	12.7805	12.4644	1
637	A0A2R8VHR7;A0A2R8W6V9;Q9Z1S5	Neuronal-specific septin-3 (Fragment)	tr|A0A2R8VHR7|A0A2R8VHR7_MOUSE Neuronal-specific septin-3 (Fragment) OS=Mus musculus OX=10090 GN=Sept3 PE=1 SV=1;tr|A0A2R8W6V9|A0A2R8W6V9_MOUSE Neuronal-specific septin-3 OS=Mus musculus OX=10090 GN=Sept3 PE=1 SV=1;sp|Q9Z1S5|SEPT3_MOUSE Neuronal-specific s	#Sept3	NaN	NaN		0.350476	0.534905		NaN	NaN		2	6.92398	6.00216	NaN	7.12928	6.97659	NaN	5.81455	5.63648	6.30398	5.79963	NaN	NaN	NaN	NaN	1
3794	Q499E6	Uncharacterized protein C1orf109 homolog	sp|Q499E6|CA109_MOUSE Uncharacterized protein C1orf109 homolog OS=Mus musculus OX=10090 GN=C1orf109 PE=2 SV=1	C1orf109	1.18342	2.2268	UP	NaN	NaN		NaN	NaN		1	NaN	NaN	-0.0626255	NaN	NaN	1.28706	NaN	NaN	NaN	NaN	NaN	NaN	NaN	NaN	1
4802	Q8BKF1;E9PWD9;E0CY15	DNA-directed RNA polymerase, mitochondrial	sp|Q8BKF1|RPOM_MOUSE DNA-directed RNA polymerase, mitochondrial OS=Mus musculus OX=10090 GN=Polrmt PE=1 SV=1;tr|E9PWD9|E9PWD9_MOUSE DNA-directed RNA polymerase OS=Mus musculus OX=10090 GN=Polrmt PE=1 SV=1;tr|E0CY15|E0CY15_MOUSE DNA-directed RNA polymerase,	Polrmt	1.18257	3.12418	UP	-0.43393	0.754438		-0.000184071	0.000529662		14	4.05041	3.40776	7.95646	4.43576	4.39589	9.07355	4.06893	4.00486	3.09359	4.02574	13.2981	14.0211	13.5643	13.9281	3
640	A0A2R8VI30;A0A2R8VK70;Q61735;A0A2R8VJU9;A0A2R8W6P0;D3Z187;A0A2R8VI94	Leukocyte surface antigen CD47	tr|A0A2R8VI30|A0A2R8VI30_MOUSE Leukocyte surface antigen CD47 OS=Mus musculus OX=10090 GN=Cd47 PE=1 SV=1;tr|A0A2R8VK70|A0A2R8VK70_MOUSE Leukocyte surface antigen CD47 OS=Mus musculus OX=10090 GN=Cd47 PE=1 SV=1;sp|Q61735|CD47_MOUSE Leukocyte surface antigen	Cd47	0.0880037	0.158495		-0.196355	0.464236		0.0119302	0.0587887		14	5.74184	5.26555	6.89518	5.71831	5.84554	7.29462	5.97492	5.93348	5.55102	5.91145	14.9172	15.3824	15.065	15.3754	3
641	A0A2R8VI70;H3BIV6	Cysteine and histidine-rich protein 1	tr|A0A2R8VI70|A0A2R8VI70_MOUSE Cysteine and histidine-rich protein 1 OS=Mus musculus OX=10090 GN=Cyhr1 PE=1 SV=1;tr|H3BIV6|H3BIV6_MOUSE Cysteine and histidine-rich protein 1 OS=Mus musculus OX=10090 GN=Cyhr1 PE=1 SV=1	Cyhr1	NaN	NaN		NaN	NaN		-0.0860929	0.486637		5	NaN	NaN	NaN	NaN	NaN	NaN	NaN	NaN	NaN	NaN	13.61	14.2766	13.9314	13.8795	1
642	A0A2R8W6R9;A0A2R8VI80;Q9JIZ5	Transcription factor AP4 (Fragment)	tr|A0A2R8W6R9|A0A2R8W6R9_MOUSE Transcription factor AP4 (Fragment) OS=Mus musculus OX=10090 GN=Tfap4 PE=1 SV=1;tr|A0A2R8VI80|A0A2R8VI80_MOUSE Transcription factor AP4 (Fragment) OS=Mus musculus OX=10090 GN=Tfap4 PE=1 SV=1;tr|Q9JIZ5|Q9JIZ5_MOUSE Activator p	Tfap4	NaN	NaN		NaN	NaN		-0.58967	0.524003		3	NaN	NaN	NaN	NaN	NaN	NaN	NaN	NaN	NaN	NaN	13.9925	12.9925	13.2836	13.16	1
643	A0A2R8VK43;Q91X79	Chymotrypsin-like elastase family member 1 (Fragment)	tr|A0A2R8VK43|A0A2R8VK43_MOUSE Chymotrypsin-like elastase family member 1 (Fragment) OS=Mus musculus OX=10090 GN=Cela1 PE=1 SV=1;sp|Q91X79|CELA1_MOUSE Chymotrypsin-like elastase family member 1 OS=Mus musculus OX=10090 GN=Cela1 PE=1 SV=1	Cela1	NaN	NaN		NaN	NaN		0.068708	0.212201		2	NaN	NaN	NaN	NaN	NaN	NaN	NaN	NaN	NaN	NaN	11.7062	12.3312	12.1345	11.9724	1
644	A0A2R8VKI7;Q9ERA0	Alpha-globin transcription factor CP2	tr|A0A2R8VKI7|A0A2R8VKI7_MOUSE Alpha-globin transcription factor CP2 OS=Mus musculus OX=10090 GN=Tfcp2 PE=1 SV=1;sp|Q9ERA0|TFCP2_MOUSE Alpha-globin transcription factor CP2 OS=Mus musculus OX=10090 GN=Tfcp2 PE=1 SV=1	Tfcp2	-0.398856	0.553772		0.356294	0.489861		0.26249	0.772035		4	-0.836089	-0.738794	1.32135	-0.80294	-0.331627	0.860923	-0.228943	-1.07254	-0.196277	-0.723206	11.8283	12.3206	12.6979	12.4856	3
646	A0A2R8W6Y5	La-related protein 4	tr|A0A2R8W6Y5|A0A2R8W6Y5_MOUSE La-related protein 4 OS=Mus musculus OX=10090 GN=Larp4 PE=1 SV=1	Larp4	NaN	NaN		NaN	NaN		0.230379	1.10208		2	NaN	NaN	NaN	NaN	NaN	NaN	NaN	NaN	NaN	NaN	10.8702	11.0863	11.0309	11.5855	1
647	A0A2U3TZ54;P61219	DNA-directed RNA polymerases I, II, and III subunit RPABC2	tr|A0A2U3TZ54|A0A2U3TZ54_MOUSE DNA-directed RNA polymerases I, II, and III subunit RPABC2 OS=Mus musculus OX=10090 GN=Polr2f PE=4 SV=1;sp|P61219|RPAB2_MOUSE DNA-directed RNA polymerases I, II, and III subunit RPABC2 OS=Mus musculus OX=10090 GN=Polr2f PE=2	Polr2f	NaN	NaN		NaN	NaN		0.202788	0.462397		2	NaN	NaN	NaN	NaN	NaN	NaN	NaN	NaN	NaN	NaN	9.15805	9.70287	9.45395	10.2027	1
648	A0A2U3TZ82;Q99KW3;G5E8W1	TRIO and F-actin-binding protein	tr|A0A2U3TZ82|A0A2U3TZ82_MOUSE TRIO and F-actin-binding protein OS=Mus musculus OX=10090 GN=Triobp PE=4 SV=1;sp|Q99KW3|TARA_MOUSE TRIO and F-actin-binding protein OS=Mus musculus OX=10090 GN=Triobp PE=1 SV=3;tr|G5E8W1|G5E8W1_MOUSE TRIO and F-actin-binding	Triobp	-0.0148315	0.0253106		0.0265818	0.0590761		-0.113416	1.0838		20	5.58286	5.29006	5.36124	5.79319	5.68151	5.33249	5.68516	5.51891	5.51573	5.68726	15.4936	15.8863	15.5507	15.7988	3
649	A0JNY3;Q8BUV3	Gephyrin	tr|A0JNY3|A0JNY3_MOUSE Gephyrin OS=Mus musculus OX=10090 GN=Gphn PE=1 SV=1;sp|Q8BUV3|GEPH_MOUSE Gephyrin OS=Mus musculus OX=10090 GN=Gphn PE=1 SV=2	Gphn	-0.292856	0.569472		-0.206683	0.485037		-0.0346662	0.182813		43	8.11873	8.32035	8.37378	8.18304	7.77116	7.80484	8.29177	8.35169	7.89445	8.26557	16.2988	16.6528	16.4544	16.7013	3
650	A1A5B6;E9PWX7;S4R2S6	TBC1 domain family member 25	sp|A1A5B6|TBC25_MOUSE TBC1 domain family member 25 OS=Mus musculus OX=10090 GN=Tbc1d25 PE=1 SV=1;tr|E9PWX7|E9PWX7_MOUSE TBC1 domain family member 25 OS=Mus musculus OX=10090 GN=Tbc1d25 PE=1 SV=1;tr|S4R2S6|S4R2S6_MOUSE TBC1 domain family member 25 OS=Mus mu	Tbc1d25	NaN	NaN		-0.733408	1.0467		0.060801	0.336054		3	2.34201	1.47809	NaN	1.8246	0.682663	NaN	1.92771	2.23493	1.29514	1.19169	12.1756	12.7395	12.4986	12.8148	2
2593	P14873	Microtubule-associated protein 1B	sp|P14873|MAP1B_MOUSE Microtubule-associated protein 1B OS=Mus musculus OX=10090 GN=Map1b PE=1 SV=2	Map1b	0.663038	1.09728		1.4559	1.88393	UP	-0.177785	0.523749		15	1.67292	1.97266	5.14881	0.860685	1.98834	5.65978	0.52306	1.33554	2.62021	1.94081	13.8183	14.8229	14.0936	14.3112	3
652	A1L341;Q61214;Q9Z188	Dual-specificity tyrosine-phosphorylation-regulated kinase 1A	tr|A1L341|A1L341_MOUSE Dual-specificity tyrosine-phosphorylation-regulated kinase 1A OS=Mus musculus OX=10090 GN=Dyrk1a PE=1 SV=1;sp|Q61214|DYR1A_MOUSE Dual specificity tyrosine-phosphorylation-regulated kinase 1A OS=Mus musculus OX=10090 GN=Dyrk1a PE=1 SV	Dyrk1a	-0.18227	0.320926		NaN	NaN		0.0682213	0.276108		12	NaN	NaN	5.95259	NaN	NaN	5.89797	NaN	NaN	NaN	NaN	13.906	14.6008	14.2074	14.6466	2
653	A1L3P4;B0QZV3;A0A140LJ55	Sodium/hydrogen exchanger	tr|A1L3P4|A1L3P4_MOUSE Sodium/hydrogen exchanger OS=Mus musculus OX=10090 GN=Slc9a6 PE=1 SV=1;tr|B0QZV3|B0QZV3_MOUSE Sodium/hydrogen exchanger OS=Mus musculus OX=10090 GN=Slc9a6 PE=1 SV=1;tr|A0A140LJ55|A0A140LJ55_MOUSE Solute carrier family 9 (sodium/hydro	Slc9a6	0.376195	1.15112		-0.383129	0.943322		-0.0330106	0.137926		7	1.6148	0.996823	2.88815	1.66385	1.8017	3.22899	1.76413	2.13704	1.34562	1.57986	13.3112	13.5505	13.4094	13.5694	3
654	Q8VHR5;A1L3S7;A0A0U1RNM2	Transcriptional repressor p66-beta	sp|Q8VHR5|P66B_MOUSE Transcriptional repressor p66-beta OS=Mus musculus OX=10090 GN=Gatad2b PE=1 SV=1;tr|A1L3S7|A1L3S7_MOUSE Gatad2b protein OS=Mus musculus OX=10090 GN=Gatad2b PE=1 SV=1;tr|A0A0U1RNM2|A0A0U1RNM2_MOUSE Transcriptional repressor p66-beta (Fr	Gatad2b	0.16471	0.359123		NaN	NaN		-0.080119	0.634799		24	NaN	NaN	6.17957	NaN	NaN	6.52663	NaN	NaN	NaN	NaN	16.2124	16.7179	16.4884	16.6345	2
655	A2A3Z2;Q8BN78	Transcriptional regulator Kaiso (Fragment)	tr|A2A3Z2|A2A3Z2_MOUSE Transcriptional regulator Kaiso (Fragment) OS=Mus musculus OX=10090 GN=Zbtb33 PE=1 SV=1;sp|Q8BN78|KAISO_MOUSE Transcriptional regulator Kaiso OS=Mus musculus OX=10090 GN=Zbtb33 PE=1 SV=1	Zbtb33	NaN	NaN		NaN	NaN		-0.144736	1.07746		3	NaN	NaN	NaN	NaN	NaN	NaN	NaN	NaN	NaN	NaN	13.5308	13.9553	13.5523	13.6118	1
656	A2A432;E9PXY1;J3QJX0	Cullin-4B	sp|A2A432|CUL4B_MOUSE Cullin-4B OS=Mus musculus OX=10090 GN=Cul4b PE=1 SV=1;tr|E9PXY1|E9PXY1_MOUSE Cullin-4B OS=Mus musculus OX=10090 GN=Cul4b PE=1 SV=2;tr|J3QJX0|J3QJX0_MOUSE Cullin-4B OS=Mus musculus OX=10090 GN=Cul4b PE=1 SV=1	Cul4b	0.0510983	0.103663		0.279544	0.904754		-0.0285632	0.196785		74	8.10114	8.40041	9.68552	8.37112	8.33642	9.58982	8.18329	8.25828	8.41015	8.51905	17.1691	17.687	17.5783	17.5681	3
657	A2A464;Q8R4D1	Sodium/hydrogen exchanger	tr|A2A464|A2A464_MOUSE Sodium/hydrogen exchanger OS=Mus musculus OX=10090 GN=Slc9a8 PE=1 SV=1;sp|Q8R4D1|SL9A8_MOUSE Sodium/hydrogen exchanger 8 OS=Mus musculus OX=10090 GN=Slc9a8 PE=1 SV=1	Slc9a8	0.439178	1.15606		NaN	NaN		NaN	NaN		3	NaN	NaN	3.97673	NaN	NaN	4.79587	NaN	NaN	NaN	NaN	NaN	NaN	NaN	NaN	1
658	Q05BA5;A2A468;O09000	Nuclear receptor coactivator	tr|Q05BA5|Q05BA5_MOUSE Nuclear receptor coactivator OS=Mus musculus OX=10090 GN=Ncoa3 PE=1 SV=1;tr|A2A468|A2A468_MOUSE Nuclear receptor coactivator OS=Mus musculus OX=10090 GN=Ncoa3 PE=1 SV=1;sp|O09000|NCOA3_MOUSE Nuclear receptor coactivator 3 OS=Mus musc	Ncoa3	NaN	NaN		NaN	NaN		-0.207846	0.713479		6	NaN	NaN	NaN	NaN	NaN	NaN	NaN	NaN	NaN	NaN	14.2229	14.9547	13.9254	14.5193	1
651	A1BN54	Alpha actinin 1a	tr|A1BN54|A1BN54_MOUSE Alpha actinin 1a OS=Mus musculus OX=10090 GN=Actn1 PE=1 SV=1	Actn1	NaN	NaN		1.44793	2.95816	UP	NaN	NaN		1	4.75018	5.59003	NaN	4.9619	5.13414	NaN	4.93097	4.93097	6.48622	6.21762	NaN	NaN	NaN	NaN	1
3890	Q5SUD5;Q5SUC9	Protein SCO1 homolog, mitochondrial	tr|Q5SUD5|Q5SUD5_MOUSE Protein SCO1 homolog, mitochondrial OS=Mus musculus OX=10090 GN=Sco1 PE=1 SV=1;sp|Q5SUC9|SCO1_MOUSE Protein SCO1 homolog, mitochondrial OS=Mus musculus OX=10090 GN=Sco1 PE=1 SV=1	Sco1	0.10039	0.160538		1.43628	1.97252	UP	-0.115931	0.513113		12	4.84418	4.38398	7.26894	4.65524	4.84845	7.90231	5.13011	5.18903	7.29048	5.84785	14.031	14.223	14.0324	14.1344	3
661	A2A4B3;A2A4B1;Q99PI4	Phosphatidate phosphatase LPIN3	tr|A2A4B3|A2A4B3_MOUSE Phosphatidate phosphatase LPIN3 OS=Mus musculus OX=10090 GN=Lpin3 PE=1 SV=1;tr|A2A4B1|A2A4B1_MOUSE Phosphatidate phosphatase LPIN3 OS=Mus musculus OX=10090 GN=Lpin3 PE=1 SV=1;sp|Q99PI4|LPIN3_MOUSE Phosphatidate phosphatase LPIN3 OS=M	Lpin3	0.275457	0.29475		NaN	NaN		-0.125183	0.115941		4	NaN	NaN	0.959028	NaN	NaN	1.1553	NaN	NaN	NaN	NaN	9.32549	8.78581	8.51029	10.0788	2
662	A2A4I8;A2A4I9;Q812C9;O70423	Amine oxidase (Fragment)	tr|A2A4I8|A2A4I8_MOUSE Amine oxidase (Fragment) OS=Mus musculus OX=10090 GN=Aoc3 PE=1 SV=1;tr|A2A4I9|A2A4I9_MOUSE Amine oxidase OS=Mus musculus OX=10090 GN=Aoc2 PE=3 SV=1;sp|Q812C9|AOC2_MOUSE Retina-specific copper amine oxidase OS=Mus musculus OX=10090 GN	Aoc3	0.0595987	0.0431993		NaN	NaN		-0.295558	1.16312		2	NaN	NaN	4.88157	NaN	NaN	4.68263	NaN	NaN	NaN	NaN	12.2368	12.434	12.3374	12.0212	2
663	Q05BC8;A2A4N5;A2A4N8;A2A4N7;K3W4P1;P97432;F6S397	Nbr1 protein	tr|Q05BC8|Q05BC8_MOUSE Nbr1 protein OS=Mus musculus OX=10090 GN=Nbr1 PE=1 SV=1;tr|A2A4N5|A2A4N5_MOUSE Next to BRCA1 gene 1 protein OS=Mus musculus OX=10090 GN=Nbr1 PE=1 SV=1;tr|A2A4N8|A2A4N8_MOUSE Next to BRCA1 gene 1 protein OS=Mus musculus OX=10090 GN=Nb	Nbr1	NaN	NaN		-0.306775	0.274845		-0.105791	0.176387		3	0.538538	1.30247	NaN	2.04904	0.60502	NaN	1.09606	1.54533	0.711495	1.08209	10.4145	10.5754	10.8139	9.95778	2
664	A2A4P0;A2A4N9	ATP-dependent RNA helicase DHX8	sp|A2A4P0|DHX8_MOUSE ATP-dependent RNA helicase DHX8 OS=Mus musculus OX=10090 GN=Dhx8 PE=2 SV=1;tr|A2A4N9|A2A4N9_MOUSE ATP-dependent RNA helicase DHX8 (Fragment) OS=Mus musculus OX=10090 GN=Dhx8 PE=1 SV=8	Dhx8	0.422686	0.859693		-0.362018	0.295219		0.187163	1.05904		8	-0.300217	0.387363	5.50472	0.0192037	1.1275	6.17183	0.993348	-0.201543	-0.52048	0.305912	11.5926	12.1206	12.0301	12.005	3
2463	P84244;P02301;F8WI35;E0CZ27	Histone H3.3	sp|P84244|H33_MOUSE Histone H3.3 OS=Mus musculus OX=10090 GN=H3f3a PE=1 SV=2;sp|P02301|H3C_MOUSE Histone H3.3C OS=Mus musculus OX=10090 GN=H3f3c PE=3 SV=3;tr|F8WI35|F8WI35_MOUSE Histone H3 OS=Mus musculus OX=10090 GN=H3f3a PE=1 SV=1;tr|E0CZ27|E0CZ27_MOUSE	H3f3a	1.18149	1.59785	UP	-0.0247203	0.0368552		0.435325	0.918621		10	7.49601	7.77109	7.16551	7.97424	8.47792	9.09083	7.83289	7.84172	7.52286	8.03386	12.1959	13.7184	13.2743	13.7581	3
666	A2A4Z1;Q9D1C1	Ubiquitin-conjugating enzyme E2 C	tr|A2A4Z1|A2A4Z1_MOUSE Ubiquitin-conjugating enzyme E2 C OS=Mus musculus OX=10090 GN=Ube2c PE=1 SV=1;sp|Q9D1C1|UBE2C_MOUSE Ubiquitin-conjugating enzyme E2 C OS=Mus musculus OX=10090 GN=Ube2c PE=1 SV=1	Ube2c	NaN	NaN		0.0379803	0.0518777		0.221479	0.461075		12	5.97233	6.71205	NaN	6.27501	5.89956	NaN	6.08888	6.00407	6.02428	6.09523	14.1965	15.0217	14.4685	15.4437	2
667	Q3TZ02;A2A517;Q9QX11	Cytohesin-1	tr|Q3TZ02|Q3TZ02_MOUSE Cytohesin-1 OS=Mus musculus OX=10090 GN=Cyth1 PE=1 SV=1;tr|A2A517|A2A517_MOUSE Cytohesin-1 (Fragment) OS=Mus musculus OX=10090 GN=Cyth1 PE=1 SV=1;sp|Q9QX11|CYH1_MOUSE Cytohesin-1 OS=Mus musculus OX=10090 GN=Cyth1 PE=1 SV=2	Cyth1	NaN	NaN		NaN	NaN		0.18871	0.441278		1	NaN	NaN	NaN	NaN	NaN	NaN	NaN	NaN	NaN	NaN	9.79871	10.3096	10.8667	10.1981	1
669	A2A547;P84099	Ribosomal protein L19	tr|A2A547|A2A547_MOUSE Ribosomal protein L19 OS=Mus musculus OX=10090 GN=Rpl19 PE=1 SV=1;sp|P84099|RL19_MOUSE 60S ribosomal protein L19 OS=Mus musculus OX=10090 GN=Rpl19 PE=1 SV=1	Rpl19	0.0322876	0.0473307		0.297379	0.575968		0.0251115	0.126449		102	9.56236	9.88289	10.6195	10.0397	9.77859	10.2881	9.80326	10.0808	9.83602	10.5714	18.0963	18.4916	18.3977	18.5586	3
670	A2A559	Post-GPI attachment to proteins factor 3	sp|A2A559|PGAP3_MOUSE Post-GPI attachment to proteins factor 3 OS=Mus musculus OX=10090 GN=Pgap3 PE=2 SV=1	Pgap3	-0.147311	0.26		-0.242944	0.62301		-0.457984	2.78451	DOWN	3	4.19101	4.15971	4.34013	4.25595	4.49736	4.59497	4.25814	4.26198	3.72607	4.23665	10.2536	11.01	10.1081	10.384	3
671	P55065;A2A5K2;A2A5K3	Phospholipid transfer protein	sp|P55065|PLTP_MOUSE Phospholipid transfer protein OS=Mus musculus OX=10090 GN=Pltp PE=1 SV=1;tr|A2A5K2|A2A5K2_MOUSE Phospholipid transfer protein OS=Mus musculus OX=10090 GN=Pltp PE=1 SV=1;tr|A2A5K3|A2A5K3_MOUSE Phospholipid transfer protein (Fragment) OS	Pltp	0.0235757	0.0196924		NaN	NaN		-0.713942	4.82113	DOWN	2	NaN	NaN	3.85609	NaN	NaN	3.83147	NaN	NaN	NaN	NaN	12.496	12.9545	12.0504	12.1494	2
672	A2A5R2	Brefeldin A-inhibited guanine nucleotide-exchange protein 2	sp|A2A5R2|BIG2_MOUSE Brefeldin A-inhibited guanine nucleotide-exchange protein 2 OS=Mus musculus OX=10090 GN=Arfgef2 PE=1 SV=1	Arfgef2	-0.40505	0.71506		-0.0509336	0.0555638		-0.0199945	0.138796		20	6.15587	7.16672	6.5562	6.32034	5.84386	6.40912	6.01719	6.17315	5.94402	6.09563	15.3023	15.8068	15.5379	15.7711	3
673	A2A5R8;Q9DBE7;A2A5S3;Q9Z108;V9GX87	Double-stranded RNA-binding protein Staufen homolog 1	tr|A2A5R8|A2A5R8_MOUSE Double-stranded RNA-binding protein Staufen homolog 1 OS=Mus musculus OX=10090 GN=Stau1 PE=1 SV=1;tr|Q9DBE7|Q9DBE7_MOUSE Double-stranded RNA-binding protein Staufen homolog 1 OS=Mus musculus OX=10090 GN=Stau1 PE=1 SV=1;tr|A2A5S3|A2A5	Stau1	0.106785	0.245859		-0.256872	0.906308		0.0674349	0.48405		30	4.6368	4.72944	6.85599	4.58292	4.69777	7.07521	5.32614	5.32869	4.97412	5.11458	15.8276	16.3326	16.2045	16.3853	3
674	A2A5V3;A2A5V2;S4R2D3;P55194;A0A2R8W6I7	SH3 domain-binding protein 1	tr|A2A5V3|A2A5V3_MOUSE SH3 domain-binding protein 1 OS=Mus musculus OX=10090 GN=Sh3bp1 PE=1 SV=1;tr|A2A5V2|A2A5V2_MOUSE SH3 domain-binding protein 1 OS=Mus musculus OX=10090 GN=Sh3bp1 PE=1 SV=1;tr|S4R2D3|S4R2D3_MOUSE SH3 domain-binding protein 1 OS=Mus mus	Sh3bp1	-0.0596831	0.0844761		-0.0797331	0.201694		-0.270442	1.33729		18	5.36233	5.4363	5.09449	5.57331	5.72923	5.31299	5.74599	5.57794	5.59231	5.51784	15.8531	15.864	15.7522	15.6189	3
675	E9Q6A7;A2A655;A2A654	Bromodomain PHD finger transcription factor	tr|E9Q6A7|E9Q6A7_MOUSE Bromodomain PHD finger transcription factor OS=Mus musculus OX=10090 GN=Bptf PE=1 SV=1;tr|A2A655|A2A655_MOUSE Bromodomain PHD finger transcription factor OS=Mus musculus OX=10090 GN=Bptf PE=1 SV=1;tr|A2A654|A2A654_MOUSE Bromodomain P	Bptf	0.0421444	0.0863755		-0.284973	0.824458		0.104878	0.348941		14	5.72503	5.60196	7.00225	5.74494	5.71902	7.17802	5.38187	5.6102	4.95791	5.4098	13.5882	14.5774	14.2082	14.4646	3
676	A2A6A1	G patch domain-containing protein 8	sp|A2A6A1|GPTC8_MOUSE G patch domain-containing protein 8 OS=Mus musculus OX=10090 GN=Gpatch8 PE=1 SV=1	Gpatch8	NaN	NaN		0.171396	0.487005		-0.0849062	0.43507		6	4.42129	4.49883	NaN	5.0816	5.06803	NaN	4.24664	4.34689	4.54331	4.33543	12.6577	13.0873	12.7322	12.891	2
678	A2A6Q5;Q8R568	Cell division cycle protein 27 homolog	sp|A2A6Q5|CDC27_MOUSE Cell division cycle protein 27 homolog OS=Mus musculus OX=10090 GN=Cdc27 PE=1 SV=1;tr|Q8R568|Q8R568_MOUSE Cell division cycle 27 homolog (S. cerevisiae) OS=Mus musculus OX=10090 GN=Cdc27 PE=1 SV=1	Cdc27	-0.338688	0.610905		0.153564	0.326895		-0.016029	0.0514837		9	2.94883	2.86861	6.04481	3.40735	3.60217	5.61809	2.67043	3.0782	3.0709	2.84485	13.7245	14.2042	14.2356	14.0438	3
679	F8VQM4;A2A716	Oxysterol-binding protein	tr|F8VQM4|F8VQM4_MOUSE Oxysterol-binding protein OS=Mus musculus OX=10090 GN=Osbpl7 PE=1 SV=1;tr|A2A716|A2A716_MOUSE Oxysterol-binding protein OS=Mus musculus OX=10090 GN=Osbpl7 PE=1 SV=1	Osbpl7	NaN	NaN		NaN	NaN		-0.124228	0.334761		1	NaN	NaN	NaN	NaN	NaN	NaN	NaN	NaN	NaN	NaN	11.2063	12.0372	11.1261	11.4306	1
680	F6VYE2;A2A791	Zinc finger MYM-type protein 4 (Fragment)	tr|F6VYE2|F6VYE2_MOUSE Zinc finger MYM-type protein 4 (Fragment) OS=Mus musculus OX=10090 GN=Zmym4 PE=1 SV=1;sp|A2A791|ZMYM4_MOUSE Zinc finger MYM-type protein 4 OS=Mus musculus OX=10090 GN=Zmym4 PE=1 SV=1	Zmym4	0.102643	0.187929		0.246694	0.653127		NaN	NaN		4	5.28062	4.86562	5.07669	4.86205	5.17656	5.28459	4.92633	4.88567	5.11732	5.1359	NaN	NaN	NaN	NaN	2
508	A0A1L1SS44;Q60709;Q06335	Amyloid-like protein 2 (Fragment)	tr|A0A1L1SS44|A0A1L1SS44_MOUSE Amyloid-like protein 2 (Fragment) OS=Mus musculus OX=10090 GN=Aplp2 PE=1 SV=1;tr|Q60709|Q60709_MOUSE Amyloid-like protein 2 OS=Mus musculus OX=10090 GN=Aplp2 PE=1 SV=1;sp|Q06335|APLP2_MOUSE Amyloid-like protein 2 OS=Mus muscu	Aplp2	1.18147	2.48155	UP	-0.0361169	0.062367		0.0932275	0.654183		17	4.88548	4.91982	7.06232	4.65518	5.10999	8.81298	5.05827	4.72132	4.84634	4.80839	14.5409	15.0334	14.743	15.0727	3
682	A2A7B5	PR domain-containing 2, with ZNF domain	tr|A2A7B5|A2A7B5_MOUSE PR domain-containing 2, with ZNF domain OS=Mus musculus OX=10090 GN=Prdm2 PE=1 SV=1	Prdm2	NaN	NaN		NaN	NaN		0.0418579	0.199381		1	NaN	NaN	NaN	NaN	NaN	NaN	NaN	NaN	NaN	NaN	11.8057	12.3233	12.0194	12.4683	1
683	A2A7Q5;A6PW84;Q3V1T4	Prolyl 3-hydroxylase 1	tr|A2A7Q5|A2A7Q5_MOUSE Prolyl 3-hydroxylase 1 OS=Mus musculus OX=10090 GN=P3h1 PE=1 SV=1;tr|A6PW84|A6PW84_MOUSE Prolyl 3-hydroxylase 1 OS=Mus musculus OX=10090 GN=P3h1 PE=1 SV=1;sp|Q3V1T4|P3H1_MOUSE Prolyl 3-hydroxylase 1 OS=Mus musculus OX=10090 GN=P3h1 P	P3h1	NaN	NaN		-0.160552	0.442763		0.0147176	0.0448511		2	2.90701	2.92054	NaN	2.86558	3.11318	NaN	3.12661	3.13327	2.77899	3.01559	11.2165	12.0144	11.8612	11.6833	2
684	A2A7S7;Q91WQ3	Tyrosine--tRNA ligase	tr|A2A7S7|A2A7S7_MOUSE Tyrosine--tRNA ligase OS=Mus musculus OX=10090 GN=Yars PE=1 SV=1;sp|Q91WQ3|SYYC_MOUSE Tyrosine--tRNA ligase, cytoplasmic OS=Mus musculus OX=10090 GN=Yars PE=1 SV=3	Yars	0.314805	0.820231		-0.0463238	0.103201		0.0424367	0.160958		153	10.388	10.1596	10.1461	10.3358	9.95012	10.1983	10.3337	10.395	10.2392	10.3238	18.3511	18.4714	18.6019	18.8451	3
5325	Q8K2J7	RELT-like protein 1	sp|Q8K2J7|RELL1_MOUSE RELT-like protein 1 OS=Mus musculus OX=10090 GN=Rell1 PE=2 SV=2	Rell1	1.17994	3.5222	UP	NaN	NaN		-0.0389386	0.2153		7	NaN	NaN	4.4923	NaN	NaN	5.90699	NaN	NaN	NaN	NaN	13.6628	14.1145	13.762	14.0856	2
5041	Q8C2E4	Pentatricopeptide repeat-containing protein 1, mitochondrial	sp|Q8C2E4|PTCD1_MOUSE Pentatricopeptide repeat-containing protein 1, mitochondrial OS=Mus musculus OX=10090 GN=Ptcd1 PE=2 SV=2	Ptcd1	1.17696	2.30601	UP	0.130789	0.239869		0.0432997	0.169809		7	2.85519	2.08794	2.76553	3.04569	3.20516	4.59084	2.75298	2.6666	2.77123	2.7548	10.0551	10.9556	10.4688	10.5635	3
688	A2A863	Integrin beta-4	sp|A2A863|ITB4_MOUSE Integrin beta-4 OS=Mus musculus OX=10090 GN=Itgb4 PE=1 SV=1	Itgb4	-0.0276347	0.0429989		-0.085176	0.205737		-0.21572	2.62603		234	10.0084	9.97527	10.7856	10.3065	10.5664	11.088	10.207	10.3108	10.1128	10.162	18.9048	19.2634	19.0471	19.0778	3
689	A2A864	Integrin beta	tr|A2A864|A2A864_MOUSE Integrin beta OS=Mus musculus OX=10090 GN=Itgb4 PE=1 SV=1	Itgb4	NaN	NaN		NaN	NaN		-0.0410489	0.0554072		1	NaN	NaN	NaN	NaN	NaN	NaN	NaN	NaN	NaN	NaN	11.246	12.201	11.0548	12.0916	1
372	A0A0R4J293;Q9JLF6	Protein-glutamine gamma-glutamyltransferase K	tr|A0A0R4J293|A0A0R4J293_MOUSE Protein-glutamine gamma-glutamyltransferase K OS=Mus musculus OX=10090 GN=Tgm1 PE=1 SV=1;sp|Q9JLF6|TGM1_MOUSE Protein-glutamine gamma-glutamyltransferase K OS=Mus musculus OX=10090 GN=Tgm1 PE=1 SV=2	Tgm1	1.17155	1.85342	UP	0.752924	1.32689	UP	-0.0114525	0.051219		21	2.52416	2.89486	8.22728	2.77492	3.60999	9.77131	2.82481	2.68905	3.614	3.26373	14.8926	15.516	15.1898	15.5721	3
692	A2A8L5;F6S1X8;F6Y3V0	Receptor-type tyrosine-protein phosphatase F	sp|A2A8L5|PTPRF_MOUSE Receptor-type tyrosine-protein phosphatase F OS=Mus musculus OX=10090 GN=Ptprf PE=1 SV=1;tr|F6S1X8|F6S1X8_MOUSE Receptor-type tyrosine-protein phosphatase F (Fragment) OS=Mus musculus OX=10090 GN=Ptprf PE=1 SV=1;tr|F6Y3V0|F6Y3V0_MOUSE	Ptprf	-0.0264348	0.0547554		0.253499	0.469982		0.22732	1.88791		12	2.25816	1.7554	6.89348	2.37276	2.74754	7.00776	2.76522	3.3417	3.16504	3.29106	13.0228	13.767	13.5521	13.7292	3
5038	Q8C1E7;D3Z0U3	Transmembrane protein 120A	sp|Q8C1E7|T120A_MOUSE Transmembrane protein 120A OS=Mus musculus OX=10090 GN=Tmem120a PE=1 SV=1;tr|D3Z0U3|D3Z0U3_MOUSE Transmembrane protein 120A (Fragment) OS=Mus musculus OX=10090 GN=Tmem120a PE=1 SV=8	Tmem120a	1.16945	2.62517	UP	NaN	NaN		-0.345629	1.70871	DOWN	11	NaN	NaN	7.20056	NaN	NaN	8.99986	NaN	NaN	NaN	NaN	11.0918	11.5862	11.1833	10.968	2
694	A2A8U2	Transmembrane protein 201	sp|A2A8U2|TM201_MOUSE Transmembrane protein 201 OS=Mus musculus OX=10090 GN=Tmem201 PE=1 SV=1	Tmem201	0.573322	0.917043		NaN	NaN		-0.140937	0.457183		2	NaN	NaN	4.21754	NaN	NaN	5.56325	NaN	NaN	NaN	NaN	10.7034	10.9056	10.6166	10.5025	2
695	A2A8V8;A2A8V9;E9PUK6;Q52KI8;E9QKA4;A2A983	Serine/arginine repetitive matrix protein 1	tr|A2A8V8|A2A8V8_MOUSE Serine/arginine repetitive matrix protein 1 OS=Mus musculus OX=10090 GN=Srrm1 PE=1 SV=1;tr|A2A8V9|A2A8V9_MOUSE Serine/arginine repetitive matrix protein 1 OS=Mus musculus OX=10090 GN=Srrm1 PE=1 SV=1;tr|E9PUK6|E9PUK6_MOUSE Serine/argi	Srrm1	0.0537573	0.102362		0.031898	0.0588273		0.121872	0.873103		40	6.63316	6.36952	8.82661	7.06037	7.47735	9.03788	6.92908	6.85835	6.99152	6.80361	15.8317	16.415	16.5016	16.4397	3
696	A2A934;A2A930;A2A931;A2A933;A2A935	PR domain zinc finger protein 16	tr|A2A934|A2A934_MOUSE PR domain zinc finger protein 16 OS=Mus musculus OX=10090 GN=Prdm16 PE=1 SV=1;tr|A2A930|A2A930_MOUSE PR domain zinc finger protein 16 OS=Mus musculus OX=10090 GN=Prdm16 PE=1 SV=1;tr|A2A931|A2A931_MOUSE PR domain zinc finger protein 1	Prdm16	NaN	NaN		-0.391794	0.881405		0.441406	1.64223	UP	2	1.87668	2.39879	NaN	2.68403	2.72343	NaN	2.36331	2.66796	1.92884	2.14392	11.2291	12.2291	11.9799	12.3728	2
698	A2A9C3	KICSTOR complex protein SZT2	sp|A2A9C3|SZT2_MOUSE KICSTOR complex protein SZT2 OS=Mus musculus OX=10090 GN=Szt2 PE=1 SV=1	Szt2	NaN	NaN		NaN	NaN		0.125107	0.311441		1	NaN	NaN	NaN	NaN	NaN	NaN	NaN	NaN	NaN	NaN	8.88914	9.17245	9.46228	8.94228	1
699	A2A9F4;A8Y5H9	Keratinocyte differentiation factor 1	sp|A2A9F4|KDF1_MOUSE Keratinocyte differentiation factor 1 OS=Mus musculus OX=10090 GN=Kdf1 PE=1 SV=1;tr|A8Y5H9|A8Y5H9_MOUSE Keratinocyte differentiation factor 1 OS=Mus musculus OX=10090 GN=Kdf1 PE=1 SV=1	Kdf1	-0.189543	0.170973		NaN	NaN		-0.177777	0.819289		3	NaN	NaN	1.64289	NaN	NaN	2.09058	NaN	NaN	NaN	NaN	12.5098	13.1592	12.6027	12.7959	2
700	A2A9I0;O35166	Golgi SNAP receptor complex member 2	tr|A2A9I0|A2A9I0_MOUSE Golgi SNAP receptor complex member 2 OS=Mus musculus OX=10090 GN=Gosr2 PE=1 SV=1;sp|O35166|GOSR2_MOUSE Golgi SNAP receptor complex member 2 OS=Mus musculus OX=10090 GN=Gosr2 PE=1 SV=2	Gosr2	-0.186636	0.320766		0.124527	0.308955		-0.166765	0.811282		10	5.40473	4.98996	4.48253	5.47651	5.64022	4.60662	5.16144	5.22558	5.27903	5.30342	14.1351	14.3997	14.3457	14.2187	3
701	A2A9K7	Connector enhancer of kinase suppressor of Ras 1	tr|A2A9K7|A2A9K7_MOUSE Connector enhancer of kinase suppressor of Ras 1 OS=Mus musculus OX=10090 GN=Cnksr1 PE=1 SV=1	Cnksr1	-0.0186018	0.0234207		NaN	NaN		0.142813	0.915805		8	NaN	NaN	2.82234	NaN	NaN	2.61513	NaN	NaN	NaN	NaN	13.9477	14.2787	14.3987	14.4337	2
702	A2A9Q2;Q8BHG1;A6PWC3	Nardilysin, N-arginine dibasic convertase, NRD convertase 1	tr|A2A9Q2|A2A9Q2_MOUSE Nardilysin, N-arginine dibasic convertase, NRD convertase 1 OS=Mus musculus OX=10090 GN=Nrd1 PE=1 SV=1;sp|Q8BHG1|NRDC_MOUSE Nardilysin OS=Mus musculus OX=10090 GN=Nrdc PE=1 SV=1;tr|A6PWC3|A6PWC3_MOUSE Nardilysin, N-arginine dibasic c	Nrd1	-0.367427	1.06226		0.0734692	0.152729		0.0016148	0.0111546		83	8.64357	8.65442	8.86811	8.75375	8.26847	8.37678	8.59003	8.74994	8.72914	8.68496	17.16	17.4644	17.5185	17.4884	3
703	Q3UBZ5;A2A9W3	MIF4G domain-containing protein	sp|Q3UBZ5|MI4GD_MOUSE MIF4G domain-containing protein OS=Mus musculus OX=10090 GN=Mif4gd PE=1 SV=1;tr|A2A9W3|A2A9W3_MOUSE MIF4G domain-containing protein OS=Mus musculus OX=10090 GN=Mif4gd PE=1 SV=1	Mif4gd	-0.575494	1.1797		NaN	NaN		0.116328	0.220553		4	NaN	NaN	4.94631	NaN	NaN	4.83107	NaN	NaN	NaN	NaN	10.903	10.8159	11.0762	10.8728	2
704	S4R2D2;A2A9W7;Q8BMI3	ADP-ribosylation factor-binding protein GGA3	tr|S4R2D2|S4R2D2_MOUSE ADP-ribosylation factor-binding protein GGA3 OS=Mus musculus OX=10090 GN=Gga3 PE=1 SV=1;tr|A2A9W7|A2A9W7_MOUSE ADP-ribosylation factor-binding protein GGA3 OS=Mus musculus OX=10090 GN=Gga3 PE=1 SV=1;sp|Q8BMI3|GGA3_MOUSE ADP-ribosylat	Gga3	NaN	NaN		0.403436	0.997042		0.0727987	0.248496		5	5.24956	5.2762	NaN	5.53587	5.4083	NaN	5.47693	5.31423	6.04341	5.50023	12.7056	13.1243	13.2752	12.909	2
705	A2AA85;Q6NXN1	SUZ domain-containing protein 1 (Fragment)	tr|A2AA85|A2AA85_MOUSE SUZ domain-containing protein 1 (Fragment) OS=Mus musculus OX=10090 GN=Szrd1 PE=1 SV=1;sp|Q6NXN1|SZRD1_MOUSE SUZ domain-containing protein 1 OS=Mus musculus OX=10090 GN=Szrd1 PE=1 SV=1	Szrd1	0.13913	0.281508		0.0988215	0.219673		0.172012	1.37268		10	5.67669	5.49883	7.05333	5.78965	5.3757	7.03716	5.61839	5.664	5.77776	5.64812	14.6553	14.9549	14.9368	15.2541	3
706	A2AAN0;O35250	Exocyst complex component 7	tr|A2AAN0|A2AAN0_MOUSE Exocyst complex component 7 OS=Mus musculus OX=10090 GN=Exoc7 PE=1 SV=1;sp|O35250|EXOC7_MOUSE Exocyst complex component 7 OS=Mus musculus OX=10090 GN=Exoc7 PE=1 SV=2	Exoc7	-0.110369	0.192137		0.113455	0.284873		-0.0281618	0.185437		32	6.58099	6.76301	6.84235	6.59434	6.39111	6.72137	6.70238	6.68032	6.86406	6.69418	16.362	16.6098	16.5809	16.6413	3
600	E9Q784;A0A2I3BPQ5	Zinc finger CCCH domain-containing protein 13	sp|E9Q784|ZC3HD_MOUSE Zinc finger CCCH domain-containing protein 13 OS=Mus musculus OX=10090 GN=Zc3h13 PE=1 SV=1;tr|A0A2I3BPQ5|A0A2I3BPQ5_MOUSE Zinc finger CCCH domain-containing protein 13 OS=Mus musculus OX=10090 GN=Zc3h13 PE=1 SV=1	Zc3h13	NaN	NaN		1.42779	1.56365	UP	0.127923	0.945691		4	0.843099	1.11696	NaN	0.561595	1.42363	NaN	0.683741	-0.338378	2.10611	0.849599	12.7077	13.0474	13.0807	13.1773	2
708	A2AB59	Rho GTPase-activating protein 27	sp|A2AB59|RHG27_MOUSE Rho GTPase-activating protein 27 OS=Mus musculus OX=10090 GN=Arhgap27 PE=1 SV=1	Arhgap27	-0.383647	0.973043		-0.377251	1.03593		-0.113409	0.948695		16	5.45979	5.81399	5.6988	5.69875	5.37459	5.62214	5.34607	5.53587	4.97026	5.10304	15.7158	16.2806	15.8961	16.1235	3
709	A2ABV5;A2BDP0	Mediator of RNA polymerase II transcription subunit 14	sp|A2ABV5|MED14_MOUSE Mediator of RNA polymerase II transcription subunit 14 OS=Mus musculus OX=10090 GN=Med14 PE=1 SV=1;tr|A2BDP0|A2BDP0_MOUSE Mediator of RNA polymerase II transcription subunit 14 OS=Mus musculus OX=10090 GN=Med14 PE=1 SV=1	Med14	0.020065	0.0154143		0.0511127	0.0879325		-0.00071682	0.00261188		7	1.994	2.2562	0.601506	2.60502	2.06354	1.68397	2.56961	2.5403	2.40904	2.6298	13.0847	13.3636	13.1676	13.3727	3
710	A2ABX0	RBBP8 N-terminal-like	tr|A2ABX0|A2ABX0_MOUSE RBBP8 N-terminal-like OS=Mus musculus OX=10090 GN=Rbbp8nl PE=4 SV=1	Rbbp8nl	NaN	NaN		NaN	NaN		-0.49359	1.23144		1	NaN	NaN	NaN	NaN	NaN	NaN	NaN	NaN	NaN	NaN	9.85882	9.43694	9.07162	9.23173	1
711	A2ABY3;Q922E4	Ethanolamine-phosphate cytidylyltransferase	tr|A2ABY3|A2ABY3_MOUSE Ethanolamine-phosphate cytidylyltransferase OS=Mus musculus OX=10090 GN=Pcyt2 PE=1 SV=1;sp|Q922E4|PCY2_MOUSE Ethanolamine-phosphate cytidylyltransferase OS=Mus musculus OX=10090 GN=Pcyt2 PE=1 SV=1	Pcyt2	-0.260081	0.491938		-0.207211	0.559355		-0.0767394	0.227293		20	6.5344	6.76434	7.182	6.79377	6.48898	6.73769	6.46521	6.49526	6.13615	6.36068	15.6075	15.4099	15.3742	15.4527	3
712	F8WHN4;A2ACC6;E9Q0J2;Q8BQZ4;A2ACC7	Ral GTPase-activating protein subunit beta	tr|F8WHN4|F8WHN4_MOUSE Ral GTPase-activating protein subunit beta OS=Mus musculus OX=10090 GN=Ralgapb PE=1 SV=1;tr|A2ACC6|A2ACC6_MOUSE Ral GTPase-activating protein subunit beta OS=Mus musculus OX=10090 GN=Ralgapb PE=1 SV=1;tr|E9Q0J2|E9Q0J2_MOUSE Ral GTPas	Ralgapb	-0.215564	0.523371		0.0792632	0.132903		-0.073186	0.586197		26	5.26649	5.83155	2.62499	5.75419	5.972	2.21369	5.45861	5.5115	5.36845	5.70598	14.9441	15.4192	15.0326	15.2889	3
713	A2ACJ2	Fanconi anemia core complex-associated protein 100	sp|A2ACJ2|FP100_MOUSE Fanconi anemia core complex-associated protein 100 OS=Mus musculus OX=10090 GN=Faap100 PE=2 SV=1	Faap100	NaN	NaN		NaN	NaN		0.047489	0.201276		1	NaN	NaN	NaN	NaN	NaN	NaN	NaN	NaN	NaN	NaN	10.4092	11.2276	10.7826	10.8477	1
714	A2ACM0;Q8K4Q0	Regulatory-associated protein of mTOR	tr|A2ACM0|A2ACM0_MOUSE Regulatory-associated protein of mTOR OS=Mus musculus OX=10090 GN=Rptor PE=1 SV=1;sp|Q8K4Q0|RPTOR_MOUSE Regulatory-associated protein of mTOR OS=Mus musculus OX=10090 GN=Rptor PE=1 SV=1	Rptor	0.13191	0.193699		NaN	NaN		-0.0536922	0.334195		12	NaN	NaN	1.429	NaN	NaN	1.79826	NaN	NaN	NaN	NaN	14.0841	14.4999	14.1078	14.4945	2
715	A2ACP1	Tetratricopeptide repeat protein 39A	sp|A2ACP1|TT39A_MOUSE Tetratricopeptide repeat protein 39A OS=Mus musculus OX=10090 GN=Ttc39a PE=2 SV=1	Ttc39a	-0.0980488	0.180604		-0.50531	1.0127		-0.036849	0.125563		19	5.16044	4.69092	7.13124	5.2933	4.525	7.2317	5.05198	5.30604	4.51147	4.78351	15.5014	15.5438	15.4712	15.6973	3
716	A2ACQ1;Q8K1G9	DEAH (Asp-Glu-Ala-His) box polypeptide 35	tr|A2ACQ1|A2ACQ1_MOUSE DEAH (Asp-Glu-Ala-His) box polypeptide 35 OS=Mus musculus OX=10090 GN=Dhx35 PE=1 SV=1;tr|Q8K1G9|Q8K1G9_MOUSE DEAH (Asp-Glu-Ala-His) box polypeptide 35 OS=Mus musculus OX=10090 GN=Dhx35 PE=1 SV=1	Dhx35	-0.234225	0.570539		NaN	NaN		0.0566591	0.268628		8	NaN	NaN	5.319	NaN	NaN	5.43253	NaN	NaN	NaN	NaN	13.211	13.7994	13.4202	13.879	2
717	A2AD03;Q9QXG2;Q3UR39	Rab proteins geranylgeranyltransferase component A	tr|A2AD03|A2AD03_MOUSE Rab proteins geranylgeranyltransferase component A OS=Mus musculus OX=10090 GN=Chm PE=1 SV=1;sp|Q9QXG2|RAE1_MOUSE Rab proteins geranylgeranyltransferase component A 1 OS=Mus musculus OX=10090 GN=Chm PE=1 SV=1;tr|Q3UR39|Q3UR39_MOUSE R	Chm	0.00141428	0.00127204		-0.16005	0.200107		0.00312817	0.0163413		19	3.74717	4.33307	6.85012	3.87263	3.11781	6.48676	3.56474	4.01926	3.70299	3.4614	15.1033	15.5096	15.328	15.6197	3
718	A2ADA5	tRNA pseudouridine synthase-like 1	sp|A2ADA5|PUSL1_MOUSE tRNA pseudouridine synthase-like 1 OS=Mus musculus OX=10090 GN=Pusl1 PE=1 SV=1	Pusl1	0.288628	0.779677		-1.58072	1.71378	DOWN	0.184975	1.17125		8	0.880019	0.256286	5.69666	0.823505	0.624428	5.94867	0.874836	0.487075	-2.07279	-0.00871127	14.0741	14.2874	14.5112	14.5072	3
4728	Q8BHC9	Alpha-(1,3)-fucosyltransferase 11	sp|Q8BHC9|FUT11_MOUSE Alpha-(1,3)-fucosyltransferase 11 OS=Mus musculus OX=10090 GN=Fut11 PE=1 SV=1	Fut11	1.16935	3.02053	UP	0.736504	0.511254		0.0297267	0.155345		5	-1.33039	-1.80682	3.06661	-0.838538	0.356144	4.08755	-2.12092	0.0094905	-0.95534	-0.0266018	12.438	13.152	12.6554	12.9633	3
720	F6TBV1;F6WHL0;A2ADH1;Q9CQY5	Magnesium transporter protein 1 (Fragment)	tr|F6TBV1|F6TBV1_MOUSE Magnesium transporter protein 1 (Fragment) OS=Mus musculus OX=10090 GN=Magt1 PE=1 SV=1;tr|F6WHL0|F6WHL0_MOUSE Magnesium transporter protein 1 (Fragment) OS=Mus musculus OX=10090 GN=Magt1 PE=1 SV=1;tr|A2ADH1|A2ADH1_MOUSE Magnesium tra	Magt1	0.471435	1.01913		0.169442	0.302138		-0.00412706	0.0216815		30	7.88862	7.32193	8.03826	7.25361	7.54264	8.99512	7.02348	7.19623	6.99865	7.49538	15.7646	16.3127	16.0382	16.2924	3
721	A2ADR8;Q8R3G1	Nuclear inhibitor of protein phosphatase 1	tr|A2ADR8|A2ADR8_MOUSE Nuclear inhibitor of protein phosphatase 1 OS=Mus musculus OX=10090 GN=Ppp1r8 PE=1 SV=1;sp|Q8R3G1|PP1R8_MOUSE Nuclear inhibitor of protein phosphatase 1 OS=Mus musculus OX=10090 GN=Ppp1r8 PE=1 SV=1	Ppp1r8	-0.277238	0.402073		0.0308502	0.0537301		0.107837	0.949545		22	3.86275	3.96735	6.33077	3.91657	4.22404	6.28935	4.00755	3.97444	4.14682	3.81352	15.8142	16.3437	16.2612	16.3012	3
722	A2ADY9	Protein DDI1 homolog 2	sp|A2ADY9|DDI2_MOUSE Protein DDI1 homolog 2 OS=Mus musculus OX=10090 GN=Ddi2 PE=1 SV=1	Ddi2	-0.531316	0.798874		-0.456782	1.5632	DOWN	0.0847613	0.411845		43	6.75649	6.54614	5.93395	6.7385	6.85162	4.94345	7.11925	6.80478	6.44963	6.50829	16.3819	16.8054	16.6436	17.0045	3
723	A2AE27;Q9DBT5	AMP deaminase	tr|A2AE27|A2AE27_MOUSE AMP deaminase OS=Mus musculus OX=10090 GN=Ampd2 PE=1 SV=1;sp|Q9DBT5|AMPD2_MOUSE AMP deaminase 2 OS=Mus musculus OX=10090 GN=Ampd2 PE=1 SV=1	Ampd2	0.152898	0.342391		0.162444	0.355155		-0.0256874	0.102131		35	7.08969	6.90629	6.82286	7.45984	6.9331	6.85025	7.16662	7.15593	7.31216	7.27352	15.6078	16.2183	15.8828	16.1785	3
724	A2AE95;A2AE94;Q99N80	Synaptotagmin-like protein 1	tr|A2AE95|A2AE95_MOUSE Synaptotagmin-like protein 1 OS=Mus musculus OX=10090 GN=Sytl1 PE=1 SV=1;tr|A2AE94|A2AE94_MOUSE Synaptotagmin-like protein 1 OS=Mus musculus OX=10090 GN=Sytl1 PE=1 SV=1;sp|Q99N80|SYTL1_MOUSE Synaptotagmin-like protein 1 OS=Mus muscul	Sytl1	-0.134464	0.186075		NaN	NaN		0.0178071	0.0468829		5	NaN	NaN	2.89196	NaN	NaN	2.17207	NaN	NaN	NaN	NaN	13.9344	13.7537	13.8208	14.1394	2
725	A2AEB5;A2AEB4;A2AEB3;Q9R0Q4	Mortality factor 4-like protein 2 (Fragment)	tr|A2AEB5|A2AEB5_MOUSE Mortality factor 4-like protein 2 (Fragment) OS=Mus musculus OX=10090 GN=Morf4l2 PE=1 SV=1;tr|A2AEB4|A2AEB4_MOUSE Mortality factor 4-like protein 2 (Fragment) OS=Mus musculus OX=10090 GN=Morf4l2 PE=1 SV=8;tr|A2AEB3|A2AEB3_MOUSE Morta	Morf4l2	-0.5872	1.09851		NaN	NaN		0.102245	0.441034		6	NaN	NaN	6.36627	NaN	NaN	5.39448	NaN	NaN	NaN	NaN	13.7875	14.459	14.2006	14.5649	2
726	A2AEE7;Q9R0M0	Cadherin EGF LAG seven-pass G-type receptor 2	tr|A2AEE7|A2AEE7_MOUSE Cadherin EGF LAG seven-pass G-type receptor 2 OS=Mus musculus OX=10090 GN=Celsr2 PE=1 SV=1;sp|Q9R0M0|CELR2_MOUSE Cadherin EGF LAG seven-pass G-type receptor 2 OS=Mus musculus OX=10090 GN=Celsr2 PE=1 SV=2	Celsr2	NaN	NaN		NaN	NaN		0.040622	0.169348		4	NaN	NaN	NaN	NaN	NaN	NaN	NaN	NaN	NaN	NaN	13.6946	13.9292	13.645	14.1558	1
727	A2AEG6;P35803	Glycoprotein m6b, isoform CRA_g	tr|A2AEG6|A2AEG6_MOUSE Glycoprotein m6b, isoform CRA_g OS=Mus musculus OX=10090 GN=Gpm6b PE=1 SV=1;sp|P35803|GPM6B_MOUSE Neuronal membrane glycoprotein M6-b OS=Mus musculus OX=10090 GN=Gpm6b PE=1 SV=2	Gpm6b	NaN	NaN		NaN	NaN		-0.0122986	0.0449276		1	NaN	NaN	NaN	NaN	NaN	NaN	NaN	NaN	NaN	NaN	12.0982	12.5904	12.4214	12.6448	1
728	Q99LI2;A2AEM2	Chloride channel CLIC-like protein 1	sp|Q99LI2|CLCC1_MOUSE Chloride channel CLIC-like protein 1 OS=Mus musculus OX=10090 GN=Clcc1 PE=1 SV=1;tr|A2AEM2|A2AEM2_MOUSE Chloride channel CLIC-like 1, isoform CRA_a OS=Mus musculus OX=10090 GN=Clcc1 PE=1 SV=1	Clcc1	0.136298	0.231984		-0.182717	0.450159		-0.0323304	0.180606		17	6.45483	6.47426	6.33873	6.53767	6.82133	6.9782	6.49546	6.68664	6.17433	6.59286	15.5982	16.112	15.7683	16.0842	3
730	A2AEW8;Q8VD04;A2AEW9;A2AEW6;A2AEW5	GRIP1-associated protein 1	tr|A2AEW8|A2AEW8_MOUSE GRIP1-associated protein 1 OS=Mus musculus OX=10090 GN=Gripap1 PE=1 SV=1;sp|Q8VD04|GRAP1_MOUSE GRIP1-associated protein 1 OS=Mus musculus OX=10090 GN=Gripap1 PE=1 SV=1;tr|A2AEW9|A2AEW9_MOUSE GRIP1-associated protein 1 OS=Mus musculus	Gripap1	-0.120591	0.284688		-0.133888	0.362307		-0.0695957	0.528674		30	7.2426	7.46344	5.72871	7.42072	7.57433	5.6577	7.36912	7.49498	7.29682	7.23439	15.7394	16.2836	15.9156	16.1309	3
731	A2AEX7;A2AEY1;A2AEX8;A2AEX6;A2AEY2;P97447	Four and a half LIM domains protein 1	tr|A2AEX7|A2AEX7_MOUSE Four and a half LIM domains protein 1 OS=Mus musculus OX=10090 GN=Fhl1 PE=1 SV=1;tr|A2AEY1|A2AEY1_MOUSE Four and a half LIM domains protein 1 (Fragment) OS=Mus musculus OX=10090 GN=Fhl1 PE=1 SV=8;tr|A2AEX8|A2AEX8_MOUSE Four and a hal	Fhl1	NaN	NaN		NaN	NaN		-0.12522	0.244418		4	NaN	NaN	NaN	NaN	NaN	NaN	NaN	NaN	NaN	NaN	13.8431	13.5669	13.4891	13.9097	1
732	A2AF47	Dedicator of cytokinesis protein 11	sp|A2AF47|DOC11_MOUSE Dedicator of cytokinesis protein 11 OS=Mus musculus OX=10090 GN=Dock11 PE=1 SV=1	Dock11	-0.273267	0.705414		0.257496	0.870806		0.00796906	0.0330038		96	8.04275	7.92641	8.4261	8.15522	7.90316	8.38422	8.0628	8.08815	8.21927	8.37699	17.8711	18.2938	18.1292	18.3964	3
733	A2AF67	Dedicator of cytokinesis protein 11	tr|A2AF67|A2AF67_MOUSE Dedicator of cytokinesis protein 11 OS=Mus musculus OX=10090 GN=Dock11 PE=1 SV=1	Dock11	NaN	NaN		-0.534777	0.45281		0.371434	0.928138		3	1.1379	0.380397	NaN	0.509848	0.289952	NaN	1.27715	1.28143	-0.419044	1.65531	13.1253	13.1078	13.2733	13.9262	2
734	O35638;A2AFF6	Cohesin subunit SA-2	sp|O35638|STAG2_MOUSE Cohesin subunit SA-2 OS=Mus musculus OX=10090 GN=Stag2 PE=1 SV=3;tr|A2AFF6|A2AFF6_MOUSE Cohesin subunit SA-2 OS=Mus musculus OX=10090 GN=Stag2 PE=1 SV=1	Stag2	0.0211206	0.031375		0.0337332	0.0669412		0.0775811	0.625117		63	7.25739	7.57061	8.53271	7.57781	7.78836	8.70549	7.52482	7.64241	7.45319	7.71473	17.0187	17.4167	17.397	17.4794	3
735	A2AFG7;A2AFG8;Q6PGJ3;P11627	Neural cell adhesion molecule L1	tr|A2AFG7|A2AFG7_MOUSE Neural cell adhesion molecule L1 OS=Mus musculus OX=10090 GN=L1cam PE=1 SV=1;tr|A2AFG8|A2AFG8_MOUSE Neural cell adhesion molecule L1 OS=Mus musculus OX=10090 GN=L1cam PE=1 SV=1;tr|Q6PGJ3|Q6PGJ3_MOUSE L1 cell adhesion molecule OS=Mus	L1cam	NaN	NaN		NaN	NaN		-0.138826	0.308977		3	NaN	NaN	NaN	NaN	NaN	NaN	NaN	NaN	NaN	NaN	12.3821	12.9399	12.0393	13.1317	1
736	A2AFQ0;Q7TMY8	E3 ubiquitin-protein ligase HUWE1	tr|A2AFQ0|A2AFQ0_MOUSE E3 ubiquitin-protein ligase HUWE1 OS=Mus musculus OX=10090 GN=Huwe1 PE=1 SV=1;sp|Q7TMY8|HUWE1_MOUSE E3 ubiquitin-protein ligase HUWE1 OS=Mus musculus OX=10090 GN=Huwe1 PE=1 SV=5	Huwe1	-0.283479	0.788142		0.0166862	0.030964		-0.0662515	0.424767		158	8.57845	8.61007	10.1308	8.62421	8.14333	9.71937	8.45372	8.56136	8.36763	8.60837	18.1819	18.7115	18.4552	18.653	3
737	A2AFQ9;E9PUU4;Q8BX17	Gem-associated protein 5	tr|A2AFQ9|A2AFQ9_MOUSE Gem-associated protein 5 OS=Mus musculus OX=10090 GN=Gemin5 PE=1 SV=1;tr|E9PUU4|E9PUU4_MOUSE Gem-associated protein 5 OS=Mus musculus OX=10090 GN=Gemin5 PE=1 SV=1;sp|Q8BX17|GEMI5_MOUSE Gem-associated protein 5 OS=Mus musculus OX=1009	Gemin5	-0.0250558	0.0401621		0.0356728	0.0904438		-0.353503	1.35472	DOWN	61	8.53224	8.4778	9.16045	8.87381	8.68243	9.037	8.68573	8.6001	8.63771	8.64667	16.4207	17.1829	16.4429	16.9514	3
4421	Q78QS6	MCG147563	tr|Q78QS6|Q78QS6_MOUSE MCG147563 OS=Mus musculus OX=10090 GN=Tnfrsf22 PE=2 SV=1	Tnfrsf22	1.16711	2.96873	UP	NaN	NaN		NaN	NaN		5	NaN	NaN	6.07983	NaN	NaN	7.51088	NaN	NaN	NaN	NaN	NaN	NaN	NaN	NaN	1
739	A2AG58	BCLAF1 and THRAP3 family member 3	sp|A2AG58|BCLA3_MOUSE BCLAF1 and THRAP3 family member 3 OS=Mus musculus OX=10090 GN=Bclaf3 PE=1 SV=1	Bclaf3	NaN	NaN		NaN	NaN		-0.221084	1.07161		1	NaN	NaN	NaN	NaN	NaN	NaN	NaN	NaN	NaN	NaN	9.75569	10.3566	9.58276	9.89893	1
740	A2AG68;Q64430	Copper-transporting ATPase 1	tr|A2AG68|A2AG68_MOUSE Copper-transporting ATPase 1 OS=Mus musculus OX=10090 GN=Atp7a PE=1 SV=1;sp|Q64430|ATP7A_MOUSE Copper-transporting ATPase 1 OS=Mus musculus OX=10090 GN=Atp7a PE=1 SV=3	Atp7a	-0.451081	0.533775		-0.0766523	0.111412		0.0126684	0.100715		20	5.52648	5.25727	0.882134	5.41339	6.21851	0.757621	5.66349	5.71287	5.59042	5.57846	15.4395	15.9209	15.755	15.8384	3
741	A2AGA4	Rhomboid-related protein 2	sp|A2AGA4|RHBL2_MOUSE Rhomboid-related protein 2 OS=Mus musculus OX=10090 GN=Rhbdl2 PE=1 SV=1	Rhbdl2	0.3404	0.842003		-0.0641988	0.137569		NaN	NaN		4	3.64039	3.49275	5.18372	3.9514	4.18975	5.91035	4.00863	4.19038	4.08619	3.89763	NaN	NaN	NaN	NaN	2
742	A2AGH8;A2AGH9;A2AGH6	Mediator of RNA polymerase II transcription subunit 12	tr|A2AGH8|A2AGH8_MOUSE Mediator of RNA polymerase II transcription subunit 12 OS=Mus musculus OX=10090 GN=Med12 PE=1 SV=1;tr|A2AGH9|A2AGH9_MOUSE Mediator of RNA polymerase II transcription subunit 12 OS=Mus musculus OX=10090 GN=Med12 PE=1 SV=1;sp|A2AGH6|ME	Med12	-0.167453	0.260983		-0.0815939	0.134788		-0.184781	1.31959		12	0.807108	0.889318	3.9182	1.67947	2.29992	3.41034	1.39676	1.54784	1.13376	1.42766	13.6539	14.0096	13.4812	13.7879	3
743	A2AGQ3;A2AGQ2;A2AGQ8;A2AGQ7;A2AGQ9;A2AGQ5;A2AGQ6;E9QN47;A2AGQ4;A2AGR1;A0A0R4J1F4;A2AGR0;Q80U28;A6PWP8	MAP kinase-activating death domain protein	tr|A2AGQ3|A2AGQ3_MOUSE MAP kinase-activating death domain protein OS=Mus musculus OX=10090 GN=Madd PE=1 SV=1;tr|A2AGQ2|A2AGQ2_MOUSE MAP kinase-activating death domain protein OS=Mus musculus OX=10090 GN=Madd PE=1 SV=1;tr|A2AGQ8|A2AGQ8_MOUSE MAP kinase-acti	Madd	0.220994	0.465446		NaN	NaN		-0.194489	0.528538		9	NaN	NaN	2.9185	NaN	NaN	3.26362	NaN	NaN	NaN	NaN	13.1268	12.9407	12.869	13.0182	2
3516	Q3TBT3	Stimulator of interferon genes protein	sp|Q3TBT3|STING_MOUSE Stimulator of interferon genes protein OS=Mus musculus OX=10090 GN=Tmem173 PE=1 SV=2	Tmem173	1.16479	2.8478	UP	NaN	NaN		0.224983	0.882205		6	NaN	NaN	5.97111	NaN	NaN	7.65005	NaN	NaN	NaN	NaN	12.2556	12.7548	12.9211	12.6605	2
745	A2AGS6;Q4QQM4	Tumor protein p53-inducible protein 11 (Fragment)	tr|A2AGS6|A2AGS6_MOUSE Tumor protein p53-inducible protein 11 (Fragment) OS=Mus musculus OX=10090 GN=Trp53i11 PE=1 SV=1;sp|Q4QQM4|P5I11_MOUSE Tumor protein p53-inducible protein 11 OS=Mus musculus OX=10090 GN=Trp53i11 PE=1 SV=1	Trp53i11	NaN	NaN		-0.331154	0.313703		NaN	NaN		1	3.25543	1.80124	NaN	1.9055	1.38957	NaN	2.47677	2.81969	2.60424	1.85104	NaN	NaN	NaN	NaN	1
746	A2AH22	Activating molecule in BECN1-regulated autophagy protein 1	sp|A2AH22|AMRA1_MOUSE Activating molecule in BECN1-regulated autophagy protein 1 OS=Mus musculus OX=10090 GN=Ambra1 PE=1 SV=1	Ambra1	NaN	NaN		NaN	NaN		0.0653795	0.124342		2	NaN	NaN	NaN	NaN	NaN	NaN	NaN	NaN	NaN	NaN	10.7647	12.0295	11.1937	11.765	1
747	A2AH85;O08810;G3UZ34	116 kDa U5 small nuclear ribonucleoprotein component	tr|A2AH85|A2AH85_MOUSE 116 kDa U5 small nuclear ribonucleoprotein component OS=Mus musculus OX=10090 GN=Eftud2 PE=1 SV=1;sp|O08810|U5S1_MOUSE 116 kDa U5 small nuclear ribonucleoprotein component OS=Mus musculus OX=10090 GN=Eftud2 PE=1 SV=1;tr|G3UZ34|G3UZ34	Eftud2	0.084797	0.161868		0.121195	0.258839		-0.0173454	0.059569		250	9.58372	9.7062	10.7505	10.0133	10.4333	11.0604	9.80531	9.87229	9.93737	9.9113	18.5711	19.2836	19.2505	19.0477	3
749	A2AHK0;A2AHJ7;Q80UP3	Diacylglycerol kinase	tr|A2AHK0|A2AHK0_MOUSE Diacylglycerol kinase OS=Mus musculus OX=10090 GN=Dgkz PE=1 SV=1;tr|A2AHJ7|A2AHJ7_MOUSE Diacylglycerol kinase OS=Mus musculus OX=10090 GN=Dgkz PE=1 SV=1;sp|Q80UP3|DGKZ_MOUSE Diacylglycerol kinase zeta OS=Mus musculus OX=10090 GN=Dgkz	Dgkz	NaN	NaN		NaN	NaN		0.0989756	0.227104		1	NaN	NaN	NaN	NaN	NaN	NaN	NaN	NaN	NaN	NaN	11.3224	11.3259	11.3667	11.6295	1
1367	D3Z6I0;Q5FWX6;Q8K1Y2;Q62101	Serine/threonine-protein kinase D3	tr|D3Z6I0|D3Z6I0_MOUSE Serine/threonine-protein kinase D3 OS=Mus musculus OX=10090 GN=Prkd3 PE=1 SV=1;tr|Q5FWX6|Q5FWX6_MOUSE Serine/threonine-protein kinase OS=Mus musculus OX=10090 GN=Prkd3 PE=1 SV=1;sp|Q8K1Y2|KPCD3_MOUSE Serine/threonine-protein kinase D	Prkd3	-0.37774	0.554756		1.4017	3.22636	UP	0.0897651	0.570726		3	-1.71629	-1.41862	1.20546	-0.443281	-0.908957	0.632547	-1.2789	-1.49391	-0.00663721	-0.312581	11.3197	11.7626	11.7757	11.6831	3
751	A2AHX8;A2AHX9;Q9QWX2;Q64373;A2AHX7	Bcl-2-like protein 1 (Fragment)	tr|A2AHX8|A2AHX8_MOUSE Bcl-2-like protein 1 (Fragment) OS=Mus musculus OX=10090 GN=Bcl2l1 PE=1 SV=1;tr|A2AHX9|A2AHX9_MOUSE Bcl-2-like protein 1 (Fragment) OS=Mus musculus OX=10090 GN=Bcl2l1 PE=1 SV=1;tr|Q9QWX2|Q9QWX2_MOUSE Bcl-2-like protein 1 (Fragment) O	Bcl2l1	0.178491	0.355798		0.221889	0.389983		0.271509	1.17562		11	3.2871	3.96781	5.40255	4.18174	3.86076	5.92998	3.53144	3.43563	3.60916	3.70022	13.5786	14.3584	14.5086	14.3091	3
752	A2AI05;A0A2I3BQN1	NADPH-dependent diflavin oxidoreductase 1	sp|A2AI05|NDOR1_MOUSE NADPH-dependent diflavin oxidoreductase 1 OS=Mus musculus OX=10090 GN=Ndor1 PE=2 SV=1;tr|A0A2I3BQN1|A0A2I3BQN1_MOUSE NADPH-dependent diflavin oxidoreductase 1 OS=Mus musculus OX=10090 GN=Ndor1 PE=1 SV=1	Ndor1	NaN	NaN		NaN	NaN		0.0814996	0.36522		4	NaN	NaN	NaN	NaN	NaN	NaN	NaN	NaN	NaN	NaN	12.2724	12.3987	12.3077	12.4735	1
753	A2AI08	Taperin	sp|A2AI08|TPRN_MOUSE Taperin OS=Mus musculus OX=10090 GN=Tprn PE=1 SV=1	Tprn	-0.276336	0.790493		-0.031099	0.0793002		-0.120351	1.32281		35	7.53325	7.47679	7.86233	7.56278	7.69759	7.76878	7.33199	7.41574	7.28188	7.3378	15.8884	16.4421	16.1254	16.2072	3
754	A2AI52;Q80U87	Ubiquitin carboxyl-terminal hydrolase 8	tr|A2AI52|A2AI52_MOUSE Ubiquitin carboxyl-terminal hydrolase 8 OS=Mus musculus OX=10090 GN=Usp8 PE=1 SV=1;sp|Q80U87|UBP8_MOUSE Ubiquitin carboxyl-terminal hydrolase 8 OS=Mus musculus OX=10090 GN=Usp8 PE=1 SV=2	Usp8	-0.27773	0.473334		-0.0106046	0.021123		0.0440954	0.270048		21	4.60774	4.41204	3.62106	4.88269	4.68706	3.02105	4.9479	4.60638	4.75596	4.72252	15.531	15.8328	15.8993	15.7627	3
756	A2AI91;A2AI89;A2AI88;A2AI87;P18826	Phosphorylase b kinase regulatory subunit	tr|A2AI91|A2AI91_MOUSE Phosphorylase b kinase regulatory subunit OS=Mus musculus OX=10090 GN=Phka1 PE=1 SV=1;tr|A2AI89|A2AI89_MOUSE Phosphorylase b kinase regulatory subunit OS=Mus musculus OX=10090 GN=Phka1 PE=1 SV=1;tr|A2AI88|A2AI88_MOUSE Phosphorylase b	Phka1	NaN	NaN		NaN	NaN		0.201379	0.520303		4	NaN	NaN	NaN	NaN	NaN	NaN	NaN	NaN	NaN	NaN	13.0816	13.0973	13.4901	13.52	1
757	A2AIL4	NADH dehydrogenase (ubiquinone) complex I, assembly factor 6	sp|A2AIL4|NDUF6_MOUSE NADH dehydrogenase (ubiquinone) complex I, assembly factor 6 OS=Mus musculus OX=10090 GN=Ndufaf6 PE=1 SV=1	Ndufaf6	NaN	NaN		NaN	NaN		0.00723816	0.00979057		1	NaN	NaN	NaN	NaN	NaN	NaN	NaN	NaN	NaN	NaN	10.4876	10.828	10.9265	10.5349	1
759	E9PZY8;A2AIV2	Protein virilizer homolog	tr|E9PZY8|E9PZY8_MOUSE Protein virilizer homolog OS=Mus musculus OX=10090 GN=Virma PE=1 SV=1;sp|A2AIV2|VIR_MOUSE Protein virilizer homolog OS=Mus musculus OX=10090 GN=Virma PE=1 SV=1	Virma	0.254718	0.769005		-0.0886738	0.171595		-0.122012	1.12263		24	5.19006	5.3929	7.07746	5.52782	6.00209	7.45401	5.38757	5.37775	5.14004	5.39373	15.2581	15.716	15.3781	15.5026	3
760	A2AIX1;E9QAT4	Protein transport protein sec16	tr|A2AIX1|A2AIX1_MOUSE Protein transport protein sec16 OS=Mus musculus OX=10090 GN=Sec16a PE=1 SV=1;tr|E9QAT4|E9QAT4_MOUSE Protein transport protein sec16 OS=Mus musculus OX=10090 GN=Sec16a PE=1 SV=1	Sec16a	0.194465	0.544118		0.0405316	0.102687		-0.0511356	0.329652		76	8.55478	8.35698	8.40096	8.68113	8.55708	8.66747	8.85041	8.79354	8.77119	8.88105	17.1699	17.597	17.4108	17.5848	3
761	A2AJ15	Endoplasmic reticulum mannosyl-oligosaccharide 1,2-alpha-mannosidase	sp|A2AJ15|MA1B1_MOUSE Endoplasmic reticulum mannosyl-oligosaccharide 1,2-alpha-mannosidase OS=Mus musculus OX=10090 GN=Man1b1 PE=1 SV=1	Man1b1	0.424038	0.750847		-0.113726	0.258154		-0.0776857	0.743801		12	5.0058	4.83905	7.07286	5.16676	5.50989	7.9978	5.04723	5.32402	5.02423	5.06708	14.3139	14.737	14.5451	14.6376	3
762	A2AJ28;Q9D7P7	Chloride intracellular channel protein	tr|A2AJ28|A2AJ28_MOUSE Chloride intracellular channel protein OS=Mus musculus OX=10090 GN=Clic3 PE=1 SV=1;sp|Q9D7P7|CLIC3_MOUSE Chloride intracellular channel protein 3 OS=Mus musculus OX=10090 GN=Clic3 PE=1 SV=2	Clic3	-0.073031	0.144232		-0.193801	0.623201		-0.798656	1.41376	DOWN	21	7.2804	7.22497	6.66363	7.20828	7.06037	6.8416	7.3856	7.23487	6.99311	7.17742	16.0731	15.3136	14.7338	15.3286	3
763	A2AJ71	Far upstream element (FUSE)-binding protein 3 (Fragment)	tr|A2AJ71|A2AJ71_MOUSE Far upstream element (FUSE)-binding protein 3 (Fragment) OS=Mus musculus OX=10090 GN=Fubp3 PE=1 SV=1	Fubp3	NaN	NaN		NaN	NaN		0.0537395	0.128118		2	NaN	NaN	NaN	NaN	NaN	NaN	NaN	NaN	NaN	NaN	11.9714	12.7967	12.0314	12.8628	1
764	A2AJ72;Q3TIX6	Far upstream element (FUSE)-binding protein 3	tr|A2AJ72|A2AJ72_MOUSE Far upstream element (FUSE)-binding protein 3 OS=Mus musculus OX=10090 GN=Fubp3 PE=1 SV=1;tr|Q3TIX6|Q3TIX6_MOUSE Far upstream element (FUSE)-binding protein 3 OS=Mus musculus OX=10090 GN=Fubp3 PE=1 SV=1	Fubp3	0.389672	1.29131		0.20052	0.617143		0.0371604	0.299407		124	8.90047	9.0316	9.7017	9.23014	9.348	10.116	9.14965	9.15256	9.37502	9.25708	17.9878	18.3748	18.4876	18.3621	3
765	A2AJG0;Q80UU2	Ribonuclease P protein subunit p38	tr|A2AJG0|A2AJG0_MOUSE Ribonuclease P protein subunit p38 OS=Mus musculus OX=10090 GN=Rpp38 PE=1 SV=1;sp|Q80UU2|RPP38_MOUSE Ribonuclease P protein subunit p38 OS=Mus musculus OX=10090 GN=Rpp38 PE=1 SV=1	Rpp38	-0.0788415	0.115607		0.145019	0.223435		-0.0914438	0.576813		12	2.92926	3.25119	6.06979	3.51096	3.37044	5.52504	3.46819	3.6248	3.21079	4.05363	13.8409	14.6054	14.047	14.3285	3
766	F7APP3;A2AJH3;O70311	Glycylpeptide N-tetradecanoyltransferase	tr|F7APP3|F7APP3_MOUSE Glycylpeptide N-tetradecanoyltransferase OS=Mus musculus OX=10090 GN=Nmt2 PE=1 SV=1;tr|A2AJH3|A2AJH3_MOUSE Glycylpeptide N-tetradecanoyltransferase OS=Mus musculus OX=10090 GN=Nmt2 PE=1 SV=1;sp|O70311|NMT2_MOUSE Glycylpeptide N-tetra	Nmt2	0.255657	0.649715		0.0698432	0.126226		-0.0452649	0.221498		20	3.51261	3.89161	7.21917	4.16664	3.73183	7.32157	3.54312	3.48246	3.52231	3.54003	15.1066	15.3821	15.1141	15.4383	3
926	B1AQJ2;B0QZF8	Ubiquitin carboxyl-terminal hydrolase 36	sp|B1AQJ2|UBP36_MOUSE Ubiquitin carboxyl-terminal hydrolase 36 OS=Mus musculus OX=10090 GN=Usp36 PE=1 SV=1;tr|B0QZF8|B0QZF8_MOUSE Ubiquitin carboxyl-terminal hydrolase 36 (Fragment) OS=Mus musculus OX=10090 GN=Usp36 PE=1 SV=1	Usp36	1.15083	2.62615	UP	NaN	NaN		0.080193	0.888152		8	NaN	NaN	3.2129	NaN	NaN	4.78403	NaN	NaN	NaN	NaN	14.2214	14.6936	14.5828	14.6938	2
768	A2AJK8;Q91Z38	Tetratricopeptide repeat protein 1	tr|A2AJK8|A2AJK8_MOUSE Tetratricopeptide repeat protein 1 OS=Mus musculus OX=10090 GN=Ttc1 PE=1 SV=1;sp|Q91Z38|TTC1_MOUSE Tetratricopeptide repeat protein 1 OS=Mus musculus OX=10090 GN=Ttc1 PE=1 SV=1	Ttc1	-0.494292	0.946449		-0.0724073	0.139348		0.0205075	0.0779609		10	4.08381	3.56145	7.60615	4.123	3.79004	6.76699	4.12689	3.8885	3.81742	3.9656	14.7969	14.9806	15.0409	14.99	3
769	D6RG41;A2AJL4;A2AJL3	FGGY carbohydrate kinase domain-containing protein (Fragment)	tr|D6RG41|D6RG41_MOUSE FGGY carbohydrate kinase domain-containing protein (Fragment) OS=Mus musculus OX=10090 GN=Fggy PE=1 SV=2;tr|A2AJL4|A2AJL4_MOUSE FGGY carbohydrate kinase domain-containing protein OS=Mus musculus OX=10090 GN=Fggy PE=1 SV=1;sp|A2AJL3|F	Fggy	NaN	NaN		NaN	NaN		0.139176	0.955773		1	NaN	NaN	NaN	NaN	NaN	NaN	NaN	NaN	NaN	NaN	10.0784	10.6712	10.3696	10.6134	1
770	A2AJP9;A8Y5Q0;A2AJQ0;Q3UV70	MCG54027, isoform CRA_a	tr|A2AJP9|A2AJP9_MOUSE MCG54027, isoform CRA_a OS=Mus musculus OX=10090 GN=Pdp1 PE=1 SV=2;tr|A8Y5Q0|A8Y5Q0_MOUSE [Pyruvate dehydrogenase [acetyl-transferring]]-phosphatase 1, mitochondrial OS=Mus musculus OX=10090 GN=Pdp1 PE=1 SV=1;tr|A2AJQ0|A2AJQ0_MOUSE [	Pdp1	-0.445802	1.18459		-0.196981	0.373749		-0.0756744	0.865235		14	4.10685	3.716	7.36142	3.91896	4.48459	7.34837	3.87686	4.0089	3.77389	3.63157	15.1804	15.6508	15.3916	15.5129	3
771	A2AJT5;A2AJT4	Arginine/serine-rich protein PNISR	tr|A2AJT5|A2AJT5_MOUSE Arginine/serine-rich protein PNISR OS=Mus musculus OX=10090 GN=Pnisr PE=1 SV=1;sp|A2AJT4|PNISR_MOUSE Arginine/serine-rich protein PNISR OS=Mus musculus OX=10090 GN=Pnisr PE=1 SV=1	Pnisr	0.128184	0.215495		NaN	NaN		NaN	NaN		1	NaN	NaN	5.11145	NaN	NaN	5.07236	NaN	NaN	NaN	NaN	NaN	NaN	NaN	NaN	1
772	A2AJY2;O35206;A2AJY7;A2AJY5	Collagen alpha-1(XV) chain	tr|A2AJY2|A2AJY2_MOUSE Collagen alpha-1(XV) chain OS=Mus musculus OX=10090 GN=Col15a1 PE=1 SV=1;sp|O35206|COFA1_MOUSE Collagen alpha-1(XV) chain OS=Mus musculus OX=10090 GN=Col15a1 PE=1 SV=2;tr|A2AJY7|A2AJY7_MOUSE Collagen alpha-1(XV) chain OS=Mus musculus	Col15a1	NaN	NaN		-0.0737855	0.0483464		-0.31477	0.907409		10	3.29593	2.72781	NaN	3.01509	4.80957	NaN	3.55594	3.36793	2.93531	3.72247	13.8585	15.0627	14.0755	14.2958	2
773	A2AKB9	DDB1- and CUL4-associated factor 10	sp|A2AKB9|DCA10_MOUSE DDB1- and CUL4-associated factor 10 OS=Mus musculus OX=10090 GN=Dcaf10 PE=1 SV=1	Dcaf10	NaN	NaN		0.389756	0.675552		0.225205	2.52754		3	3.18086	3.61046	NaN	3.16787	3.75713	NaN	3.35586	3.10214	3.72203	3.39589	10.3646	10.8975	10.8946	11.0048	2
2218	O35054	Claudin-4	sp|O35054|CLD4_MOUSE Claudin-4 OS=Mus musculus OX=10090 GN=Cldn4 PE=1 SV=1	Cldn4	1.15004	1.9468	UP	0.963333	2.93535	UP	0.00601774	0.00941722		16	5.24397	5.64941	5.40555	5.56221	5.52941	7.06134	5.40412	5.67584	6.41464	6.53886	14.7466	15.8159	15.687	15.2381	3
775	E9PYJ6;A2AKG8	Focadhesin	tr|E9PYJ6|E9PYJ6_MOUSE Focadhesin OS=Mus musculus OX=10090 GN=Focad PE=1 SV=1;sp|A2AKG8|FOCAD_MOUSE Focadhesin OS=Mus musculus OX=10090 GN=Focad PE=1 SV=1	Focad	0.241561	0.399058		NaN	NaN		0.0340395	0.168655		10	NaN	NaN	5.19877	NaN	NaN	5.08797	NaN	NaN	NaN	NaN	13.7024	14.2798	14.0094	14.3096	2
776	A2AKH7;Q8JZX5;Q9D1G5	Leucine-rich repeat-containing protein 57 (Fragment)	tr|A2AKH7|A2AKH7_MOUSE Leucine-rich repeat-containing protein 57 (Fragment) OS=Mus musculus OX=10090 GN=Lrrc57 PE=1 SV=8;tr|Q8JZX5|Q8JZX5_MOUSE Leucine rich repeat containing 57 OS=Mus musculus OX=10090 GN=Lrrc57 PE=1 SV=1;sp|Q9D1G5|LRC57_MOUSE Leucine-ric	Lrrc57	0.47564	1.06352		NaN	NaN		-0.0166448	0.0836786		9	NaN	NaN	3.8678	NaN	NaN	4.59144	NaN	NaN	NaN	NaN	13.4366	13.9604	13.8267	13.8068	2
777	A2AKK5;Q8BGG9	Acyl-coenzyme A amino acid N-acyltransferase 1	sp|A2AKK5|ACNT1_MOUSE Acyl-coenzyme A amino acid N-acyltransferase 1 OS=Mus musculus OX=10090 GN=Acnat1 PE=1 SV=1;sp|Q8BGG9|ACNT2_MOUSE Acyl-coenzyme A amino acid N-acyltransferase 2 OS=Mus musculus OX=10090 GN=Acnat2 PE=1 SV=1	Acnat1	-0.132778	0.14964		-0.460806	0.882578		0.159585	0.406726		13	3.97737	3.38902	1.45554	3.834	4.1944	1.14802	4.13019	4.09339	3.22894	3.9814	15.089	15.0815	14.8915	15.6192	3
7063	Q9JM62	Receptor expression-enhancing protein 6	sp|Q9JM62|REEP6_MOUSE Receptor expression-enhancing protein 6 OS=Mus musculus OX=10090 GN=Reep6 PE=1 SV=1	Reep6	1.14716	2.2562	UP	-0.0196793	0.0225221		0.0182682	0.0556988		18	1.16774	2.06274	6.34995	2.10289	2.13086	7.61949	1.95237	1.85746	1.64312	1.92953	15.2898	15.4063	15.2814	15.6944	3
780	A2AKW0;Q5HZI9;G3UYJ3;A2AKV9	Solute carrier family 25 member 51	tr|A2AKW0|A2AKW0_MOUSE Solute carrier family 25 member 51 OS=Mus musculus OX=10090 GN=Slc25a51 PE=1 SV=1;sp|Q5HZI9|S2551_MOUSE Solute carrier family 25 member 51 OS=Mus musculus OX=10090 GN=Slc25a51 PE=1 SV=1;tr|G3UYJ3|G3UYJ3_MOUSE Solute carrier family 25	Slc25a51	-0.258906	0.11525		NaN	NaN		0.193532	0.620433		4	NaN	NaN	0.766214	NaN	NaN	1.26237	NaN	NaN	NaN	NaN	12.6105	12.9844	12.4936	13.2619	2
4791	Q8BK03	Mitoguardin 2	sp|Q8BK03|MIGA2_MOUSE Mitoguardin 2 OS=Mus musculus OX=10090 GN=Miga2 PE=1 SV=1	Miga2	1.14682	2.49669	UP	NaN	NaN		-0.137109	0.312313		4	NaN	NaN	2.70993	NaN	NaN	4.30845	NaN	NaN	NaN	NaN	11.7533	11.6883	11.4258	11.595	2
783	A2AL85;Q8BSY0;Q8CBM2	Aspartyl/asparaginyl beta-hydroxylase	tr|A2AL85|A2AL85_MOUSE Aspartyl/asparaginyl beta-hydroxylase OS=Mus musculus OX=10090 GN=Asph PE=1 SV=1;sp|Q8BSY0|ASPH_MOUSE Aspartyl/asparaginyl beta-hydroxylase OS=Mus musculus OX=10090 GN=Asph PE=1 SV=1;tr|Q8CBM2|Q8CBM2_MOUSE Aspartyl/asparaginyl beta-h	Asph	0.0745791	0.114404		0.0528975	0.0930977		0.269409	0.753496		117	7.90081	8.02414	9.48772	7.99741	8.44898	9.97742	7.98931	7.87793	7.736	8.16782	17.6212	18.1638	17.9914	18.6805	3
784	A2ALA4;Q62276	Mediator of RNA polymerase II transcription subunit 22 (Fragment)	tr|A2ALA4|A2ALA4_MOUSE Mediator of RNA polymerase II transcription subunit 22 (Fragment) OS=Mus musculus OX=10090 GN=Med22 PE=1 SV=1;sp|Q62276|MED22_MOUSE Mediator of RNA polymerase II transcription subunit 22 OS=Mus musculus OX=10090 GN=Med22 PE=1 SV=2	Med22	-0.43217	1.19865		-0.243444	0.660642		NaN	NaN		4	4.02574	4.24382	8.03436	4.02901	3.64593	7.41346	3.55655	3.47431	3.19451	3.24673	NaN	NaN	NaN	NaN	2
785	Q6PAQ4;A2ALB2;A2ALB1	RNA exonuclease 4	sp|Q6PAQ4|REXO4_MOUSE RNA exonuclease 4 OS=Mus musculus OX=10090 GN=Rexo4 PE=2 SV=2;tr|A2ALB2|A2ALB2_MOUSE RNA exonuclease 4 OS=Mus musculus OX=10090 GN=Rexo4 PE=1 SV=1;tr|A2ALB1|A2ALB1_MOUSE RNA exonuclease 4 (Fragment) OS=Mus musculus OX=10090 GN=Rexo4 P	Rexo4	0.237436	0.547076		-0.0398643	0.0739021		-0.0893737	0.422381		14	6.03729	6.46141	5.88465	6.46222	6.56981	6.11709	6.14403	6.39034	6.09462	6.31161	15.3095	15.942	15.3608	15.8261	3
3533	Q3TFK5;A0A0A6YWB3	G patch domain-containing protein 4	sp|Q3TFK5|GPTC4_MOUSE G patch domain-containing protein 4 OS=Mus musculus OX=10090 GN=Gpatch4 PE=1 SV=1;tr|A0A0A6YWB3|A0A0A6YWB3_MOUSE G patch domain-containing protein 4 (Fragment) OS=Mus musculus OX=10090 GN=Gpatch4 PE=1 SV=1	Gpatch4	1.13821	3.00461	UP	-0.20333	0.651601		-0.140879	0.500595		9	7.19338	7.31578	3.84268	7.53838	7.75248	4.89054	7.39763	7.39249	7.08289	7.23573	13.0258	12.8945	12.7461	12.9801	3
787	A2ALL3;Q9D241	RING finger protein 186	tr|A2ALL3|A2ALL3_MOUSE RING finger protein 186 OS=Mus musculus OX=10090 GN=Rnf186 PE=4 SV=1;sp|Q9D241|RN186_MOUSE RING finger protein 186 OS=Mus musculus OX=10090 GN=Rnf186 PE=2 SV=3	Rnf186	NaN	NaN		NaN	NaN		-0.14841	0.177242		1	NaN	NaN	NaN	NaN	NaN	NaN	NaN	NaN	NaN	NaN	10.647	11.6435	10.5382	11.6608	1
788	Q61846;A2ALR0;A2ALQ9	Maternal embryonic leucine zipper kinase	sp|Q61846|MELK_MOUSE Maternal embryonic leucine zipper kinase OS=Mus musculus OX=10090 GN=Melk PE=1 SV=2;tr|A2ALR0|A2ALR0_MOUSE Maternal embryonic leucine zipper kinase (Fragment) OS=Mus musculus OX=10090 GN=Melk PE=1 SV=8;tr|A2ALQ9|A2ALQ9_MOUSE Maternal e	Melk	NaN	NaN		NaN	NaN		-0.0680896	0.160653		2	NaN	NaN	NaN	NaN	NaN	NaN	NaN	NaN	NaN	NaN	12.2929	12.7957	12.4299	12.8717	1
789	A2ALR9;Q3V0C5;A2ALR8	Ubiquitin carboxyl-terminal hydrolase 48	tr|A2ALR9|A2ALR9_MOUSE Ubiquitin carboxyl-terminal hydrolase 48 OS=Mus musculus OX=10090 GN=Usp48 PE=1 SV=1;sp|Q3V0C5|UBP48_MOUSE Ubiquitin carboxyl-terminal hydrolase 48 OS=Mus musculus OX=10090 GN=Usp48 PE=1 SV=2;tr|A2ALR8|A2ALR8_MOUSE Ubiquitin carboxyl	Usp48	-0.411051	0.59329		-0.223094	0.165314		0.014872	0.111463		24	4.39039	2.37067	4.4691	3.01085	2.9173	3.60834	3.01659	3.19344	2.47472	3.14932	15.5934	16.0633	15.8977	16.0447	3
790	A2ALS5;A2ALS4;A2ALS7	Rap1 GTPase-activating protein 1	sp|A2ALS5|RPGP1_MOUSE Rap1 GTPase-activating protein 1 OS=Mus musculus OX=10090 GN=Rap1gap PE=1 SV=2;tr|A2ALS4|A2ALS4_MOUSE Rap1 GTPase-activating protein 1 OS=Mus musculus OX=10090 GN=Rap1gap PE=1 SV=1;tr|A2ALS7|A2ALS7_MOUSE Rap1 GTPase-activating protein	Rap1gap	NaN	NaN		-0.611076	1.44192	DOWN	0.0670972	0.63383		18	5.16112	5.60653	NaN	5.28077	4.81327	NaN	5.50198	5.70343	5.0878	4.84227	14.6938	15.1155	15.0155	15.1492	2
791	A7TU71;A2ALU4	Protein Shroom2	tr|A7TU71|A7TU71_MOUSE Protein Shroom2 OS=Mus musculus OX=10090 GN=Shroom2 PE=1 SV=1;sp|A2ALU4|SHRM2_MOUSE Protein Shroom2 OS=Mus musculus OX=10090 GN=Shroom2 PE=1 SV=1	Shroom2	0.084285	0.109132		1.06983	0.908113		-0.180854	0.795149		5	1.01257	0.257252	6.85137	0.892508	1.67233	7.23898	-0.47285	0.725087	1.88264	0.257252	13.1581	13.2435	12.8802	12.9611	3
792	A2ALV3;Q62420;Q8BXU5;F6ZL13;A2ALV1	Endophilin-A1	tr|A2ALV3|A2ALV3_MOUSE Endophilin-A1 OS=Mus musculus OX=10090 GN=Sh3gl2 PE=1 SV=1;sp|Q62420|SH3G2_MOUSE Endophilin-A1 OS=Mus musculus OX=10090 GN=Sh3gl2 PE=1 SV=2;tr|Q8BXU5|Q8BXU5_MOUSE Endophilin-A1 OS=Mus musculus OX=10090 GN=Sh3gl2 PE=1 SV=1;tr|F6ZL13|F	Sh3gl2	-0.00467642	0.0062231		-0.454123	1.14297		-0.0524664	0.219631		18	6.27158	6.01995	6.27836	5.91986	5.39791	6.16651	6.01806	6.16167	5.73852	5.48114	14.7899	15.0762	14.8778	15.1876	3
7112	Q9R1R8;Q9QYF1	Retinol dehydrogenase 11	tr|Q9R1R8|Q9R1R8_MOUSE Retinol dehydrogenase 11 OS=Mus musculus OX=10090 GN=Rdh11 PE=1 SV=1;sp|Q9QYF1|RDH11_MOUSE Retinol dehydrogenase 11 OS=Mus musculus OX=10090 GN=Rdh11 PE=1 SV=2	Rdh11	1.13128	3.36877	UP	-0.0428026	0.0740237		0.0119308	0.0350636		59	7.83029	7.76772	8.84703	8.32211	8.32737	10.1139	8.26421	8.16611	7.80064	8.47423	17.5254	17.6222	17.6252	17.9459	3
795	A2AMH5;A2AMH4;Q6X893;A2AMH3	Choline transporter-like protein 1	tr|A2AMH5|A2AMH5_MOUSE Choline transporter-like protein 1 OS=Mus musculus OX=10090 GN=Slc44a1 PE=1 SV=1;tr|A2AMH4|A2AMH4_MOUSE Choline transporter-like protein 1 OS=Mus musculus OX=10090 GN=Slc44a1 PE=1 SV=1;sp|Q6X893|CTL1_MOUSE Choline transporter-like pr	Slc44a1	0.152529	0.219894		0.383842	1.2009		-0.221638	0.896867		24	6.80594	6.37943	6.94615	7.0797	6.99005	7.52802	6.35251	6.50343	6.75355	6.81775	14.7762	14.877	14.593	14.6278	3
796	A2AMQ5;Q99L43;Q6PBC0;F6S4G2	Phosphatidate cytidylyltransferase	tr|A2AMQ5|A2AMQ5_MOUSE Phosphatidate cytidylyltransferase OS=Mus musculus OX=10090 GN=Cds2 PE=1 SV=1;sp|Q99L43|CDS2_MOUSE Phosphatidate cytidylyltransferase 2 OS=Mus musculus OX=10090 GN=Cds2 PE=1 SV=1;tr|Q6PBC0|Q6PBC0_MOUSE Cds2 protein OS=Mus musculus OX	Cds2	0.209882	0.362283		0.338401	0.369549		-0.138346	0.433785		13	2.23671	2.68228	5.20179	2.94559	3.16545	5.8179	2.49976	2.45589	2.01128	3.46192	12.9976	13.9804	13.1877	13.7443	3
797	A2AMW0;F7CAZ6	Capping protein (Actin filament) muscle Z-line, beta, isoform CRA_a	tr|A2AMW0|A2AMW0_MOUSE Capping protein (Actin filament) muscle Z-line, beta, isoform CRA_a OS=Mus musculus OX=10090 GN=Capzb PE=1 SV=1;tr|F7CAZ6|F7CAZ6_MOUSE F-actin-capping protein subunit beta (Fragment) OS=Mus musculus OX=10090 GN=Capzb PE=1 SV=1	Capzb	0.356905	0.668869		-0.114541	0.305896		-0.0229207	0.130389		118	8.81205	8.80906	9.11174	8.88004	8.60392	9.29448	9.15472	9.09595	9.04862	8.90084	18.72	18.9145	19.1189	18.9787	3
798	A2AMY5;Q91VX2	Ubiquitin-associated protein 2	tr|A2AMY5|A2AMY5_MOUSE Ubiquitin-associated protein 2 OS=Mus musculus OX=10090 GN=Ubap2 PE=1 SV=1;sp|Q91VX2|UBAP2_MOUSE Ubiquitin-associated protein 2 OS=Mus musculus OX=10090 GN=Ubap2 PE=1 SV=1	Ubap2	-0.0474296	0.0748839		0.178336	0.553871		0.114909	1.31253		51	8.43663	8.57243	7.7412	8.83428	8.58864	7.45804	8.54195	8.59313	8.6702	8.74876	16.6769	17.1372	17.1939	17.2517	3
799	A2AN08	E3 ubiquitin-protein ligase UBR4	sp|A2AN08|UBR4_MOUSE E3 ubiquitin-protein ligase UBR4 OS=Mus musculus OX=10090 GN=Ubr4 PE=1 SV=1	Ubr4	-0.112016	0.206354		0.0862897	0.228299		-0.0922117	0.448548		224	9.14558	9.15798	9.979	9.3658	9.13291	9.593	9.1051	9.27545	9.14262	9.33943	18.5488	19.0264	18.7119	19.0286	3
800	F7CBX2;A2AN37;P52623	Uridine-cytidine kinase 1 (Fragment)	tr|F7CBX2|F7CBX2_MOUSE Uridine-cytidine kinase 1 (Fragment) OS=Mus musculus OX=10090 GN=Uck1 PE=1 SV=1;tr|A2AN37|A2AN37_MOUSE Uridine-cytidine kinase OS=Mus musculus OX=10090 GN=Uck1 PE=1 SV=1;sp|P52623|UCK1_MOUSE Uridine-cytidine kinase 1 OS=Mus musculus	Uck1	-0.129375	0.198633		NaN	NaN		0.142942	0.661776		3	NaN	NaN	5.33206	NaN	NaN	4.79343	NaN	NaN	NaN	NaN	13.5362	13.896	13.6336	14.0934	2
802	A2ANL9;Q9WTS4	Teneurin-1	tr|A2ANL9|A2ANL9_MOUSE Teneurin-1 OS=Mus musculus OX=10090 GN=Tenm1 PE=1 SV=1;sp|Q9WTS4|TEN1_MOUSE Teneurin-1 OS=Mus musculus OX=10090 GN=Tenm1 PE=1 SV=1	Tenm1	NaN	NaN		NaN	NaN		0.0479404	0.0694952		3	NaN	NaN	NaN	NaN	NaN	NaN	NaN	NaN	NaN	NaN	13.1181	14.3602	13.3455	14.3556	1
803	J3QMC5;A2ANY6	Midasin	tr|J3QMC5|J3QMC5_MOUSE Midasin OS=Mus musculus OX=10090 GN=Mdn1 PE=1 SV=1;tr|A2ANY6|A2ANY6_MOUSE Midasin OS=Mus musculus OX=10090 GN=Mdn1 PE=1 SV=1	Mdn1	0.270868	0.656268		0.291333	1.13805		-0.0282902	0.234912		58	7.26782	7.28337	7.67624	7.46074	7.48808	8.3306	7.11904	7.21675	7.38543	7.4685	15.8893	16.3079	16.1105	16.2186	3
804	A2AP32;Q3UIU2	NADH dehydrogenase [ubiquinone] 1 beta subcomplex subunit 6	tr|A2AP32|A2AP32_MOUSE NADH dehydrogenase [ubiquinone] 1 beta subcomplex subunit 6 OS=Mus musculus OX=10090 GN=Ndufb6 PE=1 SV=1;sp|Q3UIU2|NDUB6_MOUSE NADH dehydrogenase [ubiquinone] 1 beta subcomplex subunit 6 OS=Mus musculus OX=10090 GN=Ndufb6 PE=1 SV=3	Ndufb6	-0.0889841	0.0978084		-0.342615	0.674946		0.0316383	0.114506		21	5.03536	4.5533	7.38517	5.57951	6.25643	7.88203	5.60015	5.51876	5.10589	5.27385	14.8517	15.7072	15.3059	15.6503	3
806	A2APB8	Targeting protein for Xklp2	sp|A2APB8|TPX2_MOUSE Targeting protein for Xklp2 OS=Mus musculus OX=10090 GN=Tpx2 PE=1 SV=1	Tpx2	0.153401	0.134186		NaN	NaN		0.144296	0.668834		11	NaN	NaN	6.28996	NaN	NaN	5.86109	NaN	NaN	NaN	NaN	14.4716	14.8539	14.7002	15.1465	2
807	A2API3;Q80V86	Integrator complex subunit 8	tr|A2API3|A2API3_MOUSE Integrator complex subunit 8 OS=Mus musculus OX=10090 GN=Ints8 PE=1 SV=1;sp|Q80V86|INT8_MOUSE Integrator complex subunit 8 OS=Mus musculus OX=10090 GN=Ints8 PE=1 SV=1	Ints8	-0.297804	0.625373		0.167471	0.133458		-0.112185	1.16904		15	5.73596	7.49241	5.45644	6.38052	6.48169	5.61556	5.96327	6.04906	6.07166	6.22718	14.2132	14.6906	14.3624	14.5048	3
808	F7AA26;A2API8;O54931	Paralemmin A kinase anchor protein (Fragment)	tr|F7AA26|F7AA26_MOUSE Paralemmin A kinase anchor protein (Fragment) OS=Mus musculus OX=10090 GN=Pakap PE=1 SV=1;tr|A2API8|A2API8_MOUSE A-kinase anchor protein 2 OS=Mus musculus OX=10090 GN=Akap2 PE=1 SV=1;sp|O54931|AKAP2_MOUSE A-kinase anchor protein 2 OS	Pakap	NaN	NaN		NaN	NaN		0.047016	0.144105		2	NaN	NaN	NaN	NaN	NaN	NaN	NaN	NaN	NaN	NaN	12.4221	13.0504	12.5145	13.0011	1
638	A0A2R8VHT5;Q9D8M3	Heme transporter HRG1 (Fragment)	tr|A0A2R8VHT5|A0A2R8VHT5_MOUSE Heme transporter HRG1 (Fragment) OS=Mus musculus OX=10090 GN=Slc48a1 PE=1 SV=1;sp|Q9D8M3|HRG1_MOUSE Heme transporter HRG1 OS=Mus musculus OX=10090 GN=Slc48a1 PE=2 SV=1	Slc48a1	1.13018	1.91523	UP	NaN	NaN		0.410177	1.50569	UP	2	NaN	NaN	0.364909	NaN	NaN	1.92661	NaN	NaN	NaN	NaN	10.2687	10.9917	11.3909	11.1548	2
4498	Q80TA1;D6RE20;Q8CET7	Ethanolaminephosphotransferase 1	sp|Q80TA1|EPT1_MOUSE Ethanolaminephosphotransferase 1 OS=Mus musculus OX=10090 GN=Selenoi PE=2 SV=3;tr|D6RE20|D6RE20_MOUSE DNA segment, Chr 5, Wayne State University 178, expressed, isoform CRA_b OS=Mus musculus OX=10090 GN=Selenoi PE=1 SV=1;tr|Q8CET7|Q8CE	Selenoi	1.11408	1.41525	UP	-0.0145814	0.0326934		-0.0380246	0.0910861		9	6.4732	6.41408	2.82055	6.41996	6.47348	4.0545	6.00744	6.08419	5.83941	6.17435	13.9489	14.5435	13.8884	14.6086	3
1537	E9PYL4;O70496	Chloride channel protein	tr|E9PYL4|E9PYL4_MOUSE Chloride channel protein OS=Mus musculus OX=10090 GN=Clcn7 PE=1 SV=1;sp|O70496|CLCN7_MOUSE H(+)/Cl(-) exchange transporter 7 OS=Mus musculus OX=10090 GN=Clcn7 PE=1 SV=1	Clcn7	1.11162	2.93968	UP	NaN	NaN		-0.13182	0.48164		5	NaN	NaN	1.85906	NaN	NaN	3.23097	NaN	NaN	NaN	NaN	12.8812	13.7656	13.0333	13.5754	2
812	A2APY7	Arginine-hydroxylase NDUFAF5, mitochondrial	sp|A2APY7|NDUF5_MOUSE Arginine-hydroxylase NDUFAF5, mitochondrial OS=Mus musculus OX=10090 GN=Ndufaf5 PE=1 SV=1	Ndufaf5	0.229588	0.435345		0.300219	0.645376		-0.00792762	0.0309819		10	5.48449	6.0085	4.47729	5.67802	6.01892	5.13307	5.97801	5.85057	6.03331	6.34438	13.6249	14.0745	13.7144	14.0248	3
813	A2AQ19	RNA polymerase-associated protein RTF1 homolog	sp|A2AQ19|RTF1_MOUSE RNA polymerase-associated protein RTF1 homolog OS=Mus musculus OX=10090 GN=Rtf1 PE=1 SV=1	Rtf1	-0.193485	0.34994		0.277524	0.833431		-0.0619989	0.433482		22	8.40727	8.42446	6.43132	8.54635	8.24821	6.04896	8.54655	8.44692	8.84915	8.62684	16.1981	16.5177	16.4695	16.3665	3
814	E9QAU4;A2AQ25;D3Z781	Enhancer trap locus 4	tr|E9QAU4|E9QAU4_MOUSE Enhancer trap locus 4 OS=Mus musculus OX=10090 GN=Etl4 PE=1 SV=1;sp|A2AQ25|SKT_MOUSE Sickle tail protein OS=Mus musculus OX=10090 GN=Skt PE=1 SV=1;tr|D3Z781|D3Z781_MOUSE Enhancer trap locus 4 OS=Mus musculus OX=10090 GN=Etl4 PE=1 SV=	Etl4	0.0184362	0.0344819		-0.202566	0.631836		-0.109632	0.820806		107	9.31732	9.11413	9.95713	9.46803	9.55488	10.1434	9.63461	9.52411	9.37075	9.31204	17.7832	18.2878	18.0218	18.1756	3
815	F6VVN1;A2AQ43;A2AQ44;A2AQ42;A2AQ45;A2AQ41;Q80TY0;A2AQ47;A2AQ39;A0A0A6YWT1	Formin-binding protein 1 (Fragment)	tr|F6VVN1|F6VVN1_MOUSE Formin-binding protein 1 (Fragment) OS=Mus musculus OX=10090 GN=Fnbp1 PE=1 SV=1;tr|A2AQ43|A2AQ43_MOUSE Formin-binding protein 1 OS=Mus musculus OX=10090 GN=Fnbp1 PE=1 SV=1;tr|A2AQ44|A2AQ44_MOUSE Formin-binding protein 1 OS=Mus muscul	Fnbp1	NaN	NaN		NaN	NaN		-0.237322	2.62148		2	NaN	NaN	NaN	NaN	NaN	NaN	NaN	NaN	NaN	NaN	11.4059	11.9542	11.3914	11.5257	1
816	Q8BXJ9;A2AQ56;D6RH67	Transmembrane protein 62	sp|Q8BXJ9|TMM62_MOUSE Transmembrane protein 62 OS=Mus musculus OX=10090 GN=Tmem62 PE=2 SV=1;tr|A2AQ56|A2AQ56_MOUSE Transmembrane protein 62 OS=Mus musculus OX=10090 GN=Tmem62 PE=1 SV=1;tr|D6RH67|D6RH67_MOUSE Transmembrane protein 62 OS=Mus musculus OX=1009	Tmem62	NaN	NaN		NaN	NaN		0.0123625	0.0138052		2	NaN	NaN	NaN	NaN	NaN	NaN	NaN	NaN	NaN	NaN	11.922	11.3452	11.6591	11.5438	1
2295	O54724	Caveolae-associated protein 1	sp|O54724|CAVN1_MOUSE Caveolae-associated protein 1 OS=Mus musculus OX=10090 GN=Cavin1 PE=1 SV=1	Cavin1	1.10877	3.22957	UP	0.162537	0.438337		-0.254543	1.13942		70	8.73907	8.94257	9.1333	8.90014	8.80426	10.4447	8.88353	8.74106	8.76255	9.11478	16.8952	17.229	16.7715	17.3282	3
818	A2AQA7;Q8CFQ3	RNA helicase aquarius	tr|A2AQA7|A2AQA7_MOUSE RNA helicase aquarius OS=Mus musculus OX=10090 GN=Aqr PE=1 SV=1;sp|Q8CFQ3|AQR_MOUSE RNA helicase aquarius OS=Mus musculus OX=10090 GN=Aqr PE=1 SV=2	Aqr	0.350039	0.725064		0.0702038	0.165774		-0.0418097	0.184034		70	6.52275	6.52555	8.62892	6.86518	7.05961	9.34227	6.67257	6.91767	6.71081	6.96613	16.472	17.1984	16.8125	16.9797	3
820	Q8C4G3;Q8C288;A2AQC3;O70228	Phospholipid-transporting ATPase	tr|Q8C4G3|Q8C4G3_MOUSE Phospholipid-transporting ATPase OS=Mus musculus OX=10090 GN=Atp9a PE=1 SV=1;tr|Q8C288|Q8C288_MOUSE Phospholipid-transporting ATPase OS=Mus musculus OX=10090 GN=Atp9a PE=1 SV=1;tr|A2AQC3|A2AQC3_MOUSE Phospholipid-transporting ATPase	Atp9a	0.556839	1.27446		0.0868348	0.221593		-0.316371	1.99735	DOWN	25	7.50406	7.50882	7.05864	7.68356	7.97177	8.20408	7.71631	7.62797	7.64306	7.80735	14.763	15.444	14.7124	15.0996	3
3951	Q60715	Prolyl 4-hydroxylase subunit alpha-1	sp|Q60715|P4HA1_MOUSE Prolyl 4-hydroxylase subunit alpha-1 OS=Mus musculus OX=10090 GN=P4ha1 PE=1 SV=2	P4ha1	1.10552	2.93939	UP	0.113973	0.160198		-0.19025	1.5039		35	7.75475	8.02442	8.79191	8.1317	8.98248	10.0757	7.87049	7.67603	7.89512	7.81012	15.5004	15.717	15.461	15.6372	3
822	A2AQJ5;A2AQJ6;Q8BXN9;A2AQJ7	Transmembrane protein 87A	tr|A2AQJ5|A2AQJ5_MOUSE Transmembrane protein 87A OS=Mus musculus OX=10090 GN=Tmem87a PE=1 SV=1;tr|A2AQJ6|A2AQJ6_MOUSE Transmembrane protein 87A OS=Mus musculus OX=10090 GN=Tmem87a PE=1 SV=1;sp|Q8BXN9|TM87A_MOUSE Transmembrane protein 87A OS=Mus musculus OX	Tmem87a	0.192823	0.306615		-0.220614	0.794832		-0.0589751	0.117076		15	7.22776	7.26463	6.82642	7.52011	7.64205	7.56735	7.42803	7.41447	7.17093	7.16561	14.4426	14.1777	14.5355	14.1651	3
823	A2AQN4;Q9QXG4;A2AQN5	Acetyl-coenzyme A synthetase, cytoplasmic	tr|A2AQN4|A2AQN4_MOUSE Acetyl-coenzyme A synthetase, cytoplasmic OS=Mus musculus OX=10090 GN=Acss2 PE=1 SV=1;sp|Q9QXG4|ACSA_MOUSE Acetyl-coenzyme A synthetase, cytoplasmic OS=Mus musculus OX=10090 GN=Acss2 PE=1 SV=2;tr|A2AQN5|A2AQN5_MOUSE Acetyl-coenzyme A	Acss2	-0.0101039	0.0158655		-0.191638	0.533929		-0.0424089	0.109769		20	5.62103	5.45105	6.87283	5.40749	5.35913	6.84147	5.63972	5.88007	5.36135	5.72083	15.4858	16.0106	15.4588	16.0619	3
824	A2AQU8;Q9D975	Sulfiredoxin	tr|A2AQU8|A2AQU8_MOUSE Sulfiredoxin OS=Mus musculus OX=10090 GN=Srxn1 PE=1 SV=1;sp|Q9D975|SRXN1_MOUSE Sulfiredoxin-1 OS=Mus musculus OX=10090 GN=Srxn1 PE=2 SV=1	Srxn1	NaN	NaN		NaN	NaN		-0.172098	0.528958		4	NaN	NaN	NaN	NaN	NaN	NaN	NaN	NaN	NaN	NaN	13.6177	14.1767	13.5771	14.1633	1
825	A2AQZ5;A2AQZ7;Q9DB26;D6RIQ3;D6RI61;A0A0A0MQG9;A2AQZ2;A0A0R4J137	Phytanoyl-CoA dioxygenase domain-containing protein 1 (Fragment)	tr|A2AQZ5|A2AQZ5_MOUSE Phytanoyl-CoA dioxygenase domain-containing protein 1 (Fragment) OS=Mus musculus OX=10090 GN=Phyhd1 PE=1 SV=1;tr|A2AQZ7|A2AQZ7_MOUSE Phytanoyl-CoA dioxygenase domain-containing protein 1 OS=Mus musculus OX=10090 GN=Phyhd1 PE=1 SV=1;s	Phyhd1	0.351504	0.378905		NaN	NaN		NaN	NaN		4	NaN	NaN	5.45769	NaN	NaN	6.12972	NaN	NaN	NaN	NaN	NaN	NaN	NaN	NaN	1
6338	Q9CWR7	Metalloreductase STEAP1	sp|Q9CWR7|STEA1_MOUSE Metalloreductase STEAP1 OS=Mus musculus OX=10090 GN=Steap1 PE=1 SV=2	Steap1	1.10341	2.2737	UP	NaN	NaN		0.456391	0.613644		7	NaN	NaN	6.41794	NaN	NaN	7.87141	NaN	NaN	NaN	NaN	12.2609	12.1746	11.841	13.4106	2
827	A2AR26;Q3UDF0	Slc2a6 protein	tr|A2AR26|A2AR26_MOUSE Slc2a6 protein OS=Mus musculus OX=10090 GN=Slc2a6 PE=1 SV=1;tr|Q3UDF0|Q3UDF0_MOUSE Solute carrier family 2 (Facilitated glucose transporter), member 6, isoform CRA_a OS=Mus musculus OX=10090 GN=Slc2a6 PE=1 SV=1	Slc2a6	NaN	NaN		0.807937	0.863326		NaN	NaN		1	3.32165	1.99099	NaN	3.20588	2.78287	NaN	2.74015	3.22954	4.28585	3.16126	NaN	NaN	NaN	NaN	1
828	A2AR39;Q9D0M2	Cell division cycle-associated protein 7 (Fragment)	tr|A2AR39|A2AR39_MOUSE Cell division cycle-associated protein 7 (Fragment) OS=Mus musculus OX=10090 GN=Cdca7 PE=1 SV=1;sp|Q9D0M2|CDCA7_MOUSE Cell division cycle-associated protein 7 OS=Mus musculus OX=10090 GN=Cdca7 PE=1 SV=1	Cdca7	NaN	NaN		NaN	NaN		0.488762	0.911991		2	NaN	NaN	NaN	NaN	NaN	NaN	NaN	NaN	NaN	NaN	9.39092	9.91205	9.42819	10.8448	1
829	A2ARI0;Q8C0L0	Thioredoxin-related transmembrane protein 4	tr|A2ARI0|A2ARI0_MOUSE Thioredoxin-related transmembrane protein 4 OS=Mus musculus OX=10090 GN=Tmx4 PE=1 SV=1;sp|Q8C0L0|TMX4_MOUSE Thioredoxin-related transmembrane protein 4 OS=Mus musculus OX=10090 GN=Tmx4 PE=1 SV=2	Tmx4	0.096965	0.109741		-0.150755	0.457279		0.183119	1.0587		6	4.92676	4.65375	3.56986	4.99914	4.95587	4.16269	5.02175	4.96675	4.7073	4.92719	11.4484	12.0394	11.9277	12.2927	3
831	A2ARV4	Low-density lipoprotein receptor-related protein 2	sp|A2ARV4|LRP2_MOUSE Low-density lipoprotein receptor-related protein 2 OS=Mus musculus OX=10090 GN=Lrp2 PE=1 SV=1	Lrp2	0.387987	0.678645		-0.240108	0.403695		-0.231393	1.84069		13	6.90701	7.64739	5.61043	7.38198	7.83738	6.45492	7.39866	7.31325	7.07478	7.09244	13.8966	14.4447	13.8275	14.0719	3
832	A2AS05;A2AS03;E9QAM5	Helicase with zinc finger domain 2	tr|A2AS05|A2AS05_MOUSE Helicase with zinc finger domain 2 OS=Mus musculus OX=10090 GN=Helz2 PE=1 SV=2;tr|A2AS03|A2AS03_MOUSE Helicase with zinc finger domain 2 OS=Mus musculus OX=10090 GN=Helz2 PE=1 SV=1;sp|E9QAM5|HELZ2_MOUSE Helicase with zinc finger doma	Helz2	NaN	NaN		-0.00215206	0.00316418		-0.144793	0.897122		16	4.99941	4.27299	NaN	4.58002	4.71754	NaN	4.52882	4.29514	4.40102	4.35973	14.8946	15.5857	14.9586	15.3169	2
833	A2AS45;Q68FH0;A2AS47;A2AS44	Plakophilin-4	tr|A2AS45|A2AS45_MOUSE Plakophilin-4 OS=Mus musculus OX=10090 GN=Pkp4 PE=1 SV=1;sp|Q68FH0|PKP4_MOUSE Plakophilin-4 OS=Mus musculus OX=10090 GN=Pkp4 PE=1 SV=1;tr|A2AS47|A2AS47_MOUSE Plakophilin-4 OS=Mus musculus OX=10090 GN=Pkp4 PE=1 SV=1;tr|A2AS44|A2AS44_M	Pkp4	0.174853	0.348009		-0.134683	0.321975		-0.137013	1.75044		35	5.61218	5.64157	7.22968	5.65016	5.99524	7.75261	5.74166	5.47323	5.40803	5.48333	15.5251	15.9254	15.6642	15.7349	3
2504	P08207	Protein S100-A10	sp|P08207|S10AA_MOUSE Protein S100-A10 OS=Mus musculus OX=10090 GN=S100a10 PE=1 SV=2	S100a10	1.10213	2.34914	UP	0.327288	0.657527		-0.312595	1.19587		15	7.15076	6.88032	7.39017	7.43763	7.87646	8.27682	7.16068	6.88472	7.57046	7.0662	15.7009	15.7581	15.6128	15.9225	3
835	A2AS98;P28660	Nck-associated protein 1	tr|A2AS98|A2AS98_MOUSE Nck-associated protein 1 OS=Mus musculus OX=10090 GN=Nckap1 PE=1 SV=1;sp|P28660|NCKP1_MOUSE Nck-associated protein 1 OS=Mus musculus OX=10090 GN=Nckap1 PE=1 SV=2	Nckap1	0.0462055	0.0903796		-0.0382447	0.0848111		-0.0954027	1.07734		136	9.70829	9.38163	10.0615	9.78373	9.59895	10.238	9.73797	9.85789	9.7233	9.72521	18.0249	18.3941	18.3017	18.3506	3
836	A2ASI5;A0A0J9YUJ5;A0A0J9YVF2;B1AWN6;A0A0J9YTW6;A2APX8	Sodium channel protein type 3 subunit alpha	sp|A2ASI5|SCN3A_MOUSE Sodium channel protein type 3 subunit alpha OS=Mus musculus OX=10090 GN=Scn3a PE=1 SV=1;tr|A0A0J9YUJ5|A0A0J9YUJ5_MOUSE Sodium channel protein type 1 subunit alpha (Fragment) OS=Mus musculus OX=10090 GN=Scn1a PE=4 SV=1;tr|A0A0J9YVF2|A0	Scn3a	-0.686745	0.937332		-1.19061	0.992279		-0.523702	0.941393		4	7.51412	6.44025	6.16219	8.44634	7.1126	4.81204	7.92896	7.83719	5.75077	7.56978	14.9351	14.3396	14.2399	14.3006	3
837	A2ASR7;A2ASR8;P25916;A2ASR6	Polycomb complex protein BMI-1 (Fragment)	tr|A2ASR7|A2ASR7_MOUSE Polycomb complex protein BMI-1 (Fragment) OS=Mus musculus OX=10090 GN=Bmi1 PE=1 SV=1;tr|A2ASR8|A2ASR8_MOUSE Polycomb complex protein BMI-1 (Fragment) OS=Mus musculus OX=10090 GN=Bmi1 PE=1 SV=1;sp|P25916|BMI1_MOUSE Polycomb complex pr	Bmi1	NaN	NaN		NaN	NaN		-0.160283	0.35817		1	NaN	NaN	NaN	NaN	NaN	NaN	NaN	NaN	NaN	NaN	8.70065	9.25089	8.42689	8.48382	1
838	E9Q8N1;E9Q8K5;A2ASS6	Titin	tr|E9Q8N1|E9Q8N1_MOUSE Titin OS=Mus musculus OX=10090 GN=Ttn PE=1 SV=1;tr|E9Q8K5|E9Q8K5_MOUSE Titin OS=Mus musculus OX=10090 GN=Ttn PE=1 SV=1;sp|A2ASS6|TITIN_MOUSE Titin OS=Mus musculus OX=10090 GN=Ttn PE=1 SV=1	Ttn	0.247293	0.520041		NaN	NaN		-0.172929	1.278		12	NaN	NaN	7.04461	NaN	NaN	7.67186	NaN	NaN	NaN	NaN	15.4959	16.1422	15.8153	15.7027	2
839	A2AST1;E9Q8Q6	Coiled-coil domain-containing 141	tr|A2AST1|A2AST1_MOUSE Coiled-coil domain-containing 141 OS=Mus musculus OX=10090 GN=Ccdc141 PE=1 SV=1;tr|E9Q8Q6|E9Q8Q6_MOUSE Coiled-coil domain-containing 141 OS=Mus musculus OX=10090 GN=Ccdc141 PE=1 SV=2	Ccdc141	-0.451262	1.26404		0.436084	1.12195		0.106713	0.63964		11	4.00063	3.91963	3.85738	4.13118	4.60686	3.52857	3.89191	3.53618	4.06013	4.15971	13.9845	14.1836	14.3063	14.2608	3
522	A0A1L1STE6;Q9D6R2	Isocitrate dehydrogenase [NAD] subunit, mitochondrial	tr|A0A1L1STE6|A0A1L1STE6_MOUSE Isocitrate dehydrogenase [NAD] subunit, mitochondrial OS=Mus musculus OX=10090 GN=Idh3a PE=1 SV=1;sp|Q9D6R2|IDH3A_MOUSE Isocitrate dehydrogenase [NAD] subunit alpha, mitochondrial OS=Mus musculus OX=10090 GN=Idh3a PE=1 SV=1	Idh3a	1.10094	2.49162	UP	-0.320178	0.570587		0.166986	1.23433		129	9.34339	9.84809	10.4371	9.97542	10.5788	12.052	9.71266	9.50076	9.30481	9.19741	18.2266	18.4336	18.8609	18.6275	3
841	A2AT37;F6Q3G7	UPF2 regulator of nonsense transcripts homolog (Yeast)	tr|A2AT37|A2AT37_MOUSE UPF2 regulator of nonsense transcripts homolog (Yeast) OS=Mus musculus OX=10090 GN=Upf2 PE=1 SV=1;tr|F6Q3G7|F6Q3G7_MOUSE UPF2 regulator of nonsense transcripts homolog (yeast) (Fragment) OS=Mus musculus OX=10090 GN=Upf2 PE=1 SV=1	Upf2	0.147607	0.239306		-0.296958	0.976162		-0.0382077	0.238606		19	5.91083	5.76508	3.94383	6.21682	5.89152	4.08593	5.96908	5.96371	5.60027	5.68678	15.12	15.5444	15.3385	15.3601	3
842	A2ATI9;Q99JX3;A2ATI8;A2ATI6	Golgi reassembly stacking protein 2, isoform CRA_d	tr|A2ATI9|A2ATI9_MOUSE Golgi reassembly stacking protein 2, isoform CRA_d OS=Mus musculus OX=10090 GN=Gorasp2 PE=1 SV=1;sp|Q99JX3|GORS2_MOUSE Golgi reassembly-stacking protein 2 OS=Mus musculus OX=10090 GN=Gorasp2 PE=1 SV=3;tr|A2ATI8|A2ATI8_MOUSE Golgi rea	Gorasp2	-0.0901768	0.196396		-0.204889	0.570568		0.141668	1.45469		46	7.81615	7.64313	8.67705	8.02314	8.29802	8.58586	8.08566	8.0954	7.94831	7.75409	16.7152	17.0911	17.3072	17.2632	3
843	Q9ES70;A2ATN9;A2ATP1	Serine/threonine-protein kinase Nek6	sp|Q9ES70|NEK6_MOUSE Serine/threonine-protein kinase Nek6 OS=Mus musculus OX=10090 GN=Nek6 PE=1 SV=1;tr|A2ATN9|A2ATN9_MOUSE Serine/threonine-protein kinase Nek6 OS=Mus musculus OX=10090 GN=Nek6 PE=1 SV=1;tr|A2ATP1|A2ATP1_MOUSE Serine/threonine-protein kina	Nek6	NaN	NaN		NaN	NaN		0.0151144	0.0339601		2	0.597031	0.583519	NaN	2.094	NaN	NaN	0.273456	0.83285	0.513794	0.440527	12.0646	11.961	11.8661	12.3254	2
844	A2AU52;Q8BG94	COMM domain-containing protein 7	tr|A2AU52|A2AU52_MOUSE COMM domain-containing protein 7 OS=Mus musculus OX=10090 GN=Commd7 PE=1 SV=1;sp|Q8BG94|COMD7_MOUSE COMM domain-containing protein 7 OS=Mus musculus OX=10090 GN=Commd7 PE=1 SV=1	Commd7	NaN	NaN		-0.373164	0.730258		NaN	NaN		2	5.12002	4.65644	NaN	5.1566	4.41136	NaN	5.23209	5.27813	4.93078	4.78078	NaN	NaN	NaN	NaN	1
846	A2AU62;Q64012	RNA-binding protein Raly (Fragment)	tr|A2AU62|A2AU62_MOUSE RNA-binding protein Raly (Fragment) OS=Mus musculus OX=10090 GN=Raly PE=1 SV=1;sp|Q64012|RALY_MOUSE RNA-binding protein Raly OS=Mus musculus OX=10090 GN=Raly PE=1 SV=3	Raly	0.205069	0.388423		0.133247	0.28919		0.138735	0.837258		106	8.97123	8.92187	10.3645	9.3728	9.81737	10.842	9.39688	9.24225	9.42309	9.41164	17.7912	18.4395	18.4953	18.5258	3
847	A2AUK7;A2AUK8;A2AUK5;Q9Z2H5;E9PV14	Band 4.1-like protein 1	tr|A2AUK7|A2AUK7_MOUSE Band 4.1-like protein 1 OS=Mus musculus OX=10090 GN=Epb41l1 PE=1 SV=1;tr|A2AUK8|A2AUK8_MOUSE Band 4.1-like protein 1 OS=Mus musculus OX=10090 GN=Epb41l1 PE=1 SV=1;tr|A2AUK5|A2AUK5_MOUSE Band 4.1-like protein 1 OS=Mus musculus OX=1009	Epb41l1	0.389695	0.91584		-0.55739	1.86037	DOWN	-0.348309	1.79254	DOWN	48	7.1811	7.20701	9.2525	6.95536	6.7662	10.0041	7.55359	7.34305	6.98459	6.73688	16.0829	16.1527	15.81	16.0544	3
848	A2AUM2;A2AUM1;A2AUM0;Q9QZ05;A2AUL9	eIF-2-alpha kinase GCN2	tr|A2AUM2|A2AUM2_MOUSE eIF-2-alpha kinase GCN2 OS=Mus musculus OX=10090 GN=Eif2ak4 PE=1 SV=1;tr|A2AUM1|A2AUM1_MOUSE eIF-2-alpha kinase GCN2 OS=Mus musculus OX=10090 GN=Eif2ak4 PE=1 SV=1;tr|A2AUM0|A2AUM0_MOUSE eIF-2-alpha kinase GCN2 OS=Mus musculus OX=1009	Eif2ak4	NaN	NaN		NaN	NaN		0.160917	0.553658		3	NaN	NaN	NaN	NaN	NaN	NaN	NaN	NaN	NaN	NaN	12.8101	13.6552	13.0507	13.6981	1
849	A2AUM9	Centrosomal protein of 152 kDa	sp|A2AUM9|CE152_MOUSE Centrosomal protein of 152 kDa OS=Mus musculus OX=10090 GN=Cep152 PE=1 SV=1	Cep152	NaN	NaN		NaN	NaN		-0.0674157	0.213403		2	NaN	NaN	NaN	NaN	NaN	NaN	NaN	NaN	NaN	NaN	11.2525	11.3387	11.1511	11.254	1
850	Q60866;A2AUR3;A2AUR5	Phosphotriesterase-related protein	sp|Q60866|PTER_MOUSE Phosphotriesterase-related protein OS=Mus musculus OX=10090 GN=Pter PE=1 SV=1;tr|A2AUR3|A2AUR3_MOUSE Phosphotriesterase-related protein (Fragment) OS=Mus musculus OX=10090 GN=Pter PE=1 SV=2;tr|A2AUR5|A2AUR5_MOUSE Phosphotriesterase-rel	Pter	0.166697	0.275805		-0.0603779	0.136454		0.0690972	0.753283		13	5.56675	5.72699	2.52449	5.40405	5.32894	2.40768	5.37438	5.52813	5.46454	5.26288	15.2602	15.712	15.623	15.7411	3
851	A2AUT3;Q3UA16	Kinetochore protein Spc25 (Fragment)	tr|A2AUT3|A2AUT3_MOUSE Kinetochore protein Spc25 (Fragment) OS=Mus musculus OX=10090 GN=Spc25 PE=1 SV=1;sp|Q3UA16|SPC25_MOUSE Kinetochore protein Spc25 OS=Mus musculus OX=10090 GN=Spc25 PE=2 SV=1	Spc25	NaN	NaN		NaN	NaN		0.689048	1.45145	UP	3	NaN	NaN	NaN	NaN	NaN	NaN	NaN	NaN	NaN	NaN	13.4269	13.6369	14.836	13.7751	1
852	F6RK07;A2AUX5;A2AUX3;B7ZD29;Q3UHC7;F6QQP6	Disabled homolog 2-interacting protein (Fragment)	tr|F6RK07|F6RK07_MOUSE Disabled homolog 2-interacting protein (Fragment) OS=Mus musculus OX=10090 GN=Dab2ip PE=1 SV=1;tr|A2AUX5|A2AUX5_MOUSE Disabled homolog 2-interacting protein OS=Mus musculus OX=10090 GN=Dab2ip PE=1 SV=1;tr|A2AUX3|A2AUX3_MOUSE Disabled	Dab2ip	-0.248304	0.593728		0.0934198	0.167966		0.0470031	0.241508		19	4.03914	4.03773	5.29899	4.46401	4.10182	4.96878	3.90352	4.11328	4.28622	3.84046	14.6111	15.0771	15.1072	14.993	3
853	F6R860;A2AUX8;Q9D0I6	WD repeat, SAM and U-box domain-containing protein 1 (Fragment)	tr|F6R860|F6R860_MOUSE WD repeat, SAM and U-box domain-containing protein 1 (Fragment) OS=Mus musculus OX=10090 GN=Wdsub1 PE=1 SV=1;tr|A2AUX8|A2AUX8_MOUSE WD repeat, SAM and U-box domain-containing protein 1 OS=Mus musculus OX=10090 GN=Wdsub1 PE=1 SV=1;sp|	Wdsub1	-0.550567	0.686263		NaN	NaN		0.153943	0.256636		2	NaN	NaN	2.70596	NaN	NaN	1.50355	NaN	NaN	NaN	NaN	8.41608	9.03221	9.60785	8.59935	2
3532	Q3TFD2	Lysophosphatidylcholine acyltransferase 1	sp|Q3TFD2|PCAT1_MOUSE Lysophosphatidylcholine acyltransferase 1 OS=Mus musculus OX=10090 GN=Lpcat1 PE=1 SV=1	Lpcat1	1.09595	2.30174	UP	NaN	NaN		-0.17025	0.717157		5	NaN	NaN	3.85888	NaN	NaN	5.50427	NaN	NaN	NaN	NaN	10.0763	10.4513	10.1384	10.334	2
856	A2AVR6;Q8VHQ9	Acyl-coenzyme A thioesterase 11	tr|A2AVR6|A2AVR6_MOUSE Acyl-coenzyme A thioesterase 11 OS=Mus musculus OX=10090 GN=Acot11 PE=1 SV=1;sp|Q8VHQ9|ACO11_MOUSE Acyl-coenzyme A thioesterase 11 OS=Mus musculus OX=10090 GN=Acot11 PE=1 SV=1	Acot11	-0.00940373	0.0116687		-0.106086	0.159392		-0.0570874	0.298422		15	5.65438	4.9721	4.76585	5.85952	5.57537	4.80478	5.42375	5.58159	5.57975	5.15902	15.7952	16.1346	16.0542	16.147	3
857	A2AW86;Q60767	Lymphocyte antigen 75	tr|A2AW86|A2AW86_MOUSE Lymphocyte antigen 75 OS=Mus musculus OX=10090 GN=Ly75 PE=1 SV=1;sp|Q60767|LY75_MOUSE Lymphocyte antigen 75 OS=Mus musculus OX=10090 GN=Ly75 PE=1 SV=2	Ly75	0.133047	0.171206		-0.119287	0.052848		-0.293771	0.170083		13	4.86804	7.88588	3.852	5.12668	5.13307	4.09339	4.53344	4.42304	4.30757	4.35804	14.5716	16.07	14.176	16.1532	3
858	A2AWA9	Rab GTPase-activating protein 1	sp|A2AWA9|RBGP1_MOUSE Rab GTPase-activating protein 1 OS=Mus musculus OX=10090 GN=Rabgap1 PE=1 SV=1	Rabgap1	-0.202058	0.396565		0.219441	0.651151		-0.0674818	0.697785		36	6.74739	6.78228	8.77969	6.71905	6.87848	8.38284	6.70681	6.59592	6.96602	6.72219	15.7662	16.2429	16.0059	16.0422	3
6718	Q9DAW9;A0A0G2JDV8	Calponin-3	sp|Q9DAW9|CNN3_MOUSE Calponin-3 OS=Mus musculus OX=10090 GN=Cnn3 PE=1 SV=1;tr|A0A0G2JDV8|A0A0G2JDV8_MOUSE Calponin OS=Mus musculus OX=10090 GN=Cnn3 PE=1 SV=1	Cnn3	-0.378675	0.707221		1.38331	3.41337	UP	0.175417	0.496566		66	8.11176	8.80151	9.88252	8.65542	8.63318	9.19768	8.30752	8.283	9.53302	9.75143	16.9356	17.6657	17.9329	17.3962	3
860	A2AWN8;P59326	YTH domain family 1, isoform CRA_a	tr|A2AWN8|A2AWN8_MOUSE YTH domain family 1, isoform CRA_a OS=Mus musculus OX=10090 GN=Ythdf1 PE=1 SV=1;sp|P59326|YTHD1_MOUSE YTH domain-containing family protein 1 OS=Mus musculus OX=10090 GN=Ythdf1 PE=1 SV=1	Ythdf1	0.187316	0.409353		NaN	NaN		-0.107414	0.957999		12	NaN	NaN	6.972	NaN	NaN	6.94732	NaN	NaN	NaN	NaN	15.5328	16.0119	15.7333	15.8255	2
862	A2AWP6;A2AWP8;F6S3V7	Rho guanine nucleotide exchange factor 10-like protein	tr|A2AWP6|A2AWP6_MOUSE Rho guanine nucleotide exchange factor 10-like protein OS=Mus musculus OX=10090 GN=Arhgef10l PE=1 SV=1;sp|A2AWP8|ARGAL_MOUSE Rho guanine nucleotide exchange factor 10-like protein OS=Mus musculus OX=10090 GN=Arhgef10l PE=1 SV=1;tr|F6	Arhgef10l	0.240491	0.455558		-0.380916	0.991831		-0.0515244	0.219904		23	4.65598	4.08814	5.82665	4.76097	4.9638	5.94212	4.51128	4.3059	3.87961	4.11337	15.212	15.4434	15.2224	15.4175	3
863	A2AWT3;Z4YN62;F6RCN9	Ataxin-7-like protein 3	sp|A2AWT3|AT7L3_MOUSE Ataxin-7-like protein 3 OS=Mus musculus OX=10090 GN=Atxn7l3 PE=1 SV=1;tr|Z4YN62|Z4YN62_MOUSE Ataxin-7-like protein 3 (Fragment) OS=Mus musculus OX=10090 GN=Atxn7l3 PE=1 SV=1;tr|F6RCN9|F6RCN9_MOUSE Ataxin-7-like protein 3 (Fragment) OS	Atxn7l3	NaN	NaN		NaN	NaN		0.000157468	4.80181e-05		2	NaN	NaN	NaN	NaN	NaN	NaN	NaN	NaN	NaN	NaN	10.9189	13.3015	12.03	13.4246	1
864	A2AWT5;P25976;A2AWT6;A2AWT7	Nucleolar transcription factor 1	tr|A2AWT5|A2AWT5_MOUSE Nucleolar transcription factor 1 OS=Mus musculus OX=10090 GN=Ubtf PE=1 SV=1;sp|P25976|UBF1_MOUSE Nucleolar transcription factor 1 OS=Mus musculus OX=10090 GN=Ubtf PE=1 SV=1;tr|A2AWT6|A2AWT6_MOUSE Nucleolar transcription factor 1 OS=M	Ubtf	-0.113136	0.258415		0.159017	0.470228		0.0260627	0.143573		94	8.45824	8.4307	10.1955	8.64926	8.89685	10.1541	8.65967	8.6146	8.73613	8.78339	17.83	18.3755	18.3343	18.3061	3
865	A2BDX3	Adenylyltransferase and sulfurtransferase MOCS3	sp|A2BDX3|MOCS3_MOUSE Adenylyltransferase and sulfurtransferase MOCS3 OS=Mus musculus OX=10090 GN=Mocs3 PE=1 SV=1	Mocs3	0.637088	0.95966		-0.0927592	0.170289		-0.0458336	0.208388		25	6.5723	7.06091	8.46365	6.9528	7.32094	9.82416	6.87221	6.75355	6.672	6.71273	15.5132	15.8416	15.8532	15.6697	3
866	A2BE28	Ribosomal biogenesis protein LAS1L	sp|A2BE28|LAS1L_MOUSE Ribosomal biogenesis protein LAS1L OS=Mus musculus OX=10090 GN=Las1l PE=1 SV=1	Las1l	-0.206962	0.382474		0.088623	0.200408		-0.0741695	0.493324		56	7.22863	7.56453	8.37369	7.48808	7.5643	8.4849	7.4941	7.30478	7.49346	7.41692	16.3261	16.8904	16.7411	16.5804	3
867	A2BEF2;Q52KF7;A2BEE9;P70175	Disks large homolog 3	tr|A2BEF2|A2BEF2_MOUSE Disks large homolog 3 OS=Mus musculus OX=10090 GN=Dlg3 PE=1 SV=1;tr|Q52KF7|Q52KF7_MOUSE Disks large homolog 3 OS=Mus musculus OX=10090 GN=Dlg3 PE=1 SV=1;tr|A2BEE9|A2BEE9_MOUSE Disks large homolog 3 OS=Mus musculus OX=10090 GN=Dlg3 PE	Dlg3	0.470627	1.21653		-0.240935	0.823952		0.00560852	0.0405384		12	6.85312	6.66761	6.25312	6.77624	6.94275	7.03628	6.98516	6.88631	6.65306	6.68229	14.166	14.5706	14.4122	14.5782	3
868	A2BGI8	Peptidyl-prolyl cis-trans isomerase (Fragment)	tr|A2BGI8|A2BGI8_MOUSE Peptidyl-prolyl cis-trans isomerase (Fragment) OS=Mus musculus OX=10090 GN=Ppih PE=1 SV=1	Ppih	-0.262269	0.605985		0.154714	0.409419		0.0806806	0.26925		28	7.15289	7.17802	6.77597	7.52873	7.34403	6.48988	7.32427	7.37147	7.60459	7.33584	15.6921	15.9757	16.175	16.0531	3
869	E9QAQ7;A2BH40	AT-rich interactive domain-containing protein 1A	tr|E9QAQ7|E9QAQ7_MOUSE AT-rich interactive domain-containing protein 1A OS=Mus musculus OX=10090 GN=Arid1a PE=1 SV=1;sp|A2BH40|ARI1A_MOUSE AT-rich interactive domain-containing protein 1A OS=Mus musculus OX=10090 GN=Arid1a PE=1 SV=1	Arid1a	-0.191158	0.307284		0.0969184	0.181669		0.0283116	0.236269		53	8.19727	8.44178	8.52689	8.40518	8.8241	8.21621	8.5479	8.3512	8.61945	8.40109	16.7712	17.2622	17.1616	17.2521	3
3611	Q3U125;Q9CYH2;D3Z252;D3YYG8;D3Z398	Redox-regulatory protein FAM213A	tr|Q3U125|Q3U125_MOUSE Redox-regulatory protein FAM213A OS=Mus musculus OX=10090 GN=Fam213a PE=1 SV=1;sp|Q9CYH2|F213A_MOUSE Redox-regulatory protein FAM213A OS=Mus musculus OX=10090 GN=Fam213a PE=1 SV=2;tr|D3Z252|D3Z252_MOUSE Redox-regulatory protein FAM21	Fam213a	0.0110438	0.0171415		1.35879	2.95758	UP	-0.68235	2.39582	DOWN	139	8.43721	8.78378	9.8837	9.34245	10.0407	10.1773	8.9419	8.7896	10.2812	10.097	17.9628	18.8706	18.2021	17.9533	3
871	A2BIE1	Glutamine and serine-rich 1	tr|A2BIE1|A2BIE1_MOUSE Glutamine and serine-rich 1 OS=Mus musculus OX=10090 GN=Qser1 PE=1 SV=2	Qser1	NaN	NaN		NaN	NaN		0.0676619	0.188956		1	NaN	NaN	NaN	NaN	NaN	NaN	NaN	NaN	NaN	NaN	10.7684	11.5594	11.087	11.5454	1
872	D3Z534;D3Z532;D3Z535;D3Z4R2;F6QYT9;A2CG49	Kalirin	tr|D3Z534|D3Z534_MOUSE Kalirin OS=Mus musculus OX=10090 GN=Kalrn PE=1 SV=1;tr|D3Z532|D3Z532_MOUSE Kalirin OS=Mus musculus OX=10090 GN=Kalrn PE=1 SV=1;tr|D3Z535|D3Z535_MOUSE Kalirin OS=Mus musculus OX=10090 GN=Kalrn PE=1 SV=1;tr|D3Z4R2|D3Z4R2_MOUSE Kalirin	Kalrn	NaN	NaN		-0.231139	0.408689		NaN	NaN		1	3.56791	3.07348	NaN	3.313	2.51836	NaN	3.444	3.33942	3.09255	3.09525	NaN	NaN	NaN	NaN	1
873	Z4YL44;Z4YMH1;A2CG63	AT-rich interactive domain-containing protein 4B	tr|Z4YL44|Z4YL44_MOUSE AT-rich interactive domain-containing protein 4B OS=Mus musculus OX=10090 GN=Arid4b PE=1 SV=1;tr|Z4YMH1|Z4YMH1_MOUSE AT-rich interactive domain-containing protein 4B (Fragment) OS=Mus musculus OX=10090 GN=Arid4b PE=1 SV=1;sp|A2CG63|A	Arid4b	NaN	NaN		NaN	NaN		0.136139	0.627866		3	NaN	NaN	NaN	NaN	NaN	NaN	NaN	NaN	NaN	NaN	12.4972	13.2079	12.7824	13.358	1
874	A2CG76;Q9Z148	Histone-lysine N-methyltransferase EHMT2	tr|A2CG76|A2CG76_MOUSE Histone-lysine N-methyltransferase EHMT2 OS=Mus musculus OX=10090 GN=Ehmt2 PE=1 SV=1;sp|Q9Z148|EHMT2_MOUSE Histone-lysine N-methyltransferase EHMT2 OS=Mus musculus OX=10090 GN=Ehmt2 PE=1 SV=2	Ehmt2	0.0541566	0.112599		0.40223	1.06871		0.127801	0.484355		23	6.48452	6.05622	7.38414	6.54955	6.65206	7.56993	6.66021	6.5277	7.13986	6.80193	14.4735	15.313	15.0063	15.2961	3
875	A2RSJ4	UHRF1-binding protein 1-like	sp|A2RSJ4|UH1BL_MOUSE UHRF1-binding protein 1-like OS=Mus musculus OX=10090 GN=Uhrf1bp1l PE=1 SV=2	Uhrf1bp1l	-0.359308	0.771493		NaN	NaN		-0.0497392	0.221636		5	NaN	NaN	3.67457	NaN	NaN	2.92288	NaN	NaN	NaN	NaN	13.4003	14.1914	13.7065	14.0598	2
876	A2RST1;E0CZ62;A0A0A6YWX7	Microsomal glutathione S-transferase 2	tr|A2RST1|A2RST1_MOUSE Microsomal glutathione S-transferase 2 OS=Mus musculus OX=10090 GN=Mgst2 PE=1 SV=1;tr|E0CZ62|E0CZ62_MOUSE Microsomal glutathione S-transferase 2 OS=Mus musculus OX=10090 GN=Mgst2 PE=1 SV=1;tr|A0A0A6YWX7|A0A0A6YWX7_MOUSE Microsomal gl	Mgst2	0.309843	0.503157		-1.66762	3.85944	DOWN	NaN	NaN		10	4.62152	5.2549	5.54933	4.68835	4.81875	6.16567	6.57622	6.45195	4.65981	4.97989	NaN	NaN	NaN	NaN	2
877	A2RSX9;E9QAY5	ADP-ribosylation factor-interacting protein 1	tr|A2RSX9|A2RSX9_MOUSE ADP-ribosylation factor-interacting protein 1 OS=Mus musculus OX=10090 GN=Arfip1 PE=1 SV=1;tr|E9QAY5|E9QAY5_MOUSE Uncharacterized protein OS=Mus musculus OX=10090 GN=Gm37240 PE=4 SV=1	Arfip1	NaN	NaN		NaN	NaN		0.688242	2.27251	UP	2	NaN	NaN	NaN	NaN	NaN	NaN	NaN	NaN	NaN	NaN	9.59027	9.68287	10.6349	10.4058	1
879	G3UYA1;A2RT67	DENN domain-containing protein 3	tr|G3UYA1|G3UYA1_MOUSE DENN domain-containing protein 3 OS=Mus musculus OX=10090 GN=Dennd3 PE=1 SV=1;sp|A2RT67|DEND3_MOUSE DENN domain-containing protein 3 OS=Mus musculus OX=10090 GN=Dennd3 PE=1 SV=2	Dennd3	NaN	NaN		NaN	NaN		-0.0348105	0.120635		2	NaN	NaN	NaN	NaN	NaN	NaN	NaN	NaN	NaN	NaN	9.54686	10.338	9.74468	9.84546	1
880	S4R265;S4R2L4;A2RTL5;S4R1M5	Arginine/serine-rich coiled-coil protein 2	tr|S4R265|S4R265_MOUSE Arginine/serine-rich coiled-coil protein 2 OS=Mus musculus OX=10090 GN=Rsrc2 PE=1 SV=1;tr|S4R2L4|S4R2L4_MOUSE Arginine/serine-rich coiled-coil protein 2 OS=Mus musculus OX=10090 GN=Rsrc2 PE=1 SV=1;sp|A2RTL5|RSRC2_MOUSE Arginine/serin	Rsrc2	NaN	NaN		NaN	NaN		-0.0555197	0.236128		7	NaN	NaN	NaN	NaN	NaN	NaN	NaN	NaN	NaN	NaN	14.7505	15.3414	15.1706	15.1158	1
881	A3KFX0	Cytosolic 5-nucleotidase 1A	sp|A3KFX0|5NT1A_MOUSE Cytosolic 5-nucleotidase 1A OS=Mus musculus OX=10090 GN=Nt5c1a PE=1 SV=1	Nt5c1a	NaN	NaN		-0.380821	0.422975		NaN	NaN		2	5.32812	5.88262	NaN	6.45506	5.08423	NaN	5.33578	5.4914	5.0358	4.97545	NaN	NaN	NaN	NaN	1
882	A3KG93;Q6ZQ88;G8JL40	Lysine-specific histone demethylase 1A	tr|A3KG93|A3KG93_MOUSE Lysine-specific histone demethylase 1A OS=Mus musculus OX=10090 GN=Kdm1a PE=1 SV=1;sp|Q6ZQ88|KDM1A_MOUSE Lysine-specific histone demethylase 1A OS=Mus musculus OX=10090 GN=Kdm1a PE=1 SV=2;tr|G8JL40|G8JL40_MOUSE Lysine-specific histon	Kdm1a	-0.144328	0.352443		0.0383307	0.0923063		0.0677821	0.218554		61	7.76964	7.83624	8.20853	8.11494	8.32184	8.05734	8.00725	7.97396	7.90436	8.08438	16.6384	17.4309	17.138	17.3637	3
883	A3KGB4	TBC1 domain family member 8B	sp|A3KGB4|TBC8B_MOUSE TBC1 domain family member 8B OS=Mus musculus OX=10090 GN=Tbc1d8b PE=1 SV=1	Tbc1d8b	-0.122823	0.227373		0.0984769	0.232714		0.26892	2.01674		21	5.71907	5.28437	6.35514	5.5771	5.53714	6.16294	5.46022	5.41197	5.54278	5.47194	14.038	14.4622	14.4791	14.7644	3
884	Z4YL23;A3KGK3	Fer-1-like protein 4	tr|Z4YL23|Z4YL23_MOUSE Fer-1-like protein 4 OS=Mus musculus OX=10090 GN=Fer1l4 PE=4 SV=1;sp|A3KGK3|FR1L4_MOUSE Fer-1-like protein 4 OS=Mus musculus OX=10090 GN=Fer1l4 PE=2 SV=3	Fer1l4	0.955624	1.25283		-0.535252	1.69647	DOWN	-0.212674	0.61414		17	6.90965	6.54165	-0.346995	6.83668	6.55747	1.16118	6.94404	6.96347	6.27947	6.50557	13.8907	13.8439	13.5212	13.9378	3
885	A3KGU5;E9Q447	Spectrin alpha chain, non-erythrocytic 1	tr|A3KGU5|A3KGU5_MOUSE Spectrin alpha chain, non-erythrocytic 1 OS=Mus musculus OX=10090 GN=Sptan1 PE=1 SV=1;tr|E9Q447|E9Q447_MOUSE Spectrin alpha chain, non-erythrocytic 1 OS=Mus musculus OX=10090 GN=Sptan1 PE=1 SV=1	Sptan1	NaN	NaN		NaN	NaN		-0.256372	0.330639		1	NaN	NaN	NaN	NaN	NaN	NaN	NaN	NaN	NaN	NaN	11.812	13.4939	12.278	12.7639	1
886	A3KMP2	Tetratricopeptide repeat protein 38	sp|A3KMP2|TTC38_MOUSE Tetratricopeptide repeat protein 38 OS=Mus musculus OX=10090 GN=Ttc38 PE=1 SV=2	Ttc38	-0.351539	0.961143		-0.239275	0.37009		0.152458	0.94637		43	5.46372	4.53026	8.33945	5.19904	4.76522	7.98083	6.0091	5.96174	5.62769	5.81042	16.2038	16.5878	16.502	16.7429	3
887	Q7M6W1;A3QM89;Q8K0T0	Reticulon	tr|Q7M6W1|Q7M6W1_MOUSE Reticulon OS=Mus musculus OX=10090 GN=Rtn1 PE=1 SV=1;tr|A3QM89|A3QM89_MOUSE Reticulon (Fragment) OS=Mus musculus OX=10090 GN=Rtn1 PE=1 SV=1;sp|Q8K0T0|RTN1_MOUSE Reticulon-1 OS=Mus musculus OX=10090 GN=Rtn1 PE=1 SV=1	Rtn1	0.224366	0.4386		0.130274	0.222051		-0.252405	0.635207		14	7.11842	7.66874	7.26191	7.41422	7.75602	7.83207	7.44593	7.30934	7.27482	7.67511	16.3207	17.5289	16.6196	17.1287	3
889	A4QPD3;P15307	Proto-oncogene c-Rel	tr|A4QPD3|A4QPD3_MOUSE Proto-oncogene c-Rel OS=Mus musculus OX=10090 GN=Rel PE=1 SV=1;sp|P15307|REL_MOUSE Proto-oncogene c-Rel OS=Mus musculus OX=10090 GN=Rel PE=1 SV=2	Rel	NaN	NaN		NaN	NaN		0.0666018	0.496169		8	NaN	NaN	NaN	NaN	NaN	NaN	NaN	NaN	NaN	NaN	14.1685	14.6634	14.3708	14.7097	1
890	A5A4Y9;G3UZ30;Q8K1L5	E3 ubiquitin-protein ligase PPP1R11	tr|A5A4Y9|A5A4Y9_MOUSE E3 ubiquitin-protein ligase PPP1R11 OS=Mus musculus OX=10090 GN=Ppp1r11 PE=1 SV=1;tr|G3UZ30|G3UZ30_MOUSE E3 ubiquitin-protein ligase PPP1R11 (Fragment) OS=Mus musculus OX=10090 GN=Ppp1r11 PE=1 SV=2;sp|Q8K1L5|PP1RB_MOUSE E3 ubiquitin-	Ppp1r11	-0.727652	1.06413		NaN	NaN		0.0579773	0.256191		6	NaN	NaN	6.68692	NaN	NaN	5.39883	NaN	NaN	NaN	NaN	14.4293	14.5375	14.756	14.6893	2
891	Q99NH2;A5D6P2;G3XA13;B7ZNY3;E0CXL4;F6S7Z1;E0CY24;E0CZ83;E0CZE2;E0CX45;E0CXR8;F6TSJ9;F6UGU7;A0A0R4J1Y4;E9PYJ2;Q4JJC0	Partitioning defective 3 homolog	sp|Q99NH2|PARD3_MOUSE Partitioning defective 3 homolog OS=Mus musculus OX=10090 GN=Pard3 PE=1 SV=2;tr|A5D6P2|A5D6P2_MOUSE Par-3 (Partitioning defective 3) homolog (C. elegans) OS=Mus musculus OX=10090 GN=Pard3 PE=1 SV=1;tr|G3XA13|G3XA13_MOUSE Par-3 (Partit	Pard3	-0.05265	0.114028		NaN	NaN		-0.0242038	0.191349		19	NaN	NaN	5.86972	NaN	NaN	6.00218	NaN	NaN	NaN	NaN	15.624	16.0417	15.8395	15.9782	2
893	A6H5Y3	Methionine synthase	sp|A6H5Y3|METH_MOUSE Methionine synthase OS=Mus musculus OX=10090 GN=Mtr PE=1 SV=1	Mtr	NaN	NaN		0.145661	0.320964		0.00340743	0.0163446		7	2.97359	2.85046	NaN	2.58164	2.54646	NaN	3.25497	3.11021	3.46571	3.04639	13.07	13.5083	13.3295	13.5439	2
894	A6H5Z3	Exocyst complex component 6B	sp|A6H5Z3|EXC6B_MOUSE Exocyst complex component 6B OS=Mus musculus OX=10090 GN=Exoc6b PE=1 SV=1	Exoc6b	-0.193071	0.363144		-0.517606	1.90817	DOWN	0.085705	0.25198		21	6.6565	6.67384	6.90352	6.88484	6.60177	6.66761	7.031	7.01959	6.50472	6.45797	14.28	14.4673	14.6896	14.5291	3
7159	Q9R097	Kunitz-type protease inhibitor 1	sp|Q9R097|SPIT1_MOUSE Kunitz-type protease inhibitor 1 OS=Mus musculus OX=10090 GN=Spint1 PE=1 SV=2	Spint1	1.0942	2.45328	UP	-0.147305	0.183529		-0.0402717	0.302842		24	3.47353	2.41924	8.4005	3.54052	3.43989	9.86788	3.37407	3.18943	3.31158	2.82487	14.8345	15.265	14.968	15.1976	3
896	A6H619;F7ANA1	PHD and RING finger domain-containing protein 1	sp|A6H619|PHRF1_MOUSE PHD and RING finger domain-containing protein 1 OS=Mus musculus OX=10090 GN=Phrf1 PE=1 SV=2;tr|F7ANA1|F7ANA1_MOUSE PHD and RING finger domain-containing protein 1 (Fragment) OS=Mus musculus OX=10090 GN=Phrf1 PE=1 SV=1	Phrf1	0.383001	0.947782		-0.217129	0.444773		0.0711535	0.124624		8	2.60753	2.96765	3.4572	2.42511	2.6951	4.23266	2.9313	3.20168	2.60201	2.94304	12.573	12.7507	13.2052	12.7538	3
897	A6H630	Protein-glutamate O-methyltransferase	sp|A6H630|ARMT1_MOUSE Protein-glutamate O-methyltransferase OS=Mus musculus OX=10090 GN=Armt1 PE=1 SV=1	Armt1	-0.00543766	0.007562		NaN	NaN		-0.130596	1.13458		11	NaN	NaN	5.78803	NaN	NaN	5.52108	NaN	NaN	NaN	NaN	14.7177	15.0787	14.7814	14.8703	2
898	A6H6E9	Tetratricopeptide repeat protein 23-like	sp|A6H6E9|TT23L_MOUSE Tetratricopeptide repeat protein 23-like OS=Mus musculus OX=10090 GN=Ttc23l PE=2 SV=1	Ttc23l	NaN	NaN		NaN	NaN		0.0285537	0.143079		2	NaN	NaN	NaN	NaN	NaN	NaN	NaN	NaN	NaN	NaN	12.3175	12.6868	12.4905	12.5335	1
899	A6H8H2;E9Q449	DENN domain-containing protein 4C	sp|A6H8H2|DEN4C_MOUSE DENN domain-containing protein 4C OS=Mus musculus OX=10090 GN=Dennd4c PE=1 SV=1;tr|E9Q449|E9Q449_MOUSE DENN domain-containing protein 4C OS=Mus musculus OX=10090 GN=Dennd4c PE=1 SV=1	Dennd4c	-0.157033	0.23393		-0.0226106	0.0469405		0.0400729	0.282832		44	5.78322	5.74803	6.69195	5.90147	5.60502	6.59783	5.82512	5.68386	5.7816	5.62898	16.407	16.7512	16.737	16.8855	3
900	A6P3E4;G3X8U9;Q91Y86;D3Z1Z4;Q7TSJ7	Mitogen-activated protein kinase	tr|A6P3E4|A6P3E4_MOUSE Mitogen-activated protein kinase OS=Mus musculus OX=10090 GN=Mapk8 PE=1 SV=1;tr|G3X8U9|G3X8U9_MOUSE Mitogen-activated protein kinase OS=Mus musculus OX=10090 GN=Mapk8 PE=1 SV=1;sp|Q91Y86|MK08_MOUSE Mitogen-activated protein kinase 8	Mapk8	NaN	NaN		0.2519	0.641797		0.185915	0.629566		6	5.43986	5.16631	NaN	5.85858	5.42553	NaN	5.60247	5.69588	5.94167	5.8063	12.1105	12.2726	12.6617	12.4385	2
901	A6PW47;Q99K74	Mediator of RNA polymerase II transcription subunit 24	tr|A6PW47|A6PW47_MOUSE Mediator of RNA polymerase II transcription subunit 24 OS=Mus musculus OX=10090 GN=Med24 PE=1 SV=1;sp|Q99K74|MED24_MOUSE Mediator of RNA polymerase II transcription subunit 24 OS=Mus musculus OX=10090 GN=Med24 PE=1 SV=1	Med24	-0.121268	0.250743		-0.0326348	0.0565602		5.57731e-05	0.000334502		11	4.73476	5.15676	6.55035	5.18472	5.42368	6.55453	4.75596	4.89477	4.64829	4.88489	14.4238	14.9573	14.6701	14.8131	3
902	A6PWR8;Q8BUM9	Ubiquitin carboxyl-terminal hydrolase 43	tr|A6PWR8|A6PWR8_MOUSE Ubiquitin carboxyl-terminal hydrolase 43 OS=Mus musculus OX=10090 GN=Usp43 PE=1 SV=1;sp|Q8BUM9|UBP43_MOUSE Ubiquitin carboxyl-terminal hydrolase 43 OS=Mus musculus OX=10090 GN=Usp43 PE=1 SV=2	Usp43	0.2213	0.324943		0.0968042	0.0904236		NaN	NaN		2	2.45162	1.13777	3.60952	1.98936	2.63122	4.14021	2.8351	2.5166	2.46934	2.90188	NaN	NaN	NaN	NaN	2
6700	Q9D964	Glycine amidinotransferase, mitochondrial	sp|Q9D964|GATM_MOUSE Glycine amidinotransferase, mitochondrial OS=Mus musculus OX=10090 GN=Gatm PE=1 SV=1	Gatm	1.09378	2.27332	UP	NaN	NaN		NaN	NaN		7	NaN	NaN	6.46943	NaN	NaN	7.82209	NaN	NaN	NaN	NaN	NaN	NaN	NaN	NaN	1
904	A6PWY4;Z4YK23	WD repeat-containing protein 76	sp|A6PWY4|WDR76_MOUSE WD repeat-containing protein 76 OS=Mus musculus OX=10090 GN=Wdr76 PE=1 SV=1;tr|Z4YK23|Z4YK23_MOUSE WD repeat-containing protein 76 OS=Mus musculus OX=10090 GN=Wdr76 PE=1 SV=1	Wdr76	NaN	NaN		NaN	NaN		0.215424	2.07426		1	NaN	NaN	NaN	NaN	NaN	NaN	NaN	NaN	NaN	NaN	10.028	10.6599	10.4083	10.6715	1
905	A7E1Z5;O88343;E9Q8N8	Anion exchange protein	tr|A7E1Z5|A7E1Z5_MOUSE Anion exchange protein OS=Mus musculus OX=10090 GN=Slc4a4 PE=1 SV=1;sp|O88343|S4A4_MOUSE Electrogenic sodium bicarbonate cotransporter 1 OS=Mus musculus OX=10090 GN=Slc4a4 PE=1 SV=2;tr|E9Q8N8|E9Q8N8_MOUSE Anion exchange protein OS=Mu	Slc4a4	-0.464475	1.09768		0.274004	0.818396		-0.154538	0.670718		45	7.33101	7.2993	7.78555	7.51475	7.89905	7.43621	7.50772	7.65614	7.79396	7.85081	16.0755	16.8718	16.4499	16.5919	3
906	A7L9Z8	Calcium-transporting ATPase type 2C member 2	sp|A7L9Z8|AT2C2_MOUSE Calcium-transporting ATPase type 2C member 2 OS=Mus musculus OX=10090 GN=Atp2c2 PE=2 SV=1	Atp2c2	0.272531	0.803371		-0.199485	0.686147		NaN	NaN		8	3.82609	3.76075	6.7057	3.78545	3.81455	7.17463	4.3147	4.197	4.02041	4.00755	NaN	NaN	NaN	NaN	2
907	A8C756	Thyroid adenoma-associated protein homolog	sp|A8C756|THADA_MOUSE Thyroid adenoma-associated protein homolog OS=Mus musculus OX=10090 GN=Thada PE=1 SV=1	Thada	0.0247922	0.0206415		-0.22405	0.128269		0.0629153	0.511188		23	-0.273518	0.36446	4.67542	1.3978	-0.354926	3.82863	1.10889	0.805375	-0.29862	1.49937	14.17	14.5944	14.4411	14.6549	3
908	A8DUK4;P02088;E9Q223;P02089	Beta-globin	tr|A8DUK4|A8DUK4_MOUSE Beta-globin OS=Mus musculus OX=10090 GN=Hbb-bs PE=1 SV=1;sp|P02088|HBB1_MOUSE Hemoglobin subunit beta-1 OS=Mus musculus OX=10090 GN=Hbb-b1 PE=1 SV=2;tr|E9Q223|E9Q223_MOUSE Hemoglobin, beta adult s chain (Fragment) OS=Mus musculus OX=	Hbb-bs	NaN	NaN		-0.764184	2.1891	DOWN	-0.17541	0.4239		8	8.83668	8.3626	NaN	8.40812	8.51724	NaN	8.86799	8.75278	7.79539	8.22463	13.3337	14.3523	13.8619	13.6556	2
909	A8Y5G9;Q8QZX5	U7 snRNA-associated Sm-like protein LSm10 (Fragment)	tr|A8Y5G9|A8Y5G9_MOUSE U7 snRNA-associated Sm-like protein LSm10 (Fragment) OS=Mus musculus OX=10090 GN=Lsm10 PE=1 SV=1;sp|Q8QZX5|LSM10_MOUSE U7 snRNA-associated Sm-like protein LSm10 OS=Mus musculus OX=10090 GN=Lsm10 PE=1 SV=1	Lsm10	NaN	NaN		0.116255	0.21328		NaN	NaN		1	3.04672	3.37212	NaN	3.17948	3.1808	NaN	3.08532	2.86317	2.74672	3.29618	NaN	NaN	NaN	NaN	1
910	A8Y5H7	SEC14-like protein 1	sp|A8Y5H7|S14L1_MOUSE SEC14-like protein 1 OS=Mus musculus OX=10090 GN=Sec14l1 PE=1 SV=1	Sec14l1	-0.0747532	0.0963518		NaN	NaN		-0.0136699	0.0374105		4	NaN	NaN	5.41647	NaN	NaN	5.22786	NaN	NaN	NaN	NaN	12.9757	13.0408	12.8728	13.104	2
911	Q9CWS4;A8Y5J3	Integrator complex subunit 11	sp|Q9CWS4|INT11_MOUSE Integrator complex subunit 11 OS=Mus musculus OX=10090 GN=Ints11 PE=1 SV=1;tr|A8Y5J3|A8Y5J3_MOUSE Integrator complex subunit 11 OS=Mus musculus OX=10090 GN=Ints11 PE=1 SV=1	Ints11	-0.242632	0.447534		0.224022	0.612553		-0.085762	0.598409		20	6.09673	5.6737	7.62381	6.13685	6.25972	7.39695	5.98064	5.91006	6.18386	6.10476	14.9015	15.607	15.2816	15.328	3
912	A8Y5N4;Q8VCR2	17-beta-hydroxysteroid dehydrogenase 13	tr|A8Y5N4|A8Y5N4_MOUSE 17-beta-hydroxysteroid dehydrogenase 13 OS=Mus musculus OX=10090 GN=Hsd17b13 PE=1 SV=1;sp|Q8VCR2|DHB13_MOUSE 17-beta-hydroxysteroid dehydrogenase 13 OS=Mus musculus OX=10090 GN=Hsd17b13 PE=1 SV=2	Hsd17b13	NaN	NaN		NaN	NaN		0.418194	1.78184	UP	1	NaN	NaN	NaN	NaN	NaN	NaN	NaN	NaN	NaN	NaN	10.1674	10.4407	10.3365	11.0768	1
913	A8Y5T6;Q8CFI5	Probable proline--tRNA ligase, mitochondrial	tr|A8Y5T6|A8Y5T6_MOUSE Probable proline--tRNA ligase, mitochondrial OS=Mus musculus OX=10090 GN=Pars2 PE=1 SV=1;sp|Q8CFI5|SYPM_MOUSE Probable proline--tRNA ligase, mitochondrial OS=Mus musculus OX=10090 GN=Pars2 PE=1 SV=2	Pars2	0.215138	0.46907		-0.269649	0.76886		-0.107874	0.260429		14	5.14731	4.89317	6.09557	5.17317	5.49128	6.63094	5.25077	5.10476	4.92191	4.84192	10.7827	10.7093	10.454	10.7069	3
914	Q9R0A1;A9C437	Chloride channel protein 2	sp|Q9R0A1|CLCN2_MOUSE Chloride channel protein 2 OS=Mus musculus OX=10090 GN=Clcn2 PE=1 SV=2;tr|A9C437|A9C437_MOUSE Chloride channel protein OS=Mus musculus OX=10090 GN=Clcn2 PE=1 SV=1	Clcn2	NaN	NaN		-0.998107	1.74883	DOWN	-0.120176	0.539753		5	2.08614	1.76362	NaN	2.01403	2.1394	NaN	1.22441	2.14646	0.170438	0.992551	12.8904	13.3525	12.6414	13.2468	2
915	A9C471;Q9QUK4	Baculoviral IAP repeat-containing protein 1b	tr|A9C471|A9C471_MOUSE Baculoviral IAP repeat-containing protein 1b OS=Mus musculus OX=10090 GN=Naip2 PE=1 SV=1;sp|Q9QUK4|BIR1B_MOUSE Baculoviral IAP repeat-containing protein 1b OS=Mus musculus OX=10090 GN=Naip2 PE=1 SV=2	Naip2	NaN	NaN		-0.565779	1.34804	DOWN	-0.297837	0.421972		7	4.51746	4.33528	NaN	4.54998	3.86958	NaN	4.61389	4.98623	4.123	4.28318	13.0538	12.5534	12.1089	12.9828	2
916	B0QZH9;Q8BSN5	PHD finger protein 23 (Fragment)	tr|B0QZH9|B0QZH9_MOUSE PHD finger protein 23 (Fragment) OS=Mus musculus OX=10090 GN=Phf23 PE=1 SV=1;sp|Q8BSN5|PHF23_MOUSE PHD finger protein 23 OS=Mus musculus OX=10090 GN=Phf23 PE=2 SV=2	Phf23	0.0503571	0.0928971		NaN	NaN		0.0470634	0.137248		3	NaN	NaN	5.62126	NaN	NaN	5.60226	NaN	NaN	NaN	NaN	13.0445	13.0708	13.0085	13.2673	2
917	B0QZN5;P63044	Vesicle-associated membrane protein 2	tr|B0QZN5|B0QZN5_MOUSE Vesicle-associated membrane protein 2 OS=Mus musculus OX=10090 GN=Vamp2 PE=1 SV=1;sp|P63044|VAMP2_MOUSE Vesicle-associated membrane protein 2 OS=Mus musculus OX=10090 GN=Vamp2 PE=1 SV=2	Vamp2	NaN	NaN		NaN	NaN		0.134811	0.273136		1	NaN	NaN	NaN	NaN	NaN	NaN	NaN	NaN	NaN	NaN	11.4681	12.3242	11.8238	12.5202	1
918	H3BJY1;H3BKF4;H3BIZ8;B0QZP8;O55101;H3BJ78	Synaptogyrin-2	tr|H3BJY1|H3BJY1_MOUSE Synaptogyrin-2 OS=Mus musculus OX=10090 GN=Syngr2 PE=4 SV=1;tr|H3BKF4|H3BKF4_MOUSE Uncharacterized protein OS=Mus musculus OX=10090 GN=Gm20708 PE=4 SV=1;tr|H3BIZ8|H3BIZ8_MOUSE Synaptogyrin 2, isoform CRA_b OS=Mus musculus OX=10090 GN	Syngr2	-0.186427	0.248985		0.294604	0.658647		0.00431587	0.0137507		6	3.45667	3.65466	5.19251	3.58724	3.83086	5.05129	4.06987	3.95968	4.47742	4.05172	13.6517	13.9025	13.9431	13.8667	3
919	Q5SS80;B0QZT2	Dehydrogenase/reductase SDR family member 13	sp|Q5SS80|DHR13_MOUSE Dehydrogenase/reductase SDR family member 13 OS=Mus musculus OX=10090 GN=Dhrs13 PE=1 SV=1;tr|B0QZT2|B0QZT2_MOUSE Dehydrogenase/reductase SDR family member 13 OS=Mus musculus OX=10090 GN=Dhrs13 PE=1 SV=1	Dhrs13	0.145555	0.205755		-0.651836	0.655064		-0.0871322	0.446174		7	2.66466	0.877195	4.71858	2.14271	2.82438	5.35078	1.98659	2.29657	1.40507	1.3809	13.4075	13.9844	13.4486	13.6071	3
920	Q8BVY4;B0QZW5;B0QZW4	Suppressor of Ty 3	tr|Q8BVY4|Q8BVY4_MOUSE Suppressor of Ty 3 OS=Mus musculus OX=10090 GN=Supt3 PE=1 SV=1;tr|B0QZW5|B0QZW5_MOUSE Suppressor of Ty 3 (Fragment) OS=Mus musculus OX=10090 GN=Supt3 PE=1 SV=1;tr|B0QZW4|B0QZW4_MOUSE Suppressor of Ty 3 (Fragment) OS=Mus musculus OX=1	Supt3	-0.696971	1.26151		NaN	NaN		0.213385	1.04714		3	NaN	NaN	2.95897	NaN	NaN	2.06261	NaN	NaN	NaN	NaN	11.4347	12.3094	12.0407	12.27	2
921	B0R0S4;Q8VCH5;A2AUF7	Rab9 effector protein with kelch motifs	tr|B0R0S4|B0R0S4_MOUSE Rab9 effector protein with kelch motifs OS=Mus musculus OX=10090 GN=Rabepk PE=1 SV=1;sp|Q8VCH5|RABEK_MOUSE Rab9 effector protein with kelch motifs OS=Mus musculus OX=10090 GN=Rabepk PE=1 SV=2;tr|A2AUF7|A2AUF7_MOUSE Rab9 effector prot	Rabepk	-0.0705362	0.116228		NaN	NaN		0.156805	1.12069		5	NaN	NaN	4.71661	NaN	NaN	4.47722	NaN	NaN	NaN	NaN	13.2847	13.8137	13.8298	14.039	2
922	B0V2M9;Q91VY5;B0V2M7	Lysine-specific demethylase 4B	tr|B0V2M9|B0V2M9_MOUSE Lysine-specific demethylase 4B OS=Mus musculus OX=10090 GN=Kdm4b PE=1 SV=1;sp|Q91VY5|KDM4B_MOUSE Lysine-specific demethylase 4B OS=Mus musculus OX=10090 GN=Kdm4b PE=2 SV=1;tr|B0V2M7|B0V2M7_MOUSE Lysine-specific demethylase 4B (Fragme	Kdm4b	-0.562092	0.371514		NaN	NaN		0.377121	0.544121		3	NaN	NaN	0.581014	NaN	NaN	0.511873	NaN	NaN	NaN	NaN	9.41701	10.0748	9.25974	10.1621	2
923	B0V2N1	Receptor-type tyrosine-protein phosphatase S	sp|B0V2N1|PTPRS_MOUSE Receptor-type tyrosine-protein phosphatase S OS=Mus musculus OX=10090 GN=Ptprs PE=1 SV=1	Ptprs	NaN	NaN		NaN	NaN		-0.130883	0.918706		6	NaN	NaN	NaN	NaN	NaN	NaN	NaN	NaN	NaN	NaN	13.5161	14.1444	13.7901	13.7815	1
5569	Q8VD00	Sigma intracellular receptor 2	sp|Q8VD00|SGMR2_MOUSE Sigma intracellular receptor 2 OS=Mus musculus OX=10090 GN=Tmem97 PE=1 SV=1	Tmem97	1.08941	2.13205	UP	NaN	NaN		-0.0791527	0.101667		3	NaN	NaN	7.48929	NaN	NaN	9.23266	NaN	NaN	NaN	NaN	11.0636	10.5037	11.1505	11.0258	2
4070	Q61827	Transcription factor MafK	sp|Q61827|MAFK_MOUSE Transcription factor MafK OS=Mus musculus OX=10090 GN=Mafk PE=1 SV=1	Mafk	1.08633	2.25038	UP	0.849096	1.02199		0.0509682	0.353866		10	0.0371713	0.622087	7.22815	1.48934	1.67143	9.00907	0.762987	-0.222751	1.48063	0.506602	13.762	14.1741	14.0033	14.072	3
5356	Q8K3K7	1-acyl-sn-glycerol-3-phosphate acyltransferase beta	sp|Q8K3K7|PLCB_MOUSE 1-acyl-sn-glycerol-3-phosphate acyltransferase beta OS=Mus musculus OX=10090 GN=Agpat2 PE=1 SV=1	Agpat2	1.08093	1.78167	UP	-0.302517	0.792055		-0.182707	1.07075		22	6.61549	6.69112	5.6438	6.45172	6.70002	7.42844	6.49326	6.64904	5.98625	6.50174	14.6674	14.8866	14.5656	14.8774	3
929	Q3TET1;Q3UI47;B1AQZ2;P28741	Kinesin-like protein	tr|Q3TET1|Q3TET1_MOUSE Kinesin-like protein OS=Mus musculus OX=10090 GN=Kif3a PE=1 SV=1;tr|Q3UI47|Q3UI47_MOUSE Kinesin-like protein OS=Mus musculus OX=10090 GN=Kif3a PE=1 SV=1;tr|B1AQZ2|B1AQZ2_MOUSE Kinesin-like protein OS=Mus musculus OX=10090 GN=Kif3a PE	Kif3a	-0.302568	0.84907		0.275794	0.604593		0.0325107	0.196052		14	2.90394	2.94968	6.67398	2.93586	3.2414	6.43515	2.99275	2.65008	2.75992	3.28938	13.5857	14.0518	13.9367	13.867	3
930	Z4YKM2;B2RWE3;B1AR13	CDGSH iron-sulfur domain-containing protein 3, mitochondrial	tr|Z4YKM2|Z4YKM2_MOUSE CDGSH iron-sulfur domain-containing protein 3, mitochondrial OS=Mus musculus OX=10090 GN=Cisd3 PE=1 SV=1;tr|B2RWE3|B2RWE3_MOUSE CDGSH iron sulfur domain 3 OS=Mus musculus OX=10090 GN=Cisd3 PE=1 SV=1;sp|B1AR13|CISD3_MOUSE CDGSH iron-s	Cisd3	0.440879	1.00765		-0.301744	1.044		-0.310719	0.99445		14	5.635	5.88179	5.60235	6.04264	6.00326	6.36926	6.54779	6.50968	6.14023	6.26429	14.9419	15.3333	15.2525	14.8035	3
3579	Q3TTF2;Q9QZ49	UBX domain-containing protein 8	tr|Q3TTF2|Q3TTF2_MOUSE UBX domain-containing protein 8 OS=Mus musculus OX=10090 GN=Ubxn8 PE=1 SV=1;sp|Q9QZ49|UBXN8_MOUSE UBX domain-containing protein 8 OS=Mus musculus OX=10090 GN=Ubxn8 PE=1 SV=1	Ubxn8	NaN	NaN		1.35521	2.60373	UP	0.162572	0.349267		3	4.80287	4.61194	NaN	5.20949	4.70697	NaN	4.94458	4.96375	6.72042	5.84534	12.9512	13.3072	13.4312	13.2808	2
932	B1AR46;Q9Z261	Claudin (Fragment)	tr|B1AR46|B1AR46_MOUSE Claudin (Fragment) OS=Mus musculus OX=10090 GN=Cldn7 PE=1 SV=1;sp|Q9Z261|CLD7_MOUSE Claudin-7 OS=Mus musculus OX=10090 GN=Cldn7 PE=1 SV=1	Cldn7	-0.121651	0.189212		-0.262115	0.633354		0.25116	0.904443		7	5.6008	5.06803	4.99118	5.70471	5.71127	5.21444	5.60018	5.85709	5.2995	5.57918	13.0752	13.5922	13.354	13.6503	3
934	Q0VF62;B1AR74;Q8CCN5;F7C0F2;B1AR76;F7CPM1	Bcas3 protein	tr|Q0VF62|Q0VF62_MOUSE Bcas3 protein OS=Mus musculus OX=10090 GN=Bcas3 PE=1 SV=1;tr|B1AR74|B1AR74_MOUSE Breast carcinoma-amplified sequence 3 homolog OS=Mus musculus OX=10090 GN=Bcas3 PE=1 SV=1;sp|Q8CCN5|BCAS3_MOUSE Breast carcinoma-amplified sequence 3 ho	Bcas3	NaN	NaN		NaN	NaN		-0.7435	0.908387		5	NaN	NaN	NaN	NaN	NaN	NaN	NaN	NaN	NaN	NaN	13.5166	16.1451	13.7227	13.7331	1
935	B1ARD6	Schlafen family member 9	sp|B1ARD6|SLFN9_MOUSE Schlafen family member 9 OS=Mus musculus OX=10090 GN=Slfn9 PE=2 SV=1	Slfn9	0.161253	0.0791186		-0.873042	1.05814		0.025279	0.0928828		7	2.62807	0.96547	4.29219	2.06905	1.68513	3.73715	2.03143	2.43765	1.01963	1.50253	13.7545	14.1872	13.8403	14.4157	3
3459	Q08652	Retinol-binding protein 2	sp|Q08652|RET2_MOUSE Retinol-binding protein 2 OS=Mus musculus OX=10090 GN=Rbp2 PE=2 SV=2	Rbp2	1.08029	1.4596	UP	-1.44698	3.20154	DOWN	-0.717501	0.844115		4	6.97039	6.39415	1.50162	5.83552	5.3818	2.40076	6.58619	7.06899	5.40037	5.31132	12.4524	11.3861	11.3441	11.2325	3
937	B1AS46;Q9CWL2	Zinc finger protein castor homolog 1	tr|B1AS46|B1AS46_MOUSE Zinc finger protein castor homolog 1 OS=Mus musculus OX=10090 GN=Casz1 PE=1 SV=1;sp|Q9CWL2|CASZ1_MOUSE Zinc finger protein castor homolog 1 OS=Mus musculus OX=10090 GN=Casz1 PE=1 SV=3	Casz1	NaN	NaN		NaN	NaN		0.485716	2.58945	UP	1	NaN	NaN	NaN	NaN	NaN	NaN	NaN	NaN	NaN	NaN	10.7384	11.0247	11.2342	11.7464	1
938	B1ASP2;P52332	Tyrosine-protein kinase	tr|B1ASP2|B1ASP2_MOUSE Tyrosine-protein kinase OS=Mus musculus OX=10090 GN=Jak1 PE=1 SV=1;sp|P52332|JAK1_MOUSE Tyrosine-protein kinase JAK1 OS=Mus musculus OX=10090 GN=Jak1 PE=1 SV=1	Jak1	0.18342	0.266768		-0.356423	1.21602		-0.0860892	0.430348		13	4.43929	4.18888	3.59956	4.58838	4.74233	4.14519	4.61064	4.43249	4.16253	4.10534	13.5596	13.9719	13.5421	13.9174	3
939	B1ASU9;O55047;B7ZC85	Serine/threonine-protein kinase tousled-like 2	tr|B1ASU9|B1ASU9_MOUSE Serine/threonine-protein kinase tousled-like 2 OS=Mus musculus OX=10090 GN=Tlk2 PE=1 SV=1;sp|O55047|TLK2_MOUSE Serine/threonine-protein kinase tousled-like 2 OS=Mus musculus OX=10090 GN=Tlk2 PE=1 SV=2;tr|B7ZC85|B7ZC85_MOUSE Serine/th	Tlk2	-0.154427	0.23383		NaN	NaN		-0.0528116	0.22657		5	NaN	NaN	3.67864	NaN	NaN	3.97893	NaN	NaN	NaN	NaN	14.0999	14.2671	14.1964	14.1449	2
940	B1ASZ3	Glycerol kinase	tr|B1ASZ3|B1ASZ3_MOUSE Glycerol kinase OS=Mus musculus OX=10090 GN=Gk PE=1 SV=1	Gk	NaN	NaN		NaN	NaN		-0.0842457	0.116091		3	NaN	NaN	NaN	NaN	NaN	NaN	NaN	NaN	NaN	NaN	12.8844	13.512	12.6376	14.1283	1
2981	P54116	Erythrocyte band 7 integral membrane protein	sp|P54116|STOM_MOUSE Erythrocyte band 7 integral membrane protein OS=Mus musculus OX=10090 GN=Stom PE=1 SV=3	Stom	1.07746	2.93969	UP	0.0698698	0.138918		-0.191922	1.38756		7	4.68342	4.1589	5.32312	4.8528	5.06363	6.62981	4.64484	4.77668	4.69666	4.81013	11.1936	11.9661	11.2591	11.6067	3
942	B1ATB6;B1ATB5;B1ATB3;Q7TN60	Transmembrane channel-like protein 6 (Fragment)	tr|B1ATB6|B1ATB6_MOUSE Transmembrane channel-like protein 6 (Fragment) OS=Mus musculus OX=10090 GN=Tmc6 PE=1 SV=1;tr|B1ATB5|B1ATB5_MOUSE Transmembrane channel-like protein 6 (Fragment) OS=Mus musculus OX=10090 GN=Tmc6 PE=1 SV=1;tr|B1ATB3|B1ATB3_MOUSE Trans	Tmc6	0.182656	0.182642		NaN	NaN		NaN	NaN		2	NaN	NaN	3.87234	NaN	NaN	4.76681	NaN	NaN	NaN	NaN	NaN	NaN	NaN	NaN	1
943	B1ATC3;B7ZC94;Q3UHC0	Trinucleotide repeat-containing gene 6C protein	tr|B1ATC3|B1ATC3_MOUSE Trinucleotide repeat-containing gene 6C protein OS=Mus musculus OX=10090 GN=Tnrc6c PE=1 SV=1;tr|B7ZC94|B7ZC94_MOUSE Trinucleotide repeat-containing gene 6C protein (Fragment) OS=Mus musculus OX=10090 GN=Tnrc6c PE=1 SV=1;sp|Q3UHC0|TNR	Tnrc6c	NaN	NaN		NaN	NaN		-0.0857225	0.129346		2	NaN	NaN	NaN	NaN	NaN	NaN	NaN	NaN	NaN	NaN	9.31649	10.5697	10.3535	9.50993	1
944	M0QW74;B1ATD5;B1ATD4;R4GML8;Q8K296	MCG9626, isoform CRA_c	tr|M0QW74|M0QW74_MOUSE MCG9626, isoform CRA_c OS=Mus musculus OX=10090 GN=Mtmr3 PE=1 SV=1;tr|B1ATD5|B1ATD5_MOUSE MCG9626, isoform CRA_b OS=Mus musculus OX=10090 GN=Mtmr3 PE=1 SV=1;tr|B1ATD4|B1ATD4_MOUSE Myotubularin-related protein 3 (Fragment) OS=Mus musc	Mtmr3	-0.0237525	0.0379666		NaN	NaN		-0.176946	0.611101		6	NaN	NaN	5.79265	NaN	NaN	6.16326	NaN	NaN	NaN	NaN	13.2887	14.0161	13.2145	13.6012	2
945	B1AV77;B1ATI0;P47740	Aldehyde dehydrogenase	tr|B1AV77|B1AV77_MOUSE Aldehyde dehydrogenase OS=Mus musculus OX=10090 GN=Aldh3a2 PE=1 SV=1;tr|B1ATI0|B1ATI0_MOUSE Aldehyde dehydrogenase OS=Mus musculus OX=10090 GN=Aldh3a2 PE=1 SV=1;sp|P47740|AL3A2_MOUSE Fatty aldehyde dehydrogenase OS=Mus musculus OX=10	Aldh3a2	0.071512	0.102442		-0.529924	1.17917		-0.165405	0.763525		93	9.69251	8.87424	8.96881	9.32445	9.29559	9.42794	9.44441	9.32407	8.76258	8.87495	17.6145	17.6958	17.5274	17.8791	3
4610	Q80ZW2	Protein THEM6	sp|Q80ZW2|THEM6_MOUSE Protein THEM6 OS=Mus musculus OX=10090 GN=Them6 PE=1 SV=1	Them6	1.0765	2.81963	UP	NaN	NaN		0.209757	0.583014		24	-0.427809	1.4453	7.41929	NaN	1.54538	8.87474	0.646163	0.0897693	0.221568	1.35991	15.7254	15.7009	15.6071	16.2424	3
6174	Q9CQ88	Tetraspanin-31	sp|Q9CQ88|TSN31_MOUSE Tetraspanin-31 OS=Mus musculus OX=10090 GN=Tspan31 PE=1 SV=1	Tspan31	1.07094	3.63324	UP	NaN	NaN		-0.26579	0.862465		4	NaN	NaN	6.18122	NaN	NaN	7.41024	NaN	NaN	NaN	NaN	12.477	12.6419	12.4892	12.2764	2
948	B1ATZ0;B1ATZ1;Q3UMA3;Q99LI8;B1ATY9	Hepatocyte growth factor-regulated tyrosine kinase substrate	tr|B1ATZ0|B1ATZ0_MOUSE Hepatocyte growth factor-regulated tyrosine kinase substrate OS=Mus musculus OX=10090 GN=Hgs PE=1 SV=1;tr|B1ATZ1|B1ATZ1_MOUSE Hepatocyte growth factor-regulated tyrosine kinase substrate OS=Mus musculus OX=10090 GN=Hgs PE=1 SV=1;tr|Q	Hgs	-0.239751	0.637334		-0.00771435	0.018852		-0.130839	0.77129		67	8.96061	9.01472	9.26964	9.05298	8.95096	9.00717	9.08688	9.07068	9.0345	9.03598	17.6538	17.9723	17.996	17.739	3
949	B1AU74;Q9CWP6	Motile sperm domain-containing protein 2	tr|B1AU74|B1AU74_MOUSE Motile sperm domain-containing protein 2 OS=Mus musculus OX=10090 GN=Mospd2 PE=1 SV=1;sp|Q9CWP6|MSPD2_MOUSE Motile sperm domain-containing protein 2 OS=Mus musculus OX=10090 GN=Mospd2 PE=1 SV=2	Mospd2	0.217948	0.445357		0.0283199	0.0592121		-0.0375495	0.347023		33	8.8827	8.83102	7.80793	9.0523	9.1915	8.26233	9.01564	8.99161	8.78467	9.20743	15.1584	15.5977	15.4587	15.5184	3
950	Q99MD9;B1AU75;B1AU76	Nuclear autoantigenic sperm protein	sp|Q99MD9|NASP_MOUSE Nuclear autoantigenic sperm protein OS=Mus musculus OX=10090 GN=Nasp PE=1 SV=2;tr|B1AU75|B1AU75_MOUSE Nuclear autoantigenic sperm protein OS=Mus musculus OX=10090 GN=Nasp PE=1 SV=1;tr|B1AU76|B1AU76_MOUSE Nuclear autoantigenic sperm pro	Nasp	-0.473981	0.905558		0.211371	0.6201		0.285702	2.44206		113	9.84056	9.74576	8.98954	10.2359	9.89604	8.09138	10.0429	10.1844	10.1449	10.4332	17.2298	17.8352	18.0469	18.0383	3
951	B1AUB9;Q02780;B1AUB8;B1AUC0	Nuclear factor 1	tr|B1AUB9|B1AUB9_MOUSE Nuclear factor 1 OS=Mus musculus OX=10090 GN=Nfia PE=1 SV=1;sp|Q02780|NFIA_MOUSE Nuclear factor 1 A-type OS=Mus musculus OX=10090 GN=Nfia PE=1 SV=1;tr|B1AUB8|B1AUB8_MOUSE Nuclear factor 1 OS=Mus musculus OX=10090 GN=Nfia PE=1 SV=1;tr	Nfia	0.114157	0.278695		NaN	NaN		0.0856908	0.658537		10	NaN	NaN	6.07998	NaN	NaN	6.29217	NaN	NaN	NaN	NaN	14.1035	14.4687	14.3941	14.406	2
952	B1AUN2;B1AUN3;Q3UKV0	Eukaryotic translation initiation factor 2B, subunit 3	tr|B1AUN2|B1AUN2_MOUSE Eukaryotic translation initiation factor 2B, subunit 3 OS=Mus musculus OX=10090 GN=Eif2b3 PE=1 SV=1;tr|B1AUN3|B1AUN3_MOUSE Eukaryotic translation initiation factor 2B, subunit 3 OS=Mus musculus OX=10090 GN=Eif2b3 PE=1 SV=1;tr|Q3UKV0|	Eif2b3	-0.102538	0.208461		0.0183907	0.041639		-0.0492161	0.289349		39	8.25805	8.27775	7.54125	8.42496	8.14812	7.34421	8.30017	8.29274	8.30369	8.25484	16.2671	16.5116	16.5766	16.4835	3
953	B1AUY7;Q9QY36;B1AUY8;B1AUZ1	N-alpha-acetyltransferase 10	tr|B1AUY7|B1AUY7_MOUSE N-alpha-acetyltransferase 10 OS=Mus musculus OX=10090 GN=Naa10 PE=1 SV=1;sp|Q9QY36|NAA10_MOUSE N-alpha-acetyltransferase 10 OS=Mus musculus OX=10090 GN=Naa10 PE=1 SV=1;tr|B1AUY8|B1AUY8_MOUSE N-alpha-acetyltransferase 10 OS=Mus muscul	Naa10	-0.325229	0.59384		0.206994	0.328559		0.104513	1.26464		33	5.78882	5.76633	7.84317	6.53066	5.61624	7.164	6.2749	6.36634	6.46548	6.5406	15.9612	16.4001	16.3794	16.4725	3
954	B1AUY9	N-alpha-acetyltransferase 10	tr|B1AUY9|B1AUY9_MOUSE N-alpha-acetyltransferase 10 OS=Mus musculus OX=10090 GN=Naa10 PE=1 SV=1	Naa10	NaN	NaN		NaN	NaN		0.0948704	0.408594		1	NaN	NaN	NaN	NaN	NaN	NaN	NaN	NaN	NaN	NaN	10.857	11.0073	10.7958	11.319	1
956	B1AVH5;Q8C0P5	Coronin	tr|B1AVH5|B1AVH5_MOUSE Coronin OS=Mus musculus OX=10090 GN=Coro2a PE=1 SV=1;sp|Q8C0P5|COR2A_MOUSE Coronin-2A OS=Mus musculus OX=10090 GN=Coro2a PE=2 SV=1	Coro2a	0.140724	0.287773		-0.460626	1.82954	DOWN	-0.383615	1.14983		67	9.06121	9.00857	9.52517	9.12774	8.98797	9.82723	9.40661	9.21631	8.80568	8.82445	17.1004	16.9186	16.5333	16.9396	3
957	B1AVH7	TBC1 domain family member 2A	sp|B1AVH7|TBD2A_MOUSE TBC1 domain family member 2A OS=Mus musculus OX=10090 GN=Tbc1d2 PE=2 SV=1	Tbc1d2	-0.0828917	0.15593		-0.212404	0.410053		-0.11483	0.894111		9	3.73205	3.45523	2.21909	4.04719	3.37323	1.86643	3.94542	4.14258	3.5864	3.98076	13.0128	13.4426	12.9933	13.407	3
958	B1AVZ0	Uracil phosphoribosyltransferase homolog	sp|B1AVZ0|UPP_MOUSE Uracil phosphoribosyltransferase homolog OS=Mus musculus OX=10090 GN=Uprt PE=1 SV=1	Uprt	0.0803248	0.165565		0.358295	0.732689		-0.0700343	0.601699		12	4.92115	5.04893	6.52461	4.94832	4.45983	6.50941	4.94453	4.88387	5.51617	4.97655	12.6483	13.2812	12.9064	13.1201	3
959	Q9Z2C5;B1AW21;Q3UDN6	Myotubularin	sp|Q9Z2C5|MTM1_MOUSE Myotubularin OS=Mus musculus OX=10090 GN=Mtm1 PE=1 SV=2;tr|B1AW21|B1AW21_MOUSE Myotubularin OS=Mus musculus OX=10090 GN=Mtm1 PE=1 SV=1;tr|Q3UDN6|Q3UDN6_MOUSE Myotubularin OS=Mus musculus OX=10090 GN=Mtm1 PE=1 SV=1	Mtm1	0.259566	0.668871		-0.233782	0.305977		-0.0268681	0.0897958		12	5.30239	6.0659	3.8481	5.90903	5.15088	4.32589	5.26667	5.58631	5.19665	5.13447	13.898	13.9161	13.7496	14.0831	3
960	B1AWE0;Q6PFA2;B1AWE1;B1AWD8;B1AWD9;O08585	Clathrin light chain	tr|B1AWE0|B1AWE0_MOUSE Clathrin light chain OS=Mus musculus OX=10090 GN=Clta PE=1 SV=1;tr|Q6PFA2|Q6PFA2_MOUSE Clathrin light chain OS=Mus musculus OX=10090 GN=Clta PE=1 SV=1;tr|B1AWE1|B1AWE1_MOUSE Clathrin light chain OS=Mus musculus OX=10090 GN=Clta PE=1	Clta	-0.221268	0.573237		0.250367	0.653841		-0.104926	0.197701		73	8.38003	8.0143	8.57883	8.44336	8.62761	8.5474	8.45475	8.44708	8.78418	8.54605	17.67	17.9065	18.3163	17.4516	3
961	B1AX39	Zinc finger CCHC domain-containing protein 7	sp|B1AX39|ZCHC7_MOUSE Zinc finger CCHC domain-containing protein 7 OS=Mus musculus OX=10090 GN=Zcchc7 PE=2 SV=1	Zcchc7	0.475671	0.775258		NaN	NaN		NaN	NaN		1	NaN	NaN	2.15212	NaN	NaN	2.95984	NaN	NaN	NaN	NaN	NaN	NaN	NaN	NaN	1
963	B1AXI9;J3QMP9;Q62036	5-azacytidine induced gene 1	tr|B1AXI9|B1AXI9_MOUSE 5-azacytidine induced gene 1 OS=Mus musculus OX=10090 GN=Cep131 PE=1 SV=1;tr|J3QMP9|J3QMP9_MOUSE Centrosomal protein of 131 kDa OS=Mus musculus OX=10090 GN=Cep131 PE=1 SV=1;sp|Q62036|CP131_MOUSE Centrosomal protein of 131 kDa OS=Mus	Cep131	-0.378529	0.848782		NaN	NaN		NaN	NaN		2	NaN	NaN	4.14592	NaN	NaN	4.06212	NaN	NaN	NaN	NaN	NaN	NaN	NaN	NaN	1
964	B1AXP6	Mitochondrial import receptor subunit TOM5 homolog	sp|B1AXP6|TOM5_MOUSE Mitochondrial import receptor subunit TOM5 homolog OS=Mus musculus OX=10090 GN=Tomm5 PE=3 SV=1	Tomm5	NaN	NaN		-0.0861788	0.137494		NaN	NaN		3	7.14415	7.78986	NaN	7.31542	7.61589	NaN	7.31696	7.44427	7.1418	7.38189	NaN	NaN	NaN	NaN	1
3416	Q03145	Ephrin type-A receptor 2	sp|Q03145|EPHA2_MOUSE Ephrin type-A receptor 2 OS=Mus musculus OX=10090 GN=Epha2 PE=1 SV=3	Epha2	1.06858	2.14599	UP	-0.229201	0.770326		-0.279203	1.27618		87	8.49582	8.51392	8.41342	8.93755	9.12316	9.97255	8.57546	8.47853	8.25791	8.26496	17.0268	17.0272	16.8759	17.0245	3
966	B1AXY5;P15535	Beta-1,4-galactosyltransferase 1	tr|B1AXY5|B1AXY5_MOUSE Beta-1,4-galactosyltransferase 1 OS=Mus musculus OX=10090 GN=B4galt1 PE=1 SV=1;sp|P15535|B4GT1_MOUSE Beta-1,4-galactosyltransferase 1 OS=Mus musculus OX=10090 GN=B4galt1 PE=1 SV=1	B4galt1	0.300529	0.776738		-0.103665	0.116802		-0.217862	0.575449		11	2.56433	1.96325	3.34426	2.09977	2.87984	3.56255	2.29057	1.97937	1.56076	2.3204	14.0705	15.1297	14.1248	14.8356	3
967	B1AY10	Transcriptional repressor NF-X1	sp|B1AY10|NFX1_MOUSE Transcriptional repressor NF-X1 OS=Mus musculus OX=10090 GN=Nfx1 PE=1 SV=1	Nfx1	NaN	NaN		NaN	NaN		-0.0149662	0.0257668		2	NaN	NaN	NaN	NaN	NaN	NaN	NaN	NaN	NaN	NaN	11.5385	12.5368	11.722	12.4732	1
968	E9PV45;B1AY13	Ubiquitin carboxyl-terminal hydrolase 24	tr|E9PV45|E9PV45_MOUSE Ubiquitin carboxyl-terminal hydrolase 24 OS=Mus musculus OX=10090 GN=Usp24 PE=1 SV=1;sp|B1AY13|UBP24_MOUSE Ubiquitin carboxyl-terminal hydrolase 24 OS=Mus musculus OX=10090 GN=Usp24 PE=1 SV=1	Usp24	-0.211124	0.544752		-0.183103	0.36016		-0.103014	0.83033		41	6.50513	6.43972	6.1253	6.63379	5.99333	6.11512	6.23598	6.44688	6.03804	6.23022	15.5621	15.8305	15.6116	15.7783	3
2961	V9GXJ4;Q3UJH4;P52651	Homeobox protein Rhox5 (Fragment)	tr|V9GXJ4|V9GXJ4_MOUSE Homeobox protein Rhox5 (Fragment) OS=Mus musculus OX=10090 GN=Rhox5 PE=1 SV=1;tr|Q3UJH4|Q3UJH4_MOUSE Homeobox protein Rhox5 OS=Mus musculus OX=10090 GN=Rhox5 PE=1 SV=1;sp|P52651|RHOX5_MOUSE Homeobox protein Rhox5 OS=Mus musculus OX=1	Rhox5	1.06672	3.19028	UP	0.192543	0.407945		NaN	NaN		7	6.75302	7.22333	5.81411	8.00416	8.27361	6.80012	6.79623	6.67511	6.99808	6.7961	NaN	NaN	NaN	NaN	2
970	B1AZ14;Q3UMF0;B1AZ15	Cordon-bleu protein-like 1	tr|B1AZ14|B1AZ14_MOUSE Cordon-bleu protein-like 1 OS=Mus musculus OX=10090 GN=Cobll1 PE=1 SV=1;sp|Q3UMF0|COBL1_MOUSE Cordon-bleu protein-like 1 OS=Mus musculus OX=10090 GN=Cobll1 PE=1 SV=2;tr|B1AZ15|B1AZ15_MOUSE Cordon-bleu protein-like 1 OS=Mus musculus O	Cobll1	0.204193	0.580126		0.0113827	0.0184702		0.0217835	0.0907614		40	5.28474	5.64221	8.6226	5.53119	5.06355	8.83349	5.25089	5.26225	5.13159	5.35064	15.8277	16.4542	16.1602	16.4421	3
971	B1AZ46;Q8BKX1	Brain-specific angiogenesis inhibitor 1-associated protein 2	tr|B1AZ46|B1AZ46_MOUSE Brain-specific angiogenesis inhibitor 1-associated protein 2 OS=Mus musculus OX=10090 GN=Baiap2 PE=1 SV=1;sp|Q8BKX1|BAIP2_MOUSE Brain-specific angiogenesis inhibitor 1-associated protein 2 OS=Mus musculus OX=10090 GN=Baiap2 PE=1 SV=2	Baiap2	0.190464	0.50446		-0.0363503	0.0911594		-0.12076	1.27869		72	8.61364	8.65342	9.1236	8.83668	8.945	9.4935	8.85359	8.75709	8.73617	8.72914	16.5873	17.0892	16.7886	16.9252	3
972	B1AZI6;E9Q5E2	THO complex subunit 2	sp|B1AZI6|THOC2_MOUSE THO complex subunit 2 OS=Mus musculus OX=10090 GN=Thoc2 PE=1 SV=1;tr|E9Q5E2|E9Q5E2_MOUSE cDNA sequence BC005561 OS=Mus musculus OX=10090 GN=BC005561 PE=1 SV=1	Thoc2	-0.140052	0.256722		0.477345	0.922211		0.0907875	0.825463		44	5.90164	5.42804	8.61088	6.53661	7.13258	8.6275	6.09601	6.1759	6.28446	6.89373	16.2024	16.7404	16.6964	16.7689	3
973	E9PUF2;B7ZNS2;B1AZP2;I1E4X0;F6YMR0;H3BJD4	Disks large-associated protein 4	tr|E9PUF2|E9PUF2_MOUSE Disks large-associated protein 4 OS=Mus musculus OX=10090 GN=Dlgap4 PE=1 SV=1;tr|B7ZNS2|B7ZNS2_MOUSE Disks large-associated protein 4 OS=Mus musculus OX=10090 GN=Dlgap4 PE=1 SV=1;sp|B1AZP2|DLGP4_MOUSE Disks large-associated protein 4	Dlgap4	-0.570879	1.11105		0.126309	0.161283		-0.0642409	0.243013		10	2.66004	3.29141	4.75012	3.56157	2.8531	4.01042	3.09366	3.31743	3.37212	3.15727	14.4025	15.129	14.8997	14.9956	3
974	B1B0C7	Basement membrane-specific heparan sulfate proteoglycan core protein	tr|B1B0C7|B1B0C7_MOUSE Basement membrane-specific heparan sulfate proteoglycan core protein OS=Mus musculus OX=10090 GN=Hspg2 PE=1 SV=1	Hspg2	NaN	NaN		NaN	NaN		-0.352001	2.41939	DOWN	1	NaN	NaN	NaN	NaN	NaN	NaN	NaN	NaN	NaN	NaN	9.79521	10.2915	9.72035	9.76305	1
975	B1B0F6;Q3TIV9;Q8BW87;Q9DB50	AP complex subunit sigma (Fragment)	tr|B1B0F6|B1B0F6_MOUSE AP complex subunit sigma (Fragment) OS=Mus musculus OX=10090 GN=Ap1s2 PE=1 SV=1;tr|Q3TIV9|Q3TIV9_MOUSE AP complex subunit sigma OS=Mus musculus OX=10090 GN=Ap1s2 PE=1 SV=1;tr|Q8BW87|Q8BW87_MOUSE AP complex subunit sigma OS=Mus muscul	Ap1s2	-0.440705	0.562544		NaN	NaN		-0.360682	1.59107	DOWN	2	NaN	NaN	0.86132	NaN	NaN	0.117828	NaN	NaN	NaN	NaN	10.6234	10.6089	10.3966	10.2629	2
6046	Q99LP6	GrpE protein homolog 1, mitochondrial	sp|Q99LP6|GRPE1_MOUSE GrpE protein homolog 1, mitochondrial OS=Mus musculus OX=10090 GN=Grpel1 PE=1 SV=1	Grpel1	1.06659	1.834	UP	-0.178232	0.419566		0.107515	0.515239		87	9.23062	9.30328	10.1081	9.53113	9.96881	11.7167	9.53037	9.44054	9.22383	9.31983	17.4531	17.5321	17.7634	17.8816	3
978	Q9D773;B1B1D8;B1B1D7	39S ribosomal protein L2, mitochondrial	sp|Q9D773|RM02_MOUSE 39S ribosomal protein L2, mitochondrial OS=Mus musculus OX=10090 GN=Mrpl2 PE=1 SV=1;tr|B1B1D8|B1B1D8_MOUSE 39S ribosomal protein L2, mitochondrial OS=Mus musculus OX=10090 GN=Mrpl2 PE=1 SV=1;tr|B1B1D7|B1B1D7_MOUSE 39S ribosomal protein	Mrpl2	0.317467	0.679055		0.0660393	0.156573		-0.2095	2.28226		28	7.57577	7.77716	8.08444	7.86456	7.86412	8.89318	7.74268	7.79572	7.64414	7.95832	15.7778	16.1171	15.8527	15.8313	3
979	S4R1B9;B1Q2W7;D3YZK4;Q80UV9	Transcription initiation factor TFIID subunit 1	tr|S4R1B9|S4R1B9_MOUSE Transcription initiation factor TFIID subunit 1 OS=Mus musculus OX=10090 GN=Taf1 PE=1 SV=1;tr|B1Q2W7|B1Q2W7_MOUSE Transcription initiation factor TFIID subunit OS=Mus musculus OX=10090 GN=Taf1 PE=1 SV=1;tr|D3YZK4|D3YZK4_MOUSE Transcr	Taf1	0.186291	0.283058		NaN	NaN		-0.0825964	0.193632		5	NaN	NaN	4.27523	NaN	NaN	4.70393	NaN	NaN	NaN	NaN	12.5653	12.6763	12.445	12.245	2
980	Q3TT38;B2KF52;B2KF54	Uncharacterized protein C6orf106 homolog	sp|Q3TT38|CF106_MOUSE Uncharacterized protein C6orf106 homolog OS=Mus musculus OX=10090 GN=D17Wsu92e PE=2 SV=2;tr|B2KF52|B2KF52_MOUSE Uncharacterized protein C6orf106 homolog OS=Mus musculus OX=10090 GN=D17Wsu92e PE=1 SV=1;tr|B2KF54|B2KF54_MOUSE DNA segmen	D17Wsu92e	NaN	NaN		-0.291792	0.888797		0.159167	0.518221		2	4.70299	4.75264	NaN	4.72836	4.65042	NaN	4.91657	4.64611	4.28414	4.63964	11.8534	12.4706	12.4275	12.714	2
981	B2KFY0;E9Q7Q6;Q8K0E7	Serine incorporator 2	tr|B2KFY0|B2KFY0_MOUSE Serine incorporator 2 OS=Mus musculus OX=10090 GN=Serinc2 PE=1 SV=1;tr|E9Q7Q6|E9Q7Q6_MOUSE Serine incorporator 2 OS=Mus musculus OX=10090 GN=Serinc2 PE=1 SV=1;sp|Q8K0E7|SERC2_MOUSE Serine incorporator 2 OS=Mus musculus OX=10090 GN=Se	Serinc2	NaN	NaN		NaN	NaN		0.0204727	0.0648087		3	NaN	NaN	NaN	NaN	NaN	NaN	NaN	NaN	NaN	NaN	13.9017	14.1069	13.9822	14.1726	1
982	B2KGA7;Q505B7;A8Y5E9	Protein archease	tr|B2KGA7|B2KGA7_MOUSE Protein archease OS=Mus musculus OX=10090 GN=Zbtb8os PE=1 SV=1;sp|Q505B7|ARCH_MOUSE Protein archease OS=Mus musculus OX=10090 GN=Zbtb8os PE=1 SV=2;tr|A8Y5E9|A8Y5E9_MOUSE Protein archease OS=Mus musculus OX=10090 GN=Zbtb8os PE=1 SV=1	Zbtb8os	-0.604651	0.831631		0.0586183	0.0517674		0.0846528	0.364002		14	3.71512	4.2916	5.91979	4.30349	2.96384	5.02707	3.59837	3.83986	3.61836	3.84036	15.3702	15.5735	15.828	15.6653	3
174	A0A0M3HEP7;P70704;A0A0J9YV34	Phospholipid-transporting ATPase	tr|A0A0M3HEP7|A0A0M3HEP7_MOUSE Phospholipid-transporting ATPase OS=Mus musculus OX=10090 GN=Atp8a1 PE=1 SV=1;sp|P70704|AT8A1_MOUSE Phospholipid-transporting ATPase IA OS=Mus musculus OX=10090 GN=Atp8a1 PE=1 SV=2;tr|A0A0J9YV34|A0A0J9YV34_MOUSE Phospholipid-	Atp8a1	1.06524	2.69427	UP	-0.404928	0.855955		0.227568	1.50551		12	5.21506	5.44473	4.99535	5.4352	5.98805	6.45564	5.51954	5.38857	4.75553	5.28873	13.3622	13.7521	13.6392	14.2003	3
984	B2LVG5;B2LVG6;E0CXT7;Q8BQZ5;F7B6Z5	Cleavage and polyadenylation specific factor 4 isoform 1	tr|B2LVG5|B2LVG5_MOUSE Cleavage and polyadenylation specific factor 4 isoform 1 OS=Mus musculus OX=10090 GN=Cpsf4 PE=1 SV=1;tr|B2LVG6|B2LVG6_MOUSE Cleavage and polyadenylation specific factor 4 isoform 2 OS=Mus musculus OX=10090 GN=Cpsf4 PE=1 SV=1;tr|E0CXT	Cpsf4	NaN	NaN		-0.3053	0.552882		-0.0484541	0.222721		9	3.44201	4.08508	NaN	3.6671	3.96014	NaN	3.98941	3.69733	3.41346	3.56316	14.2572	14.9145	14.8187	14.676	2
2285	O35887;G3V004;G3UWV3;G3UWR0	Calumenin	sp|O35887|CALU_MOUSE Calumenin OS=Mus musculus OX=10090 GN=Calu PE=1 SV=1;tr|G3V004|G3V004_MOUSE Calumenin OS=Mus musculus OX=10090 GN=Calu PE=1 SV=1;tr|G3UWV3|G3UWV3_MOUSE Calumenin OS=Mus musculus OX=10090 GN=Calu PE=1 SV=1;tr|G3UWR0|G3UWR0_MOUSE Calumen	Calu	1.06029	1.75765	UP	NaN	NaN		0.0654936	0.227642		10	NaN	NaN	2.92697	NaN	NaN	4.42512	NaN	NaN	NaN	NaN	15.0481	15.5831	15.7476	15.3809	2
3484	Q14AX6	Cyclin-dependent kinase 12	sp|Q14AX6|CDK12_MOUSE Cyclin-dependent kinase 12 OS=Mus musculus OX=10090 GN=Cdk12 PE=1 SV=2	Cdk12	-0.364943	0.659917		1.35154	3.92777	UP	-0.0810136	0.480535		9	4.60816	4.51185	2.56628	4.77863	4.71957	2.8023	4.34937	4.31491	5.36408	5.95024	13.7289	14.4037	13.9668	14.147	3
987	B2RQ71;E9PWR4;B7ZMZ7	Dip2c protein	tr|B2RQ71|B2RQ71_MOUSE Dip2c protein OS=Mus musculus OX=10090 GN=Dip2c PE=1 SV=1;tr|E9PWR4|E9PWR4_MOUSE Disco-interacting protein 2 homolog C OS=Mus musculus OX=10090 GN=Dip2c PE=1 SV=1;tr|B7ZMZ7|B7ZMZ7_MOUSE Dip2c protein OS=Mus musculus OX=10090 GN=Dip2c	Dip2c	NaN	NaN		NaN	NaN		0.207118	1.07155		3	NaN	NaN	NaN	NaN	NaN	NaN	NaN	NaN	NaN	NaN	11.4719	12.3497	12.0827	12.2945	1
[truncated: 6,013 more rows]
