# Supplementary material for: Sensitivity towards HDAC inhibition is associated with RTK/MAPK pathway activation in gastric cancer
Source: EMBO Mol Med. 2022 Aug 22;14(10):e15705. doi: 10.15252/emmm.202215705 (PMC9549728; doi:10.15252/emmm.202215705)
Supplement: Supplementary file 6 — Dataset EV2 [file EMMM-14-e15705-s005.xlsx]

## Sheet: Additional Info Dataset EV2
Dataset EV2: Gene set enrichment analysis of the mass spectrometry data
Table Header GSEA	Explanation	External Reference
NAME	GENE SET as described in Molecular Signatures Database (MSigDB) gene sets	http://www.gsea-msigdb.org/gsea/msigdb/index.jsp
SIZE	Number of genes in the gene set after filtering out those genes not in the expression dataset
ES	Enrichment score: The degree to which a gene set is overrepresented at the top or bottom of a ranked list of gen
NES	Normalized enrichment score; that is, the enrichment score for the gene set after it has been normalized across analyzed gene sets.
NOM p-val	Nominal p value; that is, the statistical significance of the enrichment score. The nominal p value is not adjusted for gene set size or multiple hypothesis testing; therefore, it is of limited use in comparing gene sets.
FDR q-val	False discovery rate; that is, the estimated probability that the normalized enrichment score represents a false positive finding.
FWER p-val	Familywise-error rate; that is, a more conservatively estimated probability that the normalized enrichment score represents a false positive finding. Because the goal of GSEA is to generate hypotheses, the GSEA team recommends focusing on the FDR statistic
RANK AT MAX	The position in the ranked list at which the maximum enrichment score occurred. The more interesting gene sets achieve the maximum enrichment score near the top or bottom of the ranked list; that is, the rank at max is either very small or very large.
#N/A	GENE SET Not found in this condition

## Sheet: Dataset EV2
Dataset EV2: Gene set enrichment analysis of the mass spectrometry data
NAME	RAS activated-SIZE	RAS activated-ES	RAS activated-NES	RAS activated-NOM p-val	RAS activated-FDR q-val	RAS activated-FWER p-val	RAS activated-RANK AT MAX	Diffuse-SIZE	Diffuse-ES	Diffuse-NES	Diffuse-NOM p-val	Diffuse-FDR q-val	Diffuse-FWER p-val	Diffuse-RANK AT MAX	WNT activated-SIZE	WNT activated-ES	WNT activated-NES	WNT activated-NOM p-val	WNT activated-FDR q-val	WNT activated-FWER p-val	WNT activated-RANK AT MAX
GO_EXTRACELLULAR_STRUCTURE_ORGANIZATION	118	-0.318487	-1.40514	0.0305164	0.237039	1	931	106	-0.261574	-0.981225	0.47079	0.823444	1	716	145	-0.59527	-2.22353	0	0	0	1122
GO_CELLULAR_RESPONSE_TO_XENOBIOTIC_STIMULUS	54	-0.342435	-1.33498	0.0689655	0.290685	1	747	48	-0.633332	-2.07608	0	0.00256158	0.023	522	61	-0.623399	-2.10063	0	0.000956031	0.002	394
GO_XENOBIOTIC_METABOLIC_PROCESS	40	-0.381455	-1.38533	0.0784314	0.246314	1	747	36	-0.71946	-2.15296	0	0.00134874	0.004	522	41	-0.674063	-2.0686	0	0.00284606	0.009	1107
GO_REGULATION_OF_SIGNALING_RECEPTOR_ACTIVITY	69	-0.401179	-1.64202	0.00921659	0.10104	1	1654	61	-0.253946	-0.875562	0.668478	0.984246	1	169	85	-0.549061	-1.95029	0	0.0399054	0.154	482
GO_NEGATIVE_REGULATION_OF_PEPTIDASE_ACTIVITY	70	-0.403207	-1.64509	0.00476191	0.102891	1	1074	66	0.290129	1.06064	0.335731	0.570239	1	869	79	-0.546511	-1.91976	0	0.0557222	0.256	757
GO_HETEROTYPIC_CELL_CELL_ADHESION	19	-0.416448	-1.25106	0.183369	0.373343	1	1408	21	-0.460805	-1.25636	0.171587	0.47865	1	609	23	-0.688151	-1.8965	0.00158479	0.0696826	0.356	657
GO_NEGATIVE_REGULATION_OF_IMMUNE_EFFECTOR_PROCESS	31	-0.423253	-1.43649	0.0556793	0.221775	1	1707	28	0.266928	0.826371	0.706638	0.881584	1	285	36	-0.628554	-1.87259	0	0.0868465	0.467	599
GO_VASCULAR_PROCESS_IN_CIRCULATORY_SYSTEM	35	0.312431	1.0797	0.359019	0.681969	1	930	36	0.3849	1.21476	0.214286	0.405057	1	1371	42	-0.597433	-1.8645	0	0.0860041	0.507	822
GO_AMINOGLYCAN_BIOSYNTHETIC_PROCESS	26	0.295643	0.955855	0.512963	0.825272	1	516	22	-0.617135	-1.6814	0.00909091	0.112177	1	342	31	-0.642701	-1.85963	0.00314465	0.0830464	0.541	879
GO_POSITIVE_REGULATION_OF_BLOOD_CIRCULATION	15	0.476903	1.31371	0.114068	0.391824	1	1101	#N/A	#N/A	#N/A	#N/A	#N/A	#N/A	#N/A	17	-0.726015	-1.85803	0.00326797	0.076814	0.551	1357
GO_RESPONSE_TO_ARSENIC_CONTAINING_SUBSTANCE	15	-0.590875	-1.67426	0.042735	0.0888529	1	1496	#N/A	#N/A	#N/A	#N/A	#N/A	#N/A	#N/A	17	-0.739294	-1.85481	0.00482315	0.0724742	0.567	361
GO_NEGATIVE_REGULATION_OF_RESPONSE_TO_EXTERNAL_STIMULUS	84	-0.288951	-1.22194	0.124197	0.408456	1	1307	71	-0.340873	-1.19811	0.191071	0.569776	1	632	96	-0.520416	-1.83696	0	0.0890891	0.674	929
GO_ODONTOGENESIS	29	-0.317857	-1.0913	0.328947	0.531214	1	216	22	-0.46326	-1.30197	0.146296	0.410126	1	479	37	-0.609926	-1.83345	0.0015625	0.0860011	0.689	1007
GO_RESPONSE_TO_XENOBIOTIC_STIMULUS	87	-0.352984	-1.4907	0.00930233	0.178055	1	789	79	-0.585495	-2.08705	0	0.00316871	0.019	583	96	-0.513342	-1.8235	0	0.093409	0.754	1003
GO_ENDOCHONDRAL_BONE_MORPHOGENESIS	20	-0.299979	-0.931334	0.566337	0.765866	1	630	15	0.351864	0.910094	0.559908	0.786552	1	125	25	-0.641122	-1.82088	0	0.0912149	0.764	823
GO_CARTILAGE_DEVELOPMENT_INVOLVED_IN_ENDOCHONDRAL_BONE_MORPHOGENESIS	#N/A	#N/A	#N/A	#N/A	#N/A	#N/A	#N/A	#N/A	#N/A	#N/A	#N/A	#N/A	#N/A	#N/A	17	-0.71594	-1.81019	0.00331126	0.0990205	0.812	580
GO_SULFUR_COMPOUND_BIOSYNTHETIC_PROCESS	81	-0.323547	-1.36999	0.0409091	0.26168	1	1000	81	-0.628462	-2.28463	0	0	0	695	87	-0.511406	-1.80447	0	0.0998639	0.831	712
GO_ACUTE_INFLAMMATORY_RESPONSE	21	-0.371972	-1.14532	0.284823	0.461708	1	514	#N/A	#N/A	#N/A	#N/A	#N/A	#N/A	#N/A	22	-0.655877	-1.80024	0.00168634	0.10008	0.846	834
GO_POSITIVE_REGULATION_OF_LEUKOCYTE_MIGRATION	34	0.335044	1.12291	0.277883	0.614659	1	55	30	-0.37678	-1.11451	0.306202	0.669182	1	1083	36	-0.590557	-1.79973	0.00151745	0.0956043	0.848	477
GO_AMINOGLYCAN_METABOLIC_PROCESS	29	0.263556	0.866036	0.659048	0.926809	1	516	24	-0.576309	-1.61402	0.0181818	0.143101	1	342	36	-0.591016	-1.79626	0.00314961	0.0956233	0.861	749
GO_FORMATION_OF_PRIMARY_GERM_LAYER	37	-0.312876	-1.10284	0.288793	0.513566	1	958	35	0.355384	1.13122	0.268868	0.500928	1	875	44	-0.571882	-1.7915	0.00152207	0.0965539	0.876	739
GO_REGULATION_OF_TUBE_SIZE	27	0.327326	1.06026	0.359168	0.721873	1	812	29	0.333622	1.00286	0.479393	0.641557	1	1231	33	-0.601555	-1.78942	0.0015361	0.0947753	0.881	822
GO_CHLORIDE_TRANSMEMBRANE_TRANSPORT	23	-0.388098	-1.22285	0.216842	0.408094	1	81	19	-0.574298	-1.51417	0.0373832	0.199585	1	333	25	-0.637088	-1.78668	0	0.0939378	0.893	290
GO_CELL_ADHESION_MEDIATED_BY_INTEGRIN	24	-0.263082	-0.824312	0.702703	0.889006	1	1120	23	0.409088	1.17514	0.234273	0.447516	1	752	28	-0.627399	-1.78612	0.00154799	0.0909297	0.894	681
GO_SUBSTRATE_ADHESION_DEPENDENT_CELL_SPREADING	41	-0.325014	-1.17086	0.208696	0.44052	1	1266	42	0.465378	1.51537	0.0286885	0.223896	1	1121	44	-0.573458	-1.78428	0	0.0896625	0.898	1617
GO_CORNIFICATION	19	-0.309262	-0.923802	0.563525	0.778839	1	5	18	0.343547	0.918169	0.573304	0.771935	1	374	21	-0.660273	-1.78058	0.0032	0.0899444	0.911	1232
GO_REGULATION_OF_TISSUE_REMODELING	20	-0.395591	-1.20926	0.203252	0.417697	1	345	19	-0.563806	-1.53114	0.0332031	0.190314	1	886	22	-0.64292	-1.77714	0.00490998	0.0914275	0.925	822
GO_REGULATION_OF_ANATOMICAL_STRUCTURE_SIZE	175	-0.200931	-0.95158	0.579462	0.732922	1	1280	167	-0.257496	-1.03539	0.373942	0.783125	1	1066	199	-0.457728	-1.77489	0	0.090583	0.929	1545
GO_CHLORIDE_TRANSPORT	27	-0.378892	-1.24466	0.174292	0.38114	1	536	23	-0.593883	-1.64745	0.0140845	0.128416	1	333	29	-0.618339	-1.77238	0.0015528	0.0902882	0.935	371
GO_CELL_SUBSTRATE_ADHESION	125	-0.285868	-1.2909	0.0699774	0.338663	1	1274	112	0.355313	1.40653	0.0280374	0.288832	1	748	145	-0.474115	-1.76462	0	0.0957522	0.951	1630
GO_REGULATION_OF_CELL_ADHESION	215	-0.256993	-1.24808	0.0353535	0.37632	1	1277	188	0.328296	1.38888	0.00506329	0.296733	1	913	253	-0.441503	-1.76065	0	0.0980786	0.958	1155
GO_GLUTATHIONE_DERIVATIVE_BIOSYNTHETIC_PROCESS	17	-0.595899	-1.74092	0.00409836	0.0626002	0.991	899	16	-0.811165	-2.08354	0	0.00266775	0.02	362	16	-0.70091	-1.76014	0.00666667	0.0955737	0.958	196
GO_FILOPODIUM_ASSEMBLY	22	-0.182623	-0.571447	0.974082	0.997694	1	1776	23	0.432864	1.24018	0.190171	0.380837	1	242	29	-0.616766	-1.75588	0.00777605	0.0979619	0.965	996
GO_CELLULAR_RESPONSE_TO_OSMOTIC_STRESS	20	0.399626	1.18663	0.243902	0.541868	1	964	18	0.561793	1.56117	0.0433884	0.192805	1	1045	21	-0.650579	-1.74783	0.00477707	0.104575	0.976	398
GO_CELL_MATRIX_ADHESION	89	-0.273385	-1.17582	0.176166	0.434517	1	1274	78	0.395078	1.45819	0.0194384	0.267325	1	981	104	-0.490107	-1.74419	0	0.106461	0.981	1077
GO_BONE_MORPHOGENESIS	25	-0.33651	-1.08299	0.34375	0.54339	1	630	22	0.343945	0.97515	0.517021	0.684503	1	891	32	-0.592613	-1.74351	0.00312012	0.104548	0.981	823
GO_POSITIVE_REGULATION_OF_CELL_ADHESION	125	-0.269052	-1.21084	0.104762	0.417451	1	1277	113	0.408148	1.6029	0	0.174805	1	875	146	-0.461182	-1.741	0	0.104505	0.984	952
GO_REGULATION_OF_PEPTIDASE_ACTIVITY	153	-0.264214	-1.24224	0.0860465	0.382931	1	1074	138	0.259732	1.06745	0.280872	0.564111	1	869	161	-0.454932	-1.73881	0	0.104459	0.987	863
GO_BIOMINERAL_TISSUE_DEVELOPMENT	32	-0.353185	-1.22618	0.162272	0.402668	1	916	25	-0.476533	-1.35088	0.0992509	0.353732	1	753	37	-0.575899	-1.73818	0.0046729	0.102695	0.987	823
GO_PEPTIDE_HORMONE_SECRETION	74	0.230749	0.932516	0.603175	0.836686	1	386	66	-0.296534	-1.04201	0.362319	0.777579	1	666	91	-0.492671	-1.73737	0.00133511	0.101143	0.988	902
GO_POSITIVE_REGULATION_OF_CELL_MORPHOGENESIS_INVOLVED_IN_DIFFERENTIATION	53	-0.368668	-1.41783	0.0416667	0.229405	1	1266	55	0.469329	1.64465	0.00663717	0.153846	1	679	66	-0.528802	-1.73723	0.0013369	0.0987687	0.988	1660
GO_REGULATION_OF_COAGULATION	26	-0.311508	-1.03464	0.381974	0.606411	1	325	20	0.424312	1.18746	0.25625	0.43562	1	651	28	-0.613045	-1.72978	0.0015949	0.1052	0.993	920
GO_ESTABLISHMENT_OF_EPITHELIAL_CELL_POLARITY	16	-0.524852	-1.50593	0.0668058	0.173122	1	1468	15	0.410541	1.07226	0.336152	0.557791	1	214	17	-0.664978	-1.72163	0.008726	0.113186	0.995	746
GO_GRANULOCYTE_MIGRATION	20	0.375706	1.11789	0.318436	0.618842	1	289	17	-0.309041	-0.815801	0.709497	0.980772	1	1292	23	-0.63155	-1.72104	0.00775194	0.111599	0.995	477
GO_POSITIVE_REGULATION_OF_T_CELL_PROLIFERATION	18	0.318505	0.925886	0.575368	0.845786	1	179	17	-0.54828	-1.43072	0.0897196	0.262148	1	637	22	-0.637828	-1.71683	0.00797448	0.114201	0.997	698
GO_NEGATIVE_REGULATION_OF_DEFENSE_RESPONSE	53	-0.286752	-1.11842	0.280624	0.48906	1	1604	45	-0.310909	-1.01362	0.419355	0.791714	1	632	57	-0.524007	-1.71506	0	0.113874	0.997	929
GO_REGULATION_OF_RESPONSE_TO_WOUNDING	54	-0.384353	-1.47451	0.02331	0.192209	1	335	44	0.385693	1.26454	0.129176	0.367927	1	719	61	-0.515116	-1.71331	0.00145349	0.113478	0.998	1140
GO_REGULATION_OF_PEPTIDE_HORMONE_SECRETION	57	-0.270018	-1.06747	0.341102	0.563254	1	734	54	-0.336075	-1.13623	0.26087	0.644654	1	819	71	-0.501588	-1.70322	0.00673854	0.125137	1	902
GO_BIOLOGICAL_ADHESION	380	0.208905	1.0475	0.324451	0.730653	1	597	344	0.281379	1.28243	0.010989	0.360753	1	752	447	-0.410027	-1.70273	0	0.123123	1	1093
GO_REGULATION_OF_CELL_MORPHOGENESIS	156	-0.266257	-1.23127	0.0953545	0.395908	1	1274	148	0.266242	1.1016	0.244444	0.52657	1	748	189	-0.441574	-1.70093	0	0.123016	1	1466
GO_PROTEOGLYCAN_BIOSYNTHETIC_PROCESS	#N/A	#N/A	#N/A	#N/A	#N/A	#N/A	#N/A	#N/A	#N/A	#N/A	#N/A	#N/A	#N/A	#N/A	16	-0.676441	-1.70077	0.00517241	0.120919	1	747
GO_REGULATION_OF_CELL_MORPHOGENESIS_INVOLVED_IN_DIFFERENTIATION	91	-0.344356	-1.47361	0.0112108	0.192625	1	1274	86	0.304825	1.15523	0.19469	0.466597	1	1121	112	-0.462049	-1.70071	0.00265252	0.118702	1	1801
GO_LEUKOCYTE_PROLIFERATION	65	-0.298091	-1.20429	0.124454	0.424644	1	1307	61	0.318611	1.11613	0.268559	0.510325	1	602	75	-0.491817	-1.70058	0.00414938	0.116552	1	698
GO_REGULATION_OF_NEUROTRANSMITTER_RECEPTOR_ACTIVITY	#N/A	#N/A	#N/A	#N/A	#N/A	#N/A	#N/A	#N/A	#N/A	#N/A	#N/A	#N/A	#N/A	#N/A	15	-0.678992	-1.69852	0.0164474	0.117102	1	305
GO_BONE_MINERALIZATION	18	-0.281766	-0.839638	0.659044	0.875407	1	878	#N/A	#N/A	#N/A	#N/A	#N/A	#N/A	#N/A	22	-0.616064	-1.69607	0.00479233	0.118213	1	1575
GO_POSITIVE_REGULATION_OF_CELL_CELL_ADHESION	65	0.245606	0.953959	0.550943	0.821204	1	718	58	0.378734	1.31762	0.0858369	0.337554	1	752	79	-0.494546	-1.69301	0.00138122	0.120107	1	952
GO_ACTIN_FILAMENT_BASED_PROCESS	297	-0.169338	-0.863278	0.905263	0.847468	1	1873	272	0.266623	1.18836	0.0626781	0.434505	1	367	334	-0.417235	-1.69089	0	0.12083	1	1545
GO_ACTIN_FILAMENT_BASED_MOVEMENT	55	0.228038	0.862609	0.719331	0.929837	1	1101	48	0.31426	1.06534	0.337553	0.56567	1	875	58	-0.511415	-1.69039	0.00143472	0.119364	1	1397
GO_VITAMIN_METABOLIC_PROCESS	50	0.311753	1.15054	0.246154	0.582619	1	1219	45	-0.493787	-1.59668	0.00952381	0.157027	1	756	61	-0.494258	-1.6903	0.00278164	0.117517	1	1207
GO_CELL_MORPHOGENESIS_INVOLVED_IN_DIFFERENTIATION	231	-0.26619	-1.30843	0.0205128	0.322791	1	1280	216	0.290945	1.24883	0.0558252	0.372968	1	752	273	-0.421897	-1.68983	0	0.116169	1	1617
GO_REGULATION_OF_LEUKOCYTE_PROLIFERATION	48	0.222931	0.82643	0.757576	0.957782	1	227	44	0.316487	1.06805	0.334086	0.563972	1	602	57	-0.519432	-1.68955	0.00289017	0.114761	1	698
GO_REGULATION_OF_LEUKOCYTE_MIGRATION	56	-0.306651	-1.20206	0.167442	0.425598	1	488	51	-0.288788	-0.969382	0.497258	0.852676	1	1135	58	-0.510644	-1.68841	0.00442478	0.114615	1	599
GO_HORMONE_TRANSPORT	87	-0.232303	-0.98511	0.473441	0.682797	1	734	80	-0.283824	-1.00906	0.441379	0.794996	1	666	106	-0.472441	-1.68788	0	0.113363	1	902
GO_COLLAGEN_FIBRIL_ORGANIZATION	#N/A	#N/A	#N/A	#N/A	#N/A	#N/A	#N/A	#N/A	#N/A	#N/A	#N/A	#N/A	#N/A	#N/A	16	-0.667196	-1.68575	0.00846024	0.114083	1	1113
GO_REGULATION_OF_WOUND_HEALING	46	-0.37597	-1.4058	0.0509554	0.238414	1	335	36	0.373484	1.19422	0.204846	0.427248	1	834	49	-0.52985	-1.68265	0.00149477	0.11628	1	1032
GO_RESPONSE_TO_NUTRIENT	82	0.302275	1.23419	0.117544	0.49356	1	871	73	-0.409386	-1.43902	0.0338078	0.253243	1	773	90	-0.475759	-1.68109	0	0.116146	1	1304
GO_ESTABLISHMENT_OF_CELL_POLARITY	60	-0.356694	-1.40431	0.049676	0.235218	1	1812	59	0.396247	1.40187	0.0379147	0.29076	1	1061	72	-0.490048	-1.68066	0.00277393	0.115005	1	982
GO_ANTIBIOTIC_CATABOLIC_PROCESS	18	-0.473109	-1.41057	0.0796646	0.233363	1	1088	17	-0.570495	-1.51028	0.0542169	0.20163	1	976	19	-0.637957	-1.67879	0.00675676	0.11549	1	724
GO_NEGATIVE_REGULATION_OF_VASCULATURE_DEVELOPMENT	31	-0.333485	-1.12183	0.28913	0.485792	1	908	28	-0.269202	-0.791701	0.782771	0.990418	1	1066	33	-0.559016	-1.67848	0.0060241	0.114241	1	1295
GO_PHOSPHATIDYLINOSITOL_BIOSYNTHETIC_PROCESS	52	0.376907	1.42868	0.040146	0.25577	1	795	39	0.342755	1.1176	0.263804	0.511849	1	687	60	-0.498177	-1.67627	0.00146843	0.115203	1	1768
GO_RESPONSE_TO_VITAMIN	28	0.316097	1.02755	0.4294	0.749718	1	1140	25	-0.423356	-1.22054	0.201426	0.531436	1	268	31	-0.575673	-1.67614	0.010479	0.11374	1	1304
GO_DEFENSE_RESPONSE_TO_BACTERIUM	44	0.353341	1.27303	0.142086	0.448914	1	130	32	-0.441032	-1.31265	0.112727	0.397078	1	1498	43	-0.533323	-1.67469	0.00590842	0.113994	1	835
GO_T_CELL_PROLIFERATION	44	-0.287517	-1.06195	0.367742	0.568409	1	1307	41	0.289825	0.939766	0.552339	0.741732	1	554	48	-0.521452	-1.67397	0.00591716	0.113478	1	698
GO_CORTICAL_CYTOSKELETON_ORGANIZATION	29	0.334472	1.10074	0.295413	0.650961	1	961	28	-0.240242	-0.702728	0.875229	1	1	1210	33	-0.564513	-1.6726	0.0109375	0.113574	1	908
GO_LEUKOCYTE_MIGRATION	116	0.273819	1.18301	0.166963	0.538838	1	56	106	-0.220247	-0.830592	0.838998	0.977831	1	1174	124	-0.451937	-1.67048	0.00128041	0.114508	1	1503
GO_ZYMOGEN_ACTIVATION	21	-0.479944	-1.44892	0.0547046	0.214653	1	1288	20	-0.327559	-0.896304	0.628352	0.967438	1	723	24	-0.607446	-1.6703	0.0110063	0.113237	1	477
GO_NEGATIVE_REGULATION_OF_COAGULATION	16	-0.409234	-1.19124	0.227926	0.428279	1	633	#N/A	#N/A	#N/A	#N/A	#N/A	#N/A	#N/A	18	-0.656626	-1.66618	0.00681431	0.116836	1	920
GO_NEUTROPHIL_MIGRATION	#N/A	#N/A	#N/A	#N/A	#N/A	#N/A	#N/A	#N/A	#N/A	#N/A	#N/A	#N/A	#N/A	#N/A	15	-0.671782	-1.6651	0.0114754	0.116405	1	62
GO_KERATINIZATION	21	-0.270315	-0.833709	0.701681	0.882968	1	5	19	0.340787	0.947527	0.539877	0.729043	1	374	24	-0.601373	-1.66482	0.0126582	0.11517	1	1232
GO_POSITIVE_REGULATION_OF_INTERLEUKIN_8_PRODUCTION	#N/A	#N/A	#N/A	#N/A	#N/A	#N/A	#N/A	#N/A	#N/A	#N/A	#N/A	#N/A	#N/A	#N/A	15	-0.67441	-1.66153	0.0195759	0.117302	1	824
GO_CALCIUM_ION_TRANSMEMBRANE_TRANSPORT	79	0.437789	1.7728	0.00368324	0.0416689	0.965	760	72	-0.38595	-1.35647	0.0618375	0.353765	1	1172	84	-0.474013	-1.65974	0	0.117763	1	1629
GO_ODONTOGENESIS_OF_DENTIN_CONTAINING_TOOTH	21	-0.28744	-0.887543	0.617312	0.820947	1	216	17	-0.552402	-1.44651	0.0794574	0.251181	1	479	27	-0.593269	-1.6576	0.0110935	0.118923	1	1007
GO_NEGATIVE_REGULATION_OF_RESPONSE_TO_WOUNDING	29	-0.4439	-1.49743	0.0438597	0.175181	1	951	24	0.288972	0.835106	0.665948	0.871457	1	651	32	-0.575237	-1.65728	0.0030303	0.117911	1	1032
GO_GLYCEROLIPID_BIOSYNTHETIC_PROCESS	106	0.416002	1.76507	0	0.0443466	0.973	927	85	0.231582	0.87915	0.732228	0.822106	1	524	121	-0.455014	-1.65716	0.003861	0.116688	1	1768
GO_ENDOCYTOSIS	227	0.196021	0.926047	0.669983	0.84668	1	895	210	-0.227775	-0.935366	0.617504	0.906411	1	1083	250	-0.418475	-1.65617	0	0.116678	1	1428
GO_SENSORY_PERCEPTION	87	-0.268185	-1.15495	0.17552	0.448708	1	789	79	-0.266118	-0.94777	0.584369	0.891969	1	675	100	-0.46194	-1.65581	0	0.115704	1	1101
GO_INORGANIC_ANION_TRANSMEMBRANE_TRANSPORT	26	-0.366442	-1.21629	0.196507	0.41188	1	81	23	-0.52221	-1.45586	0.0706897	0.238918	1	333	29	-0.571472	-1.65486	0.00930233	0.115503	1	290
GO_DIVALENT_INORGANIC_CATION_TRANSPORT	123	0.438362	1.90215	0	0.0170504	0.512	1172	110	0.244413	0.961039	0.538824	0.707467	1	292	133	-0.445953	-1.65093	0.00132626	0.118903	1	971
GO_T_CELL_MIGRATION	17	-0.357118	-1.04438	0.38843	0.595972	1	1159	17	-0.40447	-1.05836	0.41953	0.758489	1	377	18	-0.642982	-1.64986	0.011236	0.118899	1	553
GO_NEGATIVE_REGULATION_OF_IMMUNE_RESPONSE	35	-0.33216	-1.16216	0.23431	0.443726	1	1044	31	0.334337	1.00366	0.455724	0.641463	1	554	37	-0.55157	-1.64944	0.00917431	0.118101	1	724
GO_CELLULAR_DETOXIFICATION	49	-0.354392	-1.36129	0.0815451	0.264387	1	931	48	-0.497177	-1.66839	0.00724638	0.124306	1	906	56	-0.5015	-1.64252	0	0.125155	1	254
GO_REGULATION_OF_LYMPHOCYTE_MIGRATION	20	-0.309423	-0.950294	0.544419	0.732715	1	1195	21	-0.374049	-1.02129	0.440154	0.784319	1	548	20	-0.614567	-1.6413	0.0101351	0.125476	1	553
GO_CARDIAC_MUSCLE_CELL_ACTION_POTENTIAL_INVOLVED_IN_CONTRACTION	16	0.562461	1.57731	0.0225564	0.130377	1	1951	#N/A	#N/A	#N/A	#N/A	#N/A	#N/A	#N/A	17	-0.642849	-1.64128	0.0265487	0.124137	1	1357
GO_POSITIVE_REGULATION_OF_SUBSTRATE_ADHESION_DEPENDENT_CELL_SPREADING	21	-0.426788	-1.32431	0.146751	0.303647	1	1266	23	0.417551	1.19732	0.252747	0.424956	1	679	23	-0.597777	-1.64097	0.0174326	0.123218	1	1617
GO_LEUKOCYTE_CELL_CELL_ADHESION	81	-0.213344	-0.886938	0.712054	0.82088	1	1307	74	0.321083	1.15789	0.212329	0.464294	1	383	92	-0.461226	-1.64048	0.00403226	0.122626	1	952
GO_DETOXIFICATION	49	-0.354392	-1.35326	0.0741525	0.271551	1	931	49	-0.492593	-1.63446	0.00553506	0.136975	1	906	57	-0.500428	-1.6397	0.0058651	0.122234	1	254
GO_REGULATION_OF_CELL_CELL_ADHESION	109	0.214914	0.912672	0.66725	0.863294	1	718	95	0.330265	1.28757	0.076087	0.355746	1	752	127	-0.449397	-1.6354	0.00130719	0.126455	1	952
GO_GLYCOLIPID_BIOSYNTHETIC_PROCESS	20	0.692796	2.10088	0	0.00227872	0.04	795	16	-0.370526	-0.94506	0.54049	0.893112	1	1106	23	-0.591571	-1.63335	0.0111288	0.127654	1	712
GO_RESPONSE_TO_ESTROGEN	27	-0.477177	-1.51995	0.0308642	0.166631	1	354	24	-0.349687	-1.00994	0.398907	0.795825	1	103	29	-0.570075	-1.63164	0.00966184	0.128604	1	509
GO_REGULATION_OF_T_CELL_MIGRATION	15	-0.346416	-0.957202	0.539841	0.726834	1	488	15	-0.52818	-1.3307	0.147228	0.370659	1	377	15	-0.668784	-1.63023	0.0150754	0.129177	1	553
GO_REGULATION_OF_CELLULAR_COMPONENT_SIZE	150	-0.211375	-0.972808	0.531915	0.700491	1	1274	140	-0.289245	-1.12014	0.233831	0.661908	1	1064	168	-0.426223	-1.62612	0	0.132887	1	1545
GO_EPITHELIAL_CELL_DIFFERENTIATION	194	-0.187837	-0.903822	0.736973	0.800018	1	1197	180	0.256623	1.08348	0.23913	0.549943	1	603	234	-0.411275	-1.62597	0	0.131788	1	1311
GO_REGULATION_OF_ENDOTHELIAL_CELL_MIGRATION	51	-0.218199	-0.845117	0.760722	0.870723	1	1200	43	0.317393	1.0759	0.336933	0.552513	1	272	55	-0.501232	-1.62399	0.00852273	0.132847	1	956
GO_COAGULATION	122	-0.22756	-1.02076	0.402439	0.629131	1	998	107	-0.264302	-0.98295	0.474957	0.823487	1	800	139	-0.430081	-1.6171	0.00128205	0.140684	1	1247
GO_POSITIVE_REGULATION_OF_PEPTIDE_HORMONE_SECRETION	29	-0.430932	-1.43804	0.05074	0.223826	1	730	27	-0.42381	-1.22658	0.180266	0.518448	1	565	36	-0.526244	-1.61089	0.011994	0.147841	1	1162
GO_RECEPTOR_MEDIATED_ENDOCYTOSIS	112	-0.189556	-0.839853	0.833698	0.87652	1	802	101	-0.267626	-0.986683	0.486631	0.817313	1	1009	124	-0.437895	-1.60843	0.00128041	0.149933	1	1428
GO_NEGATIVE_REGULATION_OF_ACTIN_FILAMENT_POLYMERIZATION	27	-0.290998	-0.974805	0.504167	0.700326	1	881	27	-0.326687	-0.945077	0.563604	0.894887	1	1771	28	-0.562632	-1.60775	0.0175159	0.149623	1	1545
GO_SUPRAMOLECULAR_FIBER_ORGANIZATION	261	-0.25322	-1.26913	0.0334928	0.361369	1	1858	234	0.294162	1.2811	0.031941	0.359288	1	372	290	-0.400697	-1.60633	0	0.150194	1	1660
GO_REGULATION_OF_ANATOMICAL_STRUCTURE_MORPHOGENESIS	336	-0.320732	-1.62461	0	0.108724	1	1274	304	0.249238	1.12178	0.151042	0.504764	1	753	398	-0.388949	-1.60599	0	0.149249	1	1397
GO_ENDOCYTIC_RECYCLING	26	0.36268	1.15799	0.26465	0.56756	1	750	27	0.209285	0.62912	0.934211	0.987515	1	1261	30	-0.5516	-1.60441	0.0260163	0.150283	1	1613
GO_MEMBRANE_INVAGINATION	23	-0.448304	-1.42712	0.0753138	0.227995	1	1615	21	-0.288333	-0.785283	0.767892	0.994877	1	20	25	-0.566879	-1.60154	0.0109718	0.153252	1	1292
GO_POSITIVE_REGULATION_OF_PHAGOCYTOSIS	22	-0.292816	-0.914509	0.566038	0.789295	1	1373	18	-0.389568	-1.01708	0.44685	0.788225	1	1173	25	-0.566831	-1.59823	0.0157729	0.156653	1	1214
GO_ADAPTIVE_IMMUNE_RESPONSE	71	-0.319746	-1.29572	0.0725275	0.336698	1	787	71	-0.279747	-0.997411	0.459605	0.797215	1	600	90	-0.452532	-1.59819	0.00536193	0.155308	1	868
GO_REGULATION_OF_EXTENT_OF_CELL_GROWTH	27	-0.366829	-1.18828	0.227642	0.428065	1	1274	24	0.343554	0.990711	0.466814	0.658265	1	79	36	-0.526109	-1.59753	0.0104634	0.154775	1	1774
GO_CALCIUM_ION_IMPORT	17	0.590813	1.68491	0.0132576	0.0767636	0.998	1153	19	-0.393894	-1.08072	0.355388	0.721154	1	1122	19	-0.61088	-1.59751	0.0197044	0.153462	1	1032
GO_ESTABLISHMENT_OF_ENDOTHELIAL_BARRIER	17	0.194028	0.562013	0.962193	1	1	2095	15	0.290734	0.755055	0.788913	0.941262	1	544	20	-0.598479	-1.59614	0.0194489	0.154038	1	1737
GO_POSITIVE_REGULATION_OF_LEUKOCYTE_CELL_CELL_ADHESION	52	0.271844	1.02099	0.415584	0.758336	1	686	47	-0.28062	-0.898892	0.62254	0.963802	1	637	63	-0.483672	-1.59611	0.0114613	0.15277	1	952
GO_INORGANIC_ANION_TRANSPORT	43	0.26692	0.98029	0.473779	0.812418	1	635	38	-0.470114	-1.46455	0.0441989	0.237464	1	333	47	-0.499407	-1.59592	0.00875912	0.151723	1	1446
GO_NEGATIVE_REGULATION_OF_INNATE_IMMUNE_RESPONSE	16	-0.36888	-1.06276	0.389497	0.567596	1	959	#N/A	#N/A	#N/A	#N/A	#N/A	#N/A	#N/A	17	-0.623752	-1.59559	0.0264463	0.150964	1	579
GO_PLATELET_DEGRANULATION	54	-0.370274	-1.42589	0.0400844	0.228037	1	709	48	0.354	1.18068	0.212121	0.444861	1	413	58	-0.481471	-1.59499	0.0146628	0.150727	1	623
GO_REGULATION_OF_HORMONE_SECRETION	68	-0.278413	-1.15814	0.206009	0.445673	1	734	65	-0.314979	-1.10145	0.282609	0.691324	1	666	84	-0.460799	-1.59479	0.00266312	0.149739	1	902
GO_REGULATION_OF_CATION_CHANNEL_ACTIVITY	32	0.318712	1.06825	0.378026	0.707907	1	222	28	-0.390426	-1.14486	0.274583	0.628499	1	514	38	-0.518449	-1.59427	0.0152672	0.149092	1	305
GO_POSITIVE_REGULATION_OF_INTERLEUKIN_6_PRODUCTION	19	-0.323257	-0.989378	0.446581	0.67556	1	514	17	-0.384109	-0.982017	0.474088	0.824634	1	179	20	-0.601921	-1.59397	0.0210016	0.148371	1	361
GO_REGULATION_OF_CELL_ACTIVATION	129	-0.257468	-1.15502	0.146572	0.449238	1	1196	119	0.305171	1.19946	0.115764	0.424659	1	878	153	-0.423366	-1.59389	0.001287	0.147266	1	952
GO_REGULATION_OF_CYTOPLASMIC_TRANSPORT	18	0.222428	0.647366	0.911025	1	1	1031	17	0.306966	0.809049	0.722581	0.89967	1	1084	18	-0.614223	-1.59328	0.024	0.147031	1	1322
GO_CARTILAGE_DEVELOPMENT	41	-0.351459	-1.27121	0.119748	0.359654	1	617	32	0.330855	1.01007	0.448052	0.631946	1	969	46	-0.513434	-1.59233	0.0101302	0.147263	1	580
GO_RESPONSE_TO_ACID_CHEMICAL	106	0.22037	0.955947	0.555556	0.826388	1	647	96	-0.324975	-1.20225	0.149228	0.566538	1	587	120	-0.438969	-1.5918	0.00128041	0.146794	1	527
GO_SKELETAL_SYSTEM_MORPHOGENESIS	48	-0.351817	-1.32161	0.0669643	0.306193	1	630	43	0.389316	1.29294	0.109264	0.354236	1	891	60	-0.481284	-1.59156	0.0084507	0.146024	1	855
GO_REGULATION_OF_BLOOD_CIRCULATION	62	0.31497	1.22331	0.162912	0.49855	1	1212	60	-0.366654	-1.25105	0.139405	0.479859	1	634	67	-0.465379	-1.59139	0.00701262	0.145075	1	803
GO_SENSORY_PERCEPTION_OF_MECHANICAL_STIMULUS	40	-0.301875	-1.09065	0.347072	0.531474	1	220	38	-0.25204	-0.782005	0.816176	0.998662	1	665	47	-0.504776	-1.59006	0.0103704	0.14579	1	746
GO_ION_TRANSMEMBRANE_TRANSPORT	281	0.382546	1.84984	0	0.0252429	0.762	1101	255	-0.378567	-1.58006	0.00160256	0.167602	1	1062	320	-0.386532	-1.58992	0	0.144865	1	1285
GO_REGULATION_OF_CELL_SUBSTRATE_ADHESION	84	-0.324649	-1.39291	0.0292793	0.242905	1	1266	75	0.423695	1.56143	0.00925926	0.193893	1	875	99	-0.441188	-1.5885	0.005291	0.145603	1	1078
GO_INTERLEUKIN_6_PRODUCTION	31	-0.286407	-0.976723	0.495833	0.696586	1	916	29	-0.344337	-1.02609	0.401501	0.784231	1	179	34	-0.541503	-1.58734	0.0151286	0.146035	1	399
GO_NITRIC_OXIDE_BIOSYNTHETIC_PROCESS	24	0.323788	1.0152	0.402647	0.764575	1	125	21	0.367936	1.02852	0.427992	0.614414	1	150	27	-0.553831	-1.58444	0.0276498	0.148847	1	1003
GO_AXON_EXTENSION	36	-0.395128	-1.39777	0.0674419	0.240163	1	1765	34	0.353433	1.09516	0.313025	0.536354	1	1267	45	-0.503261	-1.58408	0.0134328	0.148269	1	1985
GO_LEUKOCYTE_MEDIATED_CYTOTOXICITY	28	-0.432136	-1.43734	0.0635593	0.222319	1	550	28	-0.382358	-1.13297	0.272727	0.646652	1	436	29	-0.548889	-1.58306	0.0223214	0.148432	1	868
GO_CIRCULATORY_SYSTEM_PROCESS	122	0.23045	1.01214	0.441739	0.769634	1	1318	116	-0.250679	-0.963247	0.535959	0.860749	1	634	135	-0.432435	-1.58138	0.00127877	0.149818	1	1646
GO_NEGATIVE_REGULATION_OF_ACTIN_FILAMENT_DEPOLYMERIZATION	23	-0.207688	-0.660876	0.906383	0.990912	1	502	22	-0.410794	-1.13134	0.30292	0.647623	1	1771	23	-0.582809	-1.57929	0.0168067	0.151771	1	618
GO_CELLULAR_COMPONENT_MORPHOGENESIS	357	-0.220148	-1.14114	0.114058	0.46504	1	1280	333	0.275962	1.24538	0.0153453	0.374692	1	766	424	-0.382552	-1.5788	0	0.151411	1	1411
GO_REGULATION_OF_EPITHELIAL_CELL_MIGRATION	85	-0.286445	-1.21857	0.14218	0.411768	1	915	75	0.302847	1.11171	0.240602	0.512962	1	272	94	-0.448673	-1.57793	0.00396825	0.151482	1	1003
GO_WATER_SOLUBLE_VITAMIN_METABOLIC_PROCESS	40	0.32579	1.14789	0.25	0.582227	1	1219	37	-0.372982	-1.18001	0.223077	0.597504	1	756	48	-0.50151	-1.57787	0.0176211	0.150535	1	1296
GO_REGULATION_OF_EXTRINSIC_APOPTOTIC_SIGNALING_PATHWAY_VIA_DEATH_DOMAIN_RECEPTORS	26	-0.47135	-1.51638	0.0344168	0.169842	1	1288	25	0.32811	0.966647	0.510549	0.700901	1	651	29	-0.540153	-1.57787	0.0141956	0.149475	1	1157
GO_NEUROTRANSMITTER_BIOSYNTHETIC_PROCESS	28	0.304827	0.996809	0.449458	0.793642	1	306	25	0.299069	0.87182	0.658747	0.830163	1	150	31	-0.549506	-1.57625	0.0139319	0.15044	1	1357
GO_RESPONSE_TO_BACTERIUM	144	-0.248102	-1.16853	0.13253	0.440765	1	439	128	-0.340848	-1.31924	0.0569948	0.389725	1	282	160	-0.415817	-1.5736	0.00378788	0.153267	1	835
GO_PHAGOCYTOSIS	100	-0.304242	-1.3427	0.0399061	0.281509	1	1569	95	0.271919	1.05296	0.322738	0.580147	1	809	108	-0.438046	-1.57337	0.00388601	0.152502	1	1818
GO_CHONDROCYTE_DEVELOPMENT	#N/A	#N/A	#N/A	#N/A	#N/A	#N/A	#N/A	#N/A	#N/A	#N/A	#N/A	#N/A	#N/A	#N/A	15	-0.645402	-1.57185	0.0302013	0.153442	1	580
GO_NEGATIVE_REGULATION_OF_PROTEOLYSIS	119	-0.275902	-1.23488	0.100223	0.392291	1	1074	108	0.259673	1.02114	0.389831	0.6207	1	869	129	-0.422542	-1.57157	0.00127065	0.152794	1	814
GO_ESTABLISHMENT_OR_MAINTENANCE_OF_CELL_POLARITY	95	-0.289375	-1.25126	0.0898618	0.374476	1	1876	92	0.309002	1.16984	0.170455	0.45219	1	501	111	-0.4309	-1.57112	0.0025974	0.152368	1	1031
GO_REGULATION_OF_VASCULATURE_DEVELOPMENT	85	-0.366711	-1.54806	0.00913242	0.149868	1	908	70	0.261284	0.963953	0.503297	0.704265	1	753	99	-0.435956	-1.56735	0.00272851	0.156717	1	1037
GO_REGULATION_OF_T_CELL_ACTIVATION	76	0.220103	0.881232	0.724324	0.908309	1	248	70	0.286859	1.03623	0.372414	0.602963	1	554	89	-0.438431	-1.56457	0.00134589	0.15966	1	952
GO_REGULATION_OF_CELLULAR_COMPONENT_MOVEMENT	321	-0.236779	-1.207	0.0478723	0.420301	1	916	287	0.303449	1.3621	0.00265252	0.315714	1	920	360	-0.383544	-1.56414	0	0.159158	1	1284
GO_ACTIN_CYTOSKELETON_REORGANIZATION	40	-0.216831	-0.784513	0.85022	0.929392	1	698	37	0.355275	1.1264	0.270208	0.50547	1	976	46	-0.501465	-1.56406	0.0162722	0.158248	1	1501
GO_ACTIN_FILAMENT_DEPOLYMERIZATION	29	-0.308321	-1.03516	0.389899	0.605772	1	502	27	-0.279281	-0.812791	0.756458	0.983528	1	1832	31	-0.533148	-1.56356	0.0244648	0.157947	1	618
GO_NEGATIVE_REGULATION_OF_EPITHELIAL_CELL_APOPTOTIC_PROCESS	#N/A	#N/A	#N/A	#N/A	#N/A	#N/A	#N/A	#N/A	#N/A	#N/A	#N/A	#N/A	#N/A	#N/A	18	-0.613686	-1.56302	0.0275387	0.157655	1	135
GO_UNSATURATED_FATTY_ACID_METABOLIC_PROCESS	28	0.29824	0.979745	0.459691	0.812635	1	1279	28	-0.510941	-1.49274	0.0359066	0.208578	1	667	30	-0.548325	-1.56166	0.019432	0.158539	1	766
GO_RETROGRADE_TRANSPORT_ENDOSOME_TO_PLASMA_MEMBRANE	#N/A	#N/A	#N/A	#N/A	#N/A	#N/A	#N/A	#N/A	#N/A	#N/A	#N/A	#N/A	#N/A	#N/A	15	-0.628882	-1.56049	0.0388513	0.159294	1	2168
GO_CELL_MORPHOGENESIS_INVOLVED_IN_NEURON_DIFFERENTIATION	166	-0.271268	-1.30298	0.0229008	0.32787	1	1871	155	0.299446	1.22943	0.0756501	0.390516	1	1061	200	-0.403232	-1.55933	0.00118064	0.160003	1	1515
GO_ACTIN_FILAMENT_ORGANIZATION	170	-0.220704	-1.0399	0.342233	0.600419	1	1274	156	0.290984	1.19948	0.0966292	0.425341	1	367	186	-0.40739	-1.55905	0.00122699	0.1593	1	1545
GO_CELL_JUNCTION_ASSEMBLY	114	0.197659	0.848673	0.801709	0.947189	1	1657	105	0.363499	1.43493	0.0187354	0.279574	1	1003	127	-0.422243	-1.55877	0.00126582	0.158624	1	1155
GO_WOUND_HEALING	197	-0.235923	-1.13264	0.172324	0.4717	1	1045	172	0.229462	0.961823	0.559406	0.707601	1	981	219	-0.396758	-1.55779	0	0.159037	1	1274
GO_CHEMOKINE_PRODUCTION	23	0.433111	1.32282	0.107468	0.383275	1	517	20	-0.55938	-1.57965	0.0322581	0.163556	1	1460	25	-0.554361	-1.55668	0.0188088	0.15956	1	824
GO_LIPOPROTEIN_BIOSYNTHETIC_PROCESS	37	0.487874	1.70618	0.00534759	0.0664979	0.997	799	30	0.306551	0.941217	0.551282	0.740155	1	687	40	-0.509654	-1.55593	0.0186047	0.159686	1	1293
GO_CELLULAR_RESPONSE_TO_RETINOIC_ACID	16	-0.409929	-1.17031	0.238477	0.440355	1	1757	#N/A	#N/A	#N/A	#N/A	#N/A	#N/A	#N/A	18	-0.618512	-1.55361	0.0226904	0.162198	1	97
GO_SENSORY_PERCEPTION_OF_LIGHT_STIMULUS	31	0.326773	1.07106	0.338552	0.700805	1	647	28	0.315318	0.928784	0.569264	0.757079	1	603	38	-0.508408	-1.55333	0.0296296	0.161571	1	708
GO_MICROTUBULE_NUCLEATION	15	-0.367025	-1.06784	0.353846	0.563076	1	1820	#N/A	#N/A	#N/A	#N/A	#N/A	#N/A	#N/A	18	-0.603357	-1.55297	0.0311475	0.161164	1	1906
GO_REGULATION_OF_SECRETION	208	0.240269	1.1097	0.21256	0.635129	1	752	203	-0.295468	-1.21302	0.0933786	0.55065	1	914	238	-0.390513	-1.55215	0	0.161335	1	1292
GO_NEGATIVE_REGULATION_OF_INFLAMMATORY_RESPONSE	30	-0.266281	-0.895467	0.617521	0.811427	1	1293	27	-0.477695	-1.39894	0.0709091	0.302849	1	1009	34	-0.523813	-1.55127	0.0251572	0.161604	1	929
GO_DIGESTIVE_SYSTEM_PROCESS	23	0.294445	0.903207	0.619586	0.879109	1	453	23	-0.651899	-1.78923	0.005386	0.0673854	0.877	336	27	-0.551421	-1.54915	0.0240385	0.163795	1	1101
GO_CHONDROCYTE_DIFFERENTIATION	24	-0.330074	-1.06978	0.36518	0.561587	1	617	21	0.392725	1.09484	0.336842	0.536387	1	575	28	-0.546541	-1.54849	0.029985	0.163819	1	580
GO_RESPONSE_TO_RETINOIC_ACID	23	-0.386115	-1.2223	0.204969	0.408454	1	454	20	0.343583	0.932174	0.551867	0.750006	1	1055	26	-0.557058	-1.5476	0.0293663	0.164275	1	229
GO_REGULATION_OF_HEART_RATE	21	0.455859	1.35915	0.100182	0.341915	1	1211	18	-0.613056	-1.63456	0.0145985	0.139382	1	634	22	-0.554675	-1.54621	0.0390016	0.165237	1	1903
GO_IMPORT_INTO_CELL	259	0.217361	1.04804	0.354839	0.730577	1	895	242	-0.256062	-1.06091	0.320066	0.754334	1	1083	292	-0.388475	-1.54575	0	0.164978	1	1428
GO_REGULATION_OF_CARTILAGE_DEVELOPMENT	15	0.423544	1.16293	0.276923	0.564844	1	442	#N/A	#N/A	#N/A	#N/A	#N/A	#N/A	#N/A	15	-0.622336	-1.54299	0.0354132	0.168069	1	580
GO_REGULATION_OF_AXONOGENESIS	45	-0.402671	-1.50303	0.02407	0.174018	1	1274	40	0.303967	0.980085	0.504545	0.675193	1	981	61	-0.472142	-1.5417	0.0112202	0.168939	1	1774
GO_REGULATION_OF_ACTIN_FILAMENT_BASED_PROCESS	151	-0.163522	-0.769145	0.981693	0.943087	1	1045	140	-0.281371	-1.10192	0.241135	0.691928	1	1080	168	-0.402183	-1.54017	0.00251256	0.170102	1	1698
GO_POSITIVE_REGULATION_OF_CELL_SUBSTRATE_ADHESION	49	-0.324257	-1.22435	0.156904	0.405855	1	1266	48	0.429284	1.47112	0.0292135	0.26157	1	679	56	-0.472543	-1.53994	0.018705	0.169478	1	1078
GO_AXON_DEVELOPMENT	139	-0.211366	-0.970788	0.528846	0.703594	1	1871	131	0.308607	1.25796	0.0653753	0.368714	1	1061	169	-0.400886	-1.5399	0.00486618	0.168552	1	1444
GO_LONG_CHAIN_FATTY_ACID_METABOLIC_PROCESS	34	0.361805	1.23297	0.176136	0.491663	1	1279	32	-0.427373	-1.29925	0.127622	0.412384	1	516	35	-0.522349	-1.53935	0.0182094	0.168341	1	766
GO_VESICLE_MEDIATED_TRANSPORT_BETWEEN_ENDOSOMAL_COMPARTMENTS	28	0.250444	0.816117	0.749035	0.961177	1	1031	28	0.264927	0.802612	0.748908	0.904706	1	1181	32	-0.520603	-1.53906	0.0286169	0.167843	1	1322
GO_SENSORY_PERCEPTION_OF_PAIN	16	0.288789	0.82658	0.720149	0.958782	1	618	#N/A	#N/A	#N/A	#N/A	#N/A	#N/A	#N/A	16	-0.613485	-1.53709	0.0376432	0.170057	1	1773
GO_PROTEOGLYCAN_METABOLIC_PROCESS	15	0.290081	0.813729	0.68501	0.961919	1	1288	#N/A	#N/A	#N/A	#N/A	#N/A	#N/A	#N/A	20	-0.586016	-1.53607	0.0390879	0.170654	1	243
GO_POSITIVE_REGULATION_OF_ACTIN_FILAMENT_POLYMERIZATION	49	0.219558	0.809382	0.790409	0.962326	1	274	52	-0.433817	-1.43556	0.0413669	0.255682	1	1064	54	-0.474864	-1.53545	0.0213371	0.170493	1	1698
GO_POSITIVE_REGULATION_OF_LEUKOCYTE_PROLIFERATION	25	0.301589	0.953258	0.522936	0.821895	1	686	23	0.356919	1.02108	0.440678	0.620124	1	345	32	-0.520162	-1.53294	0.0312989	0.173131	1	698
GO_GASTRULATION	57	-0.31271	-1.23707	0.117925	0.38927	1	1004	58	0.255474	0.896325	0.663697	0.804944	1	1063	75	-0.452318	-1.53275	0.00826446	0.172502	1	744
GO_INFLAMMATORY_RESPONSE	158	-0.322307	-1.4979	0.00740741	0.175356	1	514	139	0.258632	1.04566	0.358247	0.589909	1	717	184	-0.393525	-1.53267	0.001221	0.171687	1	724
GO_ENDODERM_FORMATION	20	-0.47843	-1.41289	0.0728477	0.232241	1	958	19	0.426036	1.174	0.242489	0.447872	1	833	24	-0.55508	-1.53265	0.0291262	0.170789	1	739
GO_ANIMAL_ORGAN_MORPHOGENESIS	264	-0.33112	-1.64743	0	0.10234	1	1120	236	0.282528	1.23615	0.046875	0.38516	1	725	316	-0.381062	-1.53245	0	0.170139	1	1527
GO_PROTEIN_PROCESSING	80	0.239166	0.968055	0.506969	0.816574	1	1025	70	0.240397	0.877796	0.697183	0.822979	1	651	91	-0.434296	-1.53234	0.013369	0.169363	1	490
GO_NEGATIVE_REGULATION_OF_HYDROLASE_ACTIVITY	141	-0.351945	-1.62371	0.00228311	0.108783	1	1196	135	0.253694	1.02913	0.37296	0.613648	1	1068	167	-0.397722	-1.53183	0.00615006	0.169182	1	915
GO_REGULATION_OF_EXOCYTOSIS	71	0.217865	0.85595	0.752768	0.934797	1	792	70	-0.371148	-1.31226	0.0818505	0.39589	1	1007	79	-0.439811	-1.52986	0.00961539	0.170986	1	1602
GO_REGULATION_OF_HORMONE_LEVELS	141	0.235436	1.05057	0.335582	0.731988	1	439	131	-0.332527	-1.30008	0.0589255	0.412487	1	898	168	-0.403931	-1.52892	0.00246002	0.171441	1	1176
GO_REGULATION_OF_FILOPODIUM_ASSEMBLY	15	0.192919	0.538852	0.982072	1	1	1064	16	0.520507	1.3549	0.12249	0.32049	1	242	22	-0.573172	-1.52772	0.0271132	0.172219	1	930
GO_MAINTENANCE_OF_PROTEIN_LOCATION	52	0.330231	1.25435	0.125926	0.473368	1	1173	49	0.314791	1.05013	0.367841	0.583716	1	205	55	-0.466428	-1.52727	0.0211864	0.17204	1	1185
GO_BONE_REMODELING	20	0.458337	1.39663	0.086629	0.29641	1	179	19	-0.523533	-1.43647	0.0753296	0.255855	1	533	25	-0.550174	-1.52679	0.0314961	0.171817	1	645
GO_NEGATIVE_REGULATION_OF_BLOOD_VESSEL_DIAMETER	15	0.466767	1.30128	0.151351	0.410591	1	618	15	0.599317	1.53919	0.0377359	0.209951	1	1231	16	-0.603753	-1.52654	0.0566038	0.171264	1	795
GO_REGULATION_OF_SUBSTRATE_ADHESION_DEPENDENT_CELL_SPREADING	28	-0.383327	-1.2777	0.146667	0.353218	1	1266	29	0.389971	1.16558	0.25	0.458588	1	725	30	-0.532388	-1.52589	0.0217391	0.171333	1	1801
GO_PROTEIN_TRANSPORT_WITHIN_PLASMA_MEMBRANE	15	0.275176	0.761272	0.793358	0.979336	1	28	#N/A	#N/A	#N/A	#N/A	#N/A	#N/A	#N/A	16	-0.604935	-1.52363	0.0384615	0.173661	1	2168
GO_CELL_CELL_ADHESION	210	0.269913	1.26832	0.0569514	0.455426	1	840	192	0.318547	1.35842	0.0225564	0.316789	1	725	249	-0.384817	-1.52276	0	0.174128	1	1411
GO_DRUG_CATABOLIC_PROCESS	36	-0.341424	-1.19847	0.183807	0.425257	1	1052	31	-0.477515	-1.41154	0.0692308	0.285657	1	833	40	-0.498069	-1.52239	0.0247295	0.17377	1	724
GO_REGULATION_OF_BODY_FLUID_LEVELS	168	0.230909	1.04632	0.339286	0.728169	1	743	149	-0.252493	-1.00437	0.439728	0.793561	1	800	187	-0.393533	-1.52205	0	0.173401	1	1247
GO_MESODERM_MORPHOGENESIS	20	0.241126	0.723453	0.842004	0.996514	1	829	17	0.40916	1.07694	0.37605	0.550598	1	1323	21	-0.56679	-1.52051	0.0482529	0.174714	1	681
GO_DIVALENT_INORGANIC_CATION_HOMEOSTASIS	105	0.419248	1.79135	0	0.0372724	0.939	1283	97	-0.288156	-1.06538	0.319224	0.750182	1	789	113	-0.419318	-1.5203	0.0077821	0.174086	1	1162
GO_REGULATION_OF_SUPRAMOLECULAR_FIBER_ORGANIZATION	156	-0.24134	-1.13187	0.17233	0.472802	1	1850	142	0.244166	0.994489	0.454545	0.654013	1	367	167	-0.396263	-1.52001	0	0.173638	1	1545
GO_CARDIAC_MUSCLE_CELL_ACTION_POTENTIAL	25	0.455559	1.42205	0.071028	0.264162	1	1211	23	-0.444808	-1.25716	0.170588	0.478475	1	869	26	-0.538801	-1.51966	0.0310078	0.173304	1	2212
GO_INORGANIC_ION_TRANSMEMBRANE_TRANSPORT	204	0.365681	1.70197	0	0.0680277	0.997	1168	185	-0.385843	-1.54512	0.00160256	0.188514	1	783	227	-0.38425	-1.51829	0.00473373	0.174477	1	1408
GO_ENDOTHELIAL_CELL_APOPTOTIC_PROCESS	16	-0.497545	-1.4506	0.0744681	0.213004	1	916	16	0.403642	1.08526	0.347193	0.549857	1	920	21	-0.565578	-1.5171	0.0445151	0.175309	1	477
GO_POSITIVE_REGULATION_OF_AXONOGENESIS	23	-0.51174	-1.60575	0.0314607	0.118408	1	427	23	0.592324	1.70369	0.0102249	0.125479	0.996	465	32	-0.520825	-1.51562	0.0310078	0.176628	1	1444
GO_REGULATION_OF_RESPONSE_TO_EXTERNAL_STIMULUS	195	-0.218976	-1.06075	0.30402	0.570001	1	1315	173	-0.262633	-1.06369	0.325321	0.753506	1	637	223	-0.383543	-1.51191	0.00120482	0.181027	1	929
GO_BONE_DEVELOPMENT	57	-0.419287	-1.64405	0.00678733	0.103063	1	630	46	0.282974	0.927397	0.598194	0.757746	1	969	73	-0.439733	-1.51058	0.0128205	0.182171	1	1417
GO_POSITIVE_REGULATION_OF_NF_KAPPAB_TRANSCRIPTION_FACTOR_ACTIVITY	58	-0.257316	-1.01693	0.426667	0.633536	1	647	52	-0.312697	-1.04767	0.355311	0.769314	1	834	62	-0.455553	-1.50722	0.0144509	0.186611	1	1341
GO_FC_RECEPTOR_MEDIATED_STIMULATORY_SIGNALING_PATHWAY	47	-0.394489	-1.50756	0.0249433	0.175208	1	1765	47	0.356953	1.20922	0.181624	0.413109	1	759	54	-0.466638	-1.50625	0.02391	0.187259	1	1940
GO_RESPONSE_TO_INTERFERON_GAMMA	55	-0.174684	-0.679809	0.969555	0.986697	1	1984	50	0.22236	0.749015	0.875817	0.945573	1	574	62	-0.451203	-1.50459	0.019432	0.189063	1	975
GO_SIGNAL_RELEASE	124	0.223305	0.968356	0.522491	0.817113	1	580	118	-0.260542	-0.998581	0.445393	0.797138	1	912	154	-0.395783	-1.50068	0.00246305	0.194165	1	1162
GO_LYMPHOCYTE_MEDIATED_IMMUNITY	55	-0.377027	-1.47291	0.0286344	0.192045	1	650	57	-0.326372	-1.12273	0.256272	0.65792	1	436	67	-0.444103	-1.49882	0.0198864	0.196062	1	868
GO_RESPONSE_TO_PURINE_CONTAINING_COMPOUND	51	0.268626	0.996661	0.457249	0.79266	1	770	45	-0.394541	-1.25541	0.155722	0.479015	1	984	55	-0.457233	-1.49832	0.0223776	0.195874	1	1745
GO_ION_TRANSPORT	419	0.379641	1.90254	0	0.0174565	0.509	1172	378	-0.329177	-1.44638	0	0.249545	1	1062	476	-0.357349	-1.4979	0.00108225	0.195644	1	1214
GO_ENDODERM_DEVELOPMENT	28	-0.358281	-1.19853	0.212121	0.425911	1	1004	28	0.46582	1.41463	0.0729167	0.283936	1	875	36	-0.504046	-1.49742	0.035061	0.195512	1	855
GO_MULTICELLULAR_ORGANISMAL_SIGNALING	44	0.346444	1.25158	0.140288	0.475413	1	1212	43	-0.485871	-1.53333	0.0143885	0.190938	1	722	43	-0.479749	-1.49709	0.0330827	0.195048	1	1101
GO_EXTRACELLULAR_MATRIX_DISASSEMBLY	22	-0.324438	-1.01312	0.412602	0.637363	1	778	18	0.332699	0.926001	0.542117	0.759674	1	1257	25	-0.534387	-1.4961	0.0327869	0.195703	1	1931
GO_INTERFERON_GAMMA_PRODUCTION	19	0.435481	1.27896	0.168959	0.444786	1	329	15	-0.536871	-1.3604	0.114878	0.349487	1	377	18	-0.58027	-1.49568	0.0520325	0.195465	1	698
GO_POSITIVE_REGULATION_OF_HORMONE_SECRETION	37	-0.437881	-1.57645	0.0135135	0.135643	1	730	35	-0.408538	-1.27315	0.154399	0.455172	1	565	45	-0.479838	-1.4943	0.0298507	0.196843	1	889
GO_BONE_RESORPTION	18	0.418257	1.21892	0.209559	0.498451	1	179	16	-0.615404	-1.58443	0.0229446	0.166263	1	533	21	-0.547585	-1.49422	0.0590219	0.196109	1	1953
GO_REGULATION_OF_CARDIAC_MUSCLE_CELL_ACTION_POTENTIAL	16	0.533577	1.51621	0.0484171	0.170484	1	1168	16	-0.457935	-1.15915	0.282197	0.607729	1	609	16	-0.582859	-1.49353	0.0589198	0.196283	1	1845
GO_REGULATION_OF_CALCIUM_ION_TRANSPORT	56	0.254785	0.957036	0.523466	0.825866	1	1172	52	0.40296	1.39557	0.0538642	0.293797	1	800	65	-0.447975	-1.49205	0.0239437	0.19771	1	288
GO_HOMOTYPIC_CELL_CELL_ADHESION	36	-0.288416	-1.01227	0.412017	0.638875	1	1564	34	0.328133	1.05315	0.385621	0.580375	1	981	40	-0.488051	-1.49046	0.0222222	0.199258	1	1283
GO_TISSUE_MIGRATION	103	-0.273106	-1.19771	0.120092	0.425451	1	1200	93	0.309313	1.18706	0.138229	0.435714	1	879	118	-0.404387	-1.48951	0.00775194	0.200015	1	1003
GO_ENDOTHELIAL_CELL_MIGRATION	63	-0.25537	-1.02905	0.397802	0.613569	1	1200	55	0.337318	1.17804	0.197216	0.446895	1	341	73	-0.440141	-1.48923	0.0125698	0.199511	1	956
GO_REGULATION_OF_CELL_PROJECTION_ORGANIZATION	206	-0.213182	-1.03084	0.353247	0.611208	1	1565	192	0.321601	1.36544	0.014218	0.315431	1	981	250	-0.373339	-1.48843	0.0023175	0.19984	1	1297
GO_PLATELET_ACTIVATION	52	-0.272348	-1.03099	0.408791	0.611555	1	1564	43	0.28817	0.958145	0.51153	0.712063	1	1098	58	-0.45745	-1.48836	0.0291545	0.199054	1	1247
GO_TAXIS	145	0.193548	0.855287	0.823633	0.935026	1	105	135	0.327536	1.3247	0.0345679	0.334864	1	876	171	-0.390781	-1.48703	0.00368098	0.200334	1	1411
GO_ACTIN_FILAMENT_POLYMERIZATION	81	-0.198156	-0.832381	0.841518	0.883211	1	1744	82	-0.372504	-1.35226	0.0574506	0.356705	1	1064	89	-0.424236	-1.48689	0.0110345	0.199688	1	1698
GO_LYMPHOCYTE_MIGRATION	22	-0.354533	-1.11217	0.309168	0.501494	1	1195	23	-0.413384	-1.16427	0.267045	0.604405	1	548	24	-0.544466	-1.48687	0.0371567	0.198847	1	553
GO_CLATHRIN_DEPENDENT_ENDOCYTOSIS	24	-0.337218	-1.07024	0.367647	0.561798	1	2307	23	0.165753	0.480588	0.995565	0.997113	1	1138	25	-0.532007	-1.48679	0.0372671	0.198143	1	1989
GO_FOREBRAIN_CELL_MIGRATION	15	0.391599	1.06662	0.379888	0.706586	1	1323	15	0.677161	1.80184	0.00422833	0.0937561	0.88	976	20	-0.551135	-1.48467	0.0474632	0.20057	1	211
GO_POSITIVE_REGULATION_OF_CALCIUM_ION_TRANSPORT	25	0.365937	1.15094	0.261297	0.583008	1	395	25	-0.411467	-1.17967	0.246296	0.596357	1	740	28	-0.505834	-1.48128	0.046875	0.204945	1	288
GO_REGULATION_OF_LYMPHOCYTE_APOPTOTIC_PROCESS	#N/A	#N/A	#N/A	#N/A	#N/A	#N/A	#N/A	#N/A	#N/A	#N/A	#N/A	#N/A	#N/A	#N/A	15	-0.590417	-1.48114	0.0586319	0.204308	1	365
GO_DETECTION_OF_ABIOTIC_STIMULUS	18	-0.345083	-1.03897	0.389722	0.600833	1	915	16	-0.236977	-0.60686	0.933071	1	1	550	21	-0.559372	-1.48028	0.0467742	0.204827	1	937
GO_MAINTENANCE_OF_PROTEIN_LOCATION_IN_CELL	40	0.399868	1.39757	0.0705467	0.296372	1	999	39	0.345577	1.13108	0.257919	0.500521	1	976	42	-0.480876	-1.48027	0.0268256	0.203994	1	1185
GO_MYELOID_LEUKOCYTE_MIGRATION	38	-0.316152	-1.13591	0.263736	0.466923	1	310	33	0.258399	0.831572	0.737307	0.875915	1	801	41	-0.47859	-1.47962	0.0313433	0.204066	1	213
GO_RESPONSE_TO_CAMP	34	-0.250728	-0.878307	0.669663	0.830111	1	532	30	-0.411371	-1.23746	0.181474	0.503571	1	952	37	-0.492727	-1.479	0.0272315	0.204284	1	1646
GO_PEPTIDE_SECRETION	168	0.244049	1.12021	0.217993	0.618063	1	386	154	-0.281259	-1.0958	0.248714	0.691224	1	827	187	-0.38314	-1.47882	0.00605327	0.203797	1	937
GO_ACTIN_MEDIATED_CELL_CONTRACTION	38	0.317414	1.10452	0.346789	0.644405	1	1511	33	-0.278377	-0.851882	0.690909	0.994265	1	722	40	-0.475522	-1.47815	0.0332326	0.204	1	1397
GO_PROTEIN_TRANSPORT_WITHIN_LIPID_BILAYER	18	0.232728	0.675234	0.893773	1	1	28	#N/A	#N/A	#N/A	#N/A	#N/A	#N/A	#N/A	20	-0.552957	-1.47744	0.0656566	0.204221	1	2168
GO_MUSCLE_CONTRACTION	91	-0.194677	-0.83741	0.829322	0.879012	1	548	81	0.287796	1.08037	0.294643	0.55195	1	761	101	-0.409116	-1.47555	0.0215343	0.206462	1	1372
GO_PLASMA_MEMBRANE_ORGANIZATION	36	0.38494	1.32708	0.104563	0.377029	1	534	34	0.253922	0.799983	0.784722	0.905837	1	887	37	-0.483799	-1.4752	0.0333839	0.206204	1	1392
GO_PHOSPHOLIPID_BIOSYNTHETIC_PROCESS	121	0.387783	1.67898	0	0.0770952	0.998	927	96	0.274691	1.06163	0.316854	0.569936	1	778	132	-0.397328	-1.47424	0.0101266	0.206979	1	1768
GO_REGULATION_OF_PEPTIDE_SECRETION	125	0.262104	1.14106	0.210069	0.589588	1	386	120	-0.269198	-1.03643	0.410351	0.787677	1	696	141	-0.392904	-1.47217	0.0136476	0.209503	1	1288
GO_NEGATIVE_REGULATION_OF_RESPONSE_TO_BIOTIC_STIMULUS	19	0.316304	0.922909	0.573099	0.849946	1	517	15	0.422234	1.1062	0.324111	0.520321	1	1050	20	-0.547677	-1.47016	0.0433437	0.211923	1	745
GO_PROTEIN_O_LINKED_GLYCOSYLATION	31	0.476628	1.58912	0.0112782	0.12558	1	1648	29	-0.591871	-1.76769	0.00736648	0.0673452	0.926	945	34	-0.490758	-1.46943	0.0430108	0.212272	1	392
GO_TRANSMEMBRANE_TRANSPORT	443	0.367047	1.86409	0	0.0229388	0.697	1172	397	-0.347226	-1.53335	0	0.193045	1	1062	494	-0.352408	-1.46942	0	0.211438	1	1412
GO_CELL_SUBSTRATE_JUNCTION_ASSEMBLY	53	-0.223154	-0.861696	0.710145	0.847847	1	915	47	0.596342	1.99567	0	0.0552646	0.143	947	57	-0.444239	-1.46882	0.0304709	0.211483	1	1150
GO_CEREBRAL_CORTEX_CELL_MIGRATION	#N/A	#N/A	#N/A	#N/A	#N/A	#N/A	#N/A	#N/A	#N/A	#N/A	#N/A	#N/A	#N/A	#N/A	19	-0.562662	-1.4686	0.0374593	0.210944	1	211
GO_REGULATION_OF_NEURON_PROJECTION_DEVELOPMENT	138	-0.253407	-1.16504	0.160271	0.442995	1	1604	124	0.346478	1.36263	0.0334129	0.317672	1	1049	168	-0.384335	-1.46649	0.00628931	0.213447	1	1251
GO_ACTION_POTENTIAL	37	0.383843	1.33151	0.0885122	0.378372	1	1211	35	-0.494193	-1.52623	0.0195312	0.191562	1	722	39	-0.477363	-1.46589	0.0369231	0.213605	1	2380
GO_RESPONSE_TO_MOLECULE_OF_BACTERIAL_ORIGIN	90	-0.278736	-1.18883	0.142222	0.428296	1	439	85	-0.220808	-0.806159	0.870968	0.988242	1	268	103	-0.407938	-1.46433	0.0221643	0.215266	1	823
GO_CYTOPLASMIC_MICROTUBULE_ORGANIZATION	26	-0.42778	-1.4245	0.0497738	0.227758	1	1763	21	0.35198	0.992608	0.464066	0.655543	1	580	27	-0.513378	-1.46422	0.0625	0.21461	1	2118
GO_POSITIVE_REGULATION_OF_LOCOMOTION	195	-0.225362	-1.08275	0.21393	0.542547	1	539	173	0.318598	1.34663	0.0177215	0.320523	1	1144	216	-0.368925	-1.46285	0.0059952	0.216061	1	1335
GO_LEUKOCYTE_CHEMOTAXIS	42	-0.276753	-1.00716	0.436242	0.647409	1	417	40	-0.265079	-0.850098	0.697248	0.991675	1	1381	46	-0.4637	-1.46048	0.0302115	0.21908	1	477
GO_GLUTAMATE_RECEPTOR_SIGNALING_PATHWAY	15	-0.264596	-0.749225	0.80131	0.954427	1	543	#N/A	#N/A	#N/A	#N/A	#N/A	#N/A	#N/A	16	-0.582379	-1.45974	0.0751634	0.219541	1	836
GO_REGULATION_OF_CYSTEINE_TYPE_ENDOPEPTIDASE_ACTIVITY	97	0.276692	1.17311	0.165812	0.549022	1	646	88	-0.238327	-0.880593	0.708561	0.978163	1	595	101	-0.41017	-1.4597	0.0200267	0.218729	1	1181
GO_SYNAPTIC_TRANSMISSION_GLUTAMATERGIC	#N/A	#N/A	#N/A	#N/A	#N/A	#N/A	#N/A	#N/A	#N/A	#N/A	#N/A	#N/A	#N/A	#N/A	15	-0.579688	-1.45896	0.062603	0.219108	1	2088
GO_REGULATION_OF_EXTRINSIC_APOPTOTIC_SIGNALING_PATHWAY	66	-0.254921	-1.03897	0.388769	0.600126	1	887	60	0.287471	1.01805	0.427293	0.621723	1	860	72	-0.425837	-1.45742	0.0234483	0.220945	1	1177
GO_INSULIN_SECRETION	60	-0.221181	-0.861427	0.716356	0.846926	1	734	55	-0.359569	-1.19675	0.172598	0.571593	1	666	77	-0.420081	-1.45722	0.0269122	0.220535	1	889
GO_AMYLOID_PRECURSOR_PROTEIN_CATABOLIC_PROCESS	17	-0.474144	-1.36232	0.117512	0.264886	1	570	15	-0.357649	-0.922225	0.572202	0.92362	1	1524	19	-0.554834	-1.45701	0.0630182	0.220039	1	896
GO_REGULATION_OF_RELEASE_OF_SEQUESTERED_CALCIUM_ION_INTO_CYTOSOL	17	-0.550366	-1.6072	0.0280172	0.11773	1	1085	#N/A	#N/A	#N/A	#N/A	#N/A	#N/A	#N/A	19	-0.554657	-1.45662	0.0636215	0.21987	1	288
GO_CATION_TRANSPORT	282	0.371224	1.79807	0	0.0359691	0.926	1172	249	-0.294465	-1.24453	0.0564784	0.493156	1	792	316	-0.360307	-1.45576	0.00110619	0.220617	1	1143
GO_REGULATION_OF_INSULIN_SECRETION	48	-0.284945	-1.07894	0.328798	0.547768	1	734	45	-0.407937	-1.33349	0.100559	0.368121	1	819	62	-0.443294	-1.45391	0.0307263	0.222969	1	889
GO_POSITIVE_REGULATION_OF_EPITHELIAL_CELL_MIGRATION	61	-0.304685	-1.19953	0.154567	0.426724	1	915	52	0.410498	1.41997	0.0477273	0.281941	1	272	68	-0.431401	-1.45097	0.0231924	0.227232	1	1003
GO_REGULATION_OF_IMMUNE_EFFECTOR_PROCESS	106	-0.22358	-0.986549	0.472727	0.68033	1	1504	102	0.218548	0.836271	0.826389	0.870683	1	779	123	-0.392449	-1.45081	0.00912647	0.226664	1	868
GO_REGULATION_OF_SPROUTING_ANGIOGENESIS	18	-0.329689	-0.968553	0.484849	0.707443	1	1196	16	0.38972	1.02449	0.412147	0.619013	1	476	19	-0.545633	-1.44797	0.0652866	0.230817	1	767
GO_REGULATION_OF_VESICLE_MEDIATED_TRANSPORT	208	-0.171064	-0.828901	0.911458	0.886098	1	1085	203	-0.244499	-0.989991	0.488055	0.812701	1	1181	230	-0.369463	-1.44728	0.0071599	0.231203	1	1817
GO_POSITIVE_REGULATION_OF_CELL_PROJECTION_ORGANIZATION	123	-0.282172	-1.25781	0.0808824	0.367389	1	1565	114	0.336039	1.31103	0.0682353	0.338552	1	981	152	-0.380117	-1.44633	0.0163728	0.232017	1	1264
GO_INTRINSIC_APOPTOTIC_SIGNALING_PATHWAY_IN_RESPONSE_TO_DNA_DAMAGE	44	-0.232827	-0.858453	0.715884	0.850185	1	1443	38	0.310182	0.990892	0.46789	0.658514	1	816	45	-0.45744	-1.44624	0.0473282	0.231322	1	926
GO_BLOOD_VESSEL_MORPHOGENESIS	160	-0.246926	-1.13746	0.20339	0.467371	1	908	139	0.415452	1.69232	0	0.130506	0.999	920	189	-0.371281	-1.4439	0.00363636	0.234635	1	1037
GO_INTERMEDIATE_FILAMENT_BASED_PROCESS	18	0.421069	1.22696	0.204239	0.500918	1	1621	19	-0.241879	-0.661268	0.892787	1	1	1398	22	-0.519554	-1.44378	0.0689103	0.233998	1	1656
GO_POSITIVE_REGULATION_OF_FILOPODIUM_ASSEMBLY	#N/A	#N/A	#N/A	#N/A	#N/A	#N/A	#N/A	#N/A	#N/A	#N/A	#N/A	#N/A	#N/A	#N/A	17	-0.576139	-1.44296	0.0615883	0.234674	1	879
GO_REGULATION_OF_ACTIN_FILAMENT_ORGANIZATION	117	-0.193714	-0.860233	0.764574	0.847909	1	1840	110	-0.291251	-1.10349	0.260434	0.6892	1	1066	123	-0.391039	-1.44246	0.0129702	0.234661	1	1545
GO_REGULATION_OF_MUSCLE_CONTRACTION	44	0.223632	0.805254	0.800752	0.961136	1	1101	38	-0.425957	-1.32259	0.0928962	0.385858	1	722	46	-0.452528	-1.44233	0.0333839	0.234074	1	803
GO_NUCLEOTIDE_SUGAR_BIOSYNTHETIC_PROCESS	19	-0.373522	-1.09856	0.331984	0.519889	1	1518	18	-0.653199	-1.71095	0.0130112	0.0946418	0.999	525	19	-0.551209	-1.44106	0.0726073	0.235512	1	875
GO_NATURAL_KILLER_CELL_MEDIATED_IMMUNITY	16	-0.381093	-1.08762	0.33121	0.535435	1	550	16	-0.339439	-0.85624	0.664137	0.99598	1	179	16	-0.568478	-1.44091	0.0827703	0.235027	1	692
GO_MACROPHAGE_ACTIVATION	17	-0.583811	-1.68535	0.0105932	0.0842683	1	242	#N/A	#N/A	#N/A	#N/A	#N/A	#N/A	#N/A	19	-0.549315	-1.44036	0.0614618	0.235134	1	679
GO_CATION_TRANSMEMBRANE_TRANSPORT	202	0.385046	1.7983	0	0.0365723	0.926	1168	180	-0.363077	-1.47249	0.00489396	0.228128	1	1062	226	-0.369791	-1.4399	0.00477327	0.235133	1	1265
GO_REGULATION_OF_CELL_SHAPE	55	-0.332061	-1.2999	0.0788863	0.32992	1	1239	52	0.281724	0.959322	0.514039	0.710554	1	341	66	-0.42616	-1.43963	0.0364146	0.234749	1	1444
GO_EPIDERMAL_CELL_DIFFERENTIATION	72	0.211406	0.844546	0.768786	0.943248	1	1138	64	0.323284	1.14867	0.218045	0.478367	1	394	80	-0.412844	-1.43896	0.0320856	0.235089	1	1069
GO_REGULATION_OF_RELEASE_OF_CYTOCHROME_C_FROM_MITOCHONDRIA	23	0.310549	0.963388	0.514599	0.819449	1	1028	23	-0.521804	-1.46045	0.0666667	0.238486	1	671	23	-0.518577	-1.43752	0.0564516	0.236714	1	21
GO_ANATOMICAL_STRUCTURE_FORMATION_INVOLVED_IN_MORPHOGENESIS	304	-0.228422	-1.15836	0.102151	0.446522	1	915	269	0.338451	1.50028	0.00263852	0.240123	1	930	355	-0.35268	-1.43741	0.00112486	0.23609	1	1037
GO_FATTY_ACID_METABOLIC_PROCESS	124	0.298693	1.31679	0.0666667	0.388312	1	1279	117	-0.446903	-1.71551	0	0.0977328	0.998	590	135	-0.385552	-1.43586	0.0128535	0.238119	1	1352
GO_REGULATION_OF_BMP_SIGNALING_PATHWAY	18	-0.275811	-0.828335	0.728571	0.886367	1	1045	16	0.561481	1.47772	0.0518359	0.259382	1	981	22	-0.538276	-1.43537	0.0612245	0.23812	1	605
GO_OSSIFICATION	106	0.230021	0.971667	0.489399	0.812811	1	1343	95	0.299091	1.135	0.231144	0.495894	1	988	123	-0.392492	-1.43529	0.0180645	0.237406	1	1247
GO_POSITIVE_REGULATION_OF_PEPTIDE_SECRETION	74	-0.277714	-1.13282	0.235955	0.471934	1	784	70	-0.368627	-1.28619	0.0864198	0.434205	1	587	81	-0.410358	-1.43215	0.0328767	0.242309	1	1269
GO_CARDIAC_MUSCLE_CELL_CONTRACTION	22	0.474393	1.42971	0.0583942	0.255453	1	1211	20	-0.492451	-1.34937	0.123596	0.351013	1	722	24	-0.515211	-1.43207	0.0679305	0.241593	1	1903
GO_POSITIVE_REGULATION_OF_ERK1_AND_ERK2_CASCADE	39	0.396027	1.38771	0.0877551	0.303746	1	581	33	0.281428	0.883086	0.648961	0.816131	1	854	46	-0.460608	-1.4312	0.045584	0.242386	1	333
GO_NEGATIVE_REGULATION_OF_LEUKOCYTE_PROLIFERATION	20	-0.330899	-1.01336	0.415948	0.637461	1	1307	19	0.272111	0.741379	0.823285	0.947527	1	1050	22	-0.519937	-1.43072	0.0625	0.242344	1	1349
GO_INTERLEUKIN_8_PRODUCTION	21	-0.510014	-1.57276	0.0446429	0.138142	1	881	18	-0.463158	-1.23462	0.211321	0.509353	1	179	22	-0.52692	-1.42876	0.0713073	0.244932	1	824
GO_REGULATION_OF_TUMOR_NECROSIS_FACTOR_MEDIATED_SIGNALING_PATHWAY	22	0.203396	0.63355	0.931734	1	1	31	18	-0.382356	-1.00593	0.444223	0.790439	1	587	25	-0.5137	-1.42817	0.0693548	0.245102	1	1999
GO_PRODUCTION_OF_MOLECULAR_MEDIATOR_INVOLVED_IN_INFLAMMATORY_RESPONSE	17	-0.489447	-1.42273	0.0928074	0.228595	1	115	17	-0.453488	-1.19152	0.252016	0.57851	1	157	20	-0.535489	-1.42757	0.0709677	0.24527	1	1463
GO_RESPONSE_TO_INTERLEUKIN_1	88	-0.562433	-2.38959	0	0	0	1504	80	0.197448	0.730958	0.957303	0.954164	1	651	90	-0.401036	-1.42724	0.0277411	0.245042	1	361
GO_REGULATION_OF_EPITHELIAL_CELL_APOPTOTIC_PROCESS	27	-0.30069	-0.981817	0.465665	0.684899	1	668	24	0.423432	1.24744	0.166667	0.37357	1	651	32	-0.483344	-1.42643	0.0587302	0.245723	1	477
GO_AMEBOIDAL_TYPE_CELL_MIGRATION	131	-0.308628	-1.39651	0.0185185	0.239744	1	1244	120	0.339136	1.34897	0.0289855	0.322861	1	913	151	-0.379724	-1.42632	0.0202276	0.245093	1	1003
GO_PROTEIN_LOCALIZATION_TO_PLASMA_MEMBRANE	116	0.283881	1.22587	0.139823	0.500307	1	919	111	-0.315509	-1.20448	0.149832	0.566653	1	1116	136	-0.382604	-1.42621	0.0192308	0.244489	1	1650
GO_REGULATION_OF_DENDRITIC_SPINE_MORPHOGENESIS	#N/A	#N/A	#N/A	#N/A	#N/A	#N/A	#N/A	#N/A	#N/A	#N/A	#N/A	#N/A	#N/A	#N/A	16	-0.557836	-1.42506	0.078727	0.245787	1	1931
GO_RESPONSE_TO_OSMOTIC_STRESS	36	0.333147	1.14771	0.247788	0.581188	1	964	32	0.403207	1.22207	0.182609	0.398657	1	1045	38	-0.467709	-1.42466	0.0475436	0.24572	1	565
GO_SKIN_DEVELOPMENT	91	0.238213	0.984583	0.506045	0.808081	1	1486	79	0.367562	1.33851	0.0448065	0.327813	1	544	103	-0.396276	-1.42441	0.0302632	0.245291	1	1167
GO_CELL_COMMUNICATION_INVOLVED_IN_CARDIAC_CONDUCTION	17	0.408354	1.16825	0.261811	0.556168	1	1101	16	-0.58061	-1.50043	0.0383212	0.205418	1	869	17	-0.555258	-1.42424	0.0778146	0.244739	1	1101
GO_REGULATION_OF_PROTEOLYSIS	286	-0.237205	-1.20183	0.0631313	0.425322	1	1422	258	0.206018	0.903876	0.796482	0.792731	1	869	303	-0.352253	-1.42404	0.00341297	0.244344	1	822
GO_ACTIN_POLYMERIZATION_OR_DEPOLYMERIZATION	94	-0.243027	-1.04188	0.375	0.598804	1	1840	93	-0.346748	-1.28683	0.0847751	0.434676	1	1064	104	-0.396549	-1.42324	0.0289093	0.244906	1	1698
GO_NEGATIVE_REGULATION_OF_CELL_ACTIVATION	43	-0.439837	-1.62178	0.0114155	0.107447	1	1073	35	0.375539	1.17777	0.217778	0.446743	1	1050	47	-0.452543	-1.42319	0.0468986	0.244216	1	931
GO_CELL_PART_MORPHOGENESIS	205	-0.192173	-0.939204	0.62954	0.752029	1	1854	194	0.328825	1.39706	0.00254453	0.293097	1	1066	247	-0.359274	-1.42124	0.00826446	0.246869	1	1411
GO_RESPONSE_TO_CORTICOSTEROID	49	0.228467	0.844917	0.717996	0.945019	1	689	45	0.346457	1.16208	0.207983	0.460479	1	515	58	-0.434911	-1.42075	0.0409605	0.246886	1	465
GO_MITOCHONDRIAL_CALCIUM_ION_TRANSMEMBRANE_TRANSPORT	18	0.742375	2.14098	0	0.00168336	0.025	760	18	-0.635793	-1.71308	0.0110092	0.0948226	0.999	1300	18	-0.542668	-1.42035	0.0761589	0.246793	1	674
GO_NEGATIVE_REGULATION_OF_CYSTEINE_TYPE_ENDOPEPTIDASE_ACTIVITY	35	-0.284175	-1.01114	0.440678	0.641295	1	1195	36	0.350212	1.1105	0.268817	0.514316	1	106	40	-0.463571	-1.41833	0.058642	0.249547	1	1181
GO_CELL_CHEMOTAXIS	61	-0.281255	-1.12262	0.248366	0.484587	1	417	57	-0.256204	-0.872664	0.684411	0.977832	1	1381	68	-0.41525	-1.4165	0.034632	0.252043	1	835
GO_MICROVILLUS_ORGANIZATION	15	0.181705	0.513613	0.979284	1	1	154	15	0.44352	1.11459	0.317623	0.51111	1	97	17	-0.548859	-1.41599	0.0809061	0.25224	1	1283
GO_CELL_JUNCTION_ORGANIZATION	131	0.199971	0.871992	0.737303	0.921811	1	719	119	0.33699	1.35316	0.0291971	0.321629	1	748	147	-0.376847	-1.41591	0.0150754	0.251569	1	1284
GO_EMBRYO_IMPLANTATION	16	-0.351953	-1.00311	0.477516	0.653893	1	71	15	0.295438	0.765364	0.777311	0.932689	1	350	19	-0.543132	-1.41578	0.0822581	0.250974	1	204
GO_POSITIVE_REGULATION_OF_EXOCYTOSIS	36	0.256053	0.879424	0.648746	0.911465	1	488	38	-0.521958	-1.65169	0.0127042	0.128802	1	991	38	-0.465646	-1.41567	0.0633484	0.250377	1	1431
GO_CYTOSOLIC_CALCIUM_ION_TRANSPORT	43	0.416153	1.48804	0.045283	0.19287	1	760	37	-0.357867	-1.09701	0.321495	0.695261	1	1172	43	-0.456788	-1.41564	0.0576071	0.249655	1	971
GO_NERVOUS_SYSTEM_PROCESS	184	0.246395	1.13804	0.185309	0.592201	1	812	165	-0.257103	-1.02457	0.392982	0.787174	1	675	218	-0.359323	-1.41469	0.0104895	0.250652	1	1257
GO_POSITIVE_REGULATION_OF_APOPTOTIC_SIGNALING_PATHWAY	82	0.206214	0.835002	0.786689	0.945444	1	663	78	0.291521	1.08091	0.317881	0.5513	1	811	90	-0.400746	-1.41468	0.0334672	0.249908	1	940
GO_ADAPTIVE_IMMUNE_RESPONSE_BASED_ON_SOMATIC_RECOMBINATION_OF_IMMUNE_RECEPTORS_BUILT_FROM_IMMUNOGLOBULIN_SUPERFAMILY_DOMAINS	54	-0.357397	-1.36892	0.0572687	0.261167	1	787	55	-0.302652	-1.01568	0.423611	0.790702	1	436	68	-0.416546	-1.41432	0.0497312	0.249694	1	1045
GO_DEFENSE_RESPONSE_TO_OTHER_ORGANISM	120	0.281102	1.21689	0.113438	0.498886	1	509	104	-0.190976	-0.71358	0.972077	1	1	1095	129	-0.382719	-1.41414	0.0171504	0.249228	1	926
GO_NEGATIVE_REGULATION_OF_CALCIUM_ION_TRANSPORT	16	-0.509912	-1.45425	0.0580913	0.210409	1	451	16	0.405116	1.08485	0.359823	0.550259	1	106	17	-0.551161	-1.41392	0.0949264	0.248901	1	288
GO_REGULATION_OF_INFLAMMATORY_RESPONSE	76	-0.27334	-1.13755	0.224018	0.468537	1	1315	68	-0.340602	-1.19155	0.179732	0.580635	1	566	87	-0.401813	-1.41333	0.0332005	0.249145	1	1489
GO_NEGATIVE_REGULATION_OF_EXTRINSIC_APOPTOTIC_SIGNALING_PATHWAY	44	-0.373067	-1.37212	0.0775862	0.260611	1	789	41	0.301539	0.999937	0.449024	0.646443	1	664	49	-0.442961	-1.41296	0.0462185	0.249005	1	1177
GO_CARDIAC_MUSCLE_CONTRACTION	42	0.210085	0.739501	0.870175	0.990098	1	1211	36	-0.452567	-1.37649	0.0845588	0.328036	1	722	45	-0.447536	-1.41247	0.0577778	0.249	1	1646
GO_MUSCLE_SYSTEM_PROCESS	122	-0.25836	-1.16266	0.148418	0.443291	1	1356	109	0.325431	1.27394	0.0550459	0.364413	1	761	136	-0.377125	-1.41039	0.0229008	0.251898	1	1372
GO_SULFUR_COMPOUND_TRANSPORT	#N/A	#N/A	#N/A	#N/A	#N/A	#N/A	#N/A	#N/A	#N/A	#N/A	#N/A	#N/A	#N/A	#N/A	15	-0.587512	-1.40996	0.0901639	0.251851	1	746
GO_CARDIAC_CONDUCTION	35	0.401521	1.40055	0.0787546	0.293977	1	1212	34	-0.511312	-1.58	0.0171429	0.165395	1	722	33	-0.475416	-1.40922	0.0764618	0.252397	1	1101
GO_EPITHELIAL_CELL_APOPTOTIC_PROCESS	36	-0.241522	-0.856958	0.711864	0.851778	1	668	34	0.387924	1.22376	0.179592	0.395959	1	651	43	-0.455246	-1.40884	0.0678466	0.252286	1	245
GO_DEFENSE_RESPONSE	444	-0.263873	-1.4059	0	0.239066	1	1475	402	0.226143	1.04682	0.289326	0.587712	1	779	495	-0.338455	-1.40744	0	0.25402	1	835
GO_REGULATION_OF_PHAGOCYTOSIS	29	-0.317436	-1.06108	0.357294	0.569878	1	1555	26	-0.310774	-0.919643	0.574297	0.929361	1	169	34	-0.47794	-1.40738	0.0692771	0.253358	1	1638
GO_PROTEIN_POLYMERIZATION	130	-0.249207	-1.12523	0.209412	0.484671	1	1850	125	-0.266147	-1.02183	0.405357	0.78646	1	1064	146	-0.373864	-1.40512	0.0236318	0.256887	1	1717
GO_CONNECTIVE_TISSUE_DEVELOPMENT	53	-0.335477	-1.30978	0.0803383	0.321978	1	617	43	0.368533	1.22072	0.164147	0.398592	1	678	66	-0.412586	-1.40189	0.0478873	0.261903	1	813
GO_NEGATIVE_REGULATION_OF_EXTRINSIC_APOPTOTIC_SIGNALING_PATHWAY_VIA_DEATH_DOMAIN_RECEPTORS	17	-0.519749	-1.53533	0.0404255	0.156611	1	1288	18	0.335655	0.892582	0.591002	0.806265	1	1276	19	-0.531811	-1.40114	0.100494	0.262454	1	1157
GO_EPHRIN_RECEPTOR_SIGNALING_PATHWAY	45	-0.230994	-0.862403	0.67551	0.847082	1	1744	40	0.264151	0.84541	0.713362	0.864968	1	752	49	-0.43904	-1.39962	0.0558824	0.264475	1	2113
GO_INOSITOL_LIPID_MEDIATED_SIGNALING	58	0.284831	1.08647	0.323792	0.672451	1	689	47	0.358889	1.17993	0.221277	0.444333	1	860	66	-0.417696	-1.39885	0.0527027	0.264983	1	1817
GO_REGULATION_OF_PROTEIN_MATURATION	20	0.321399	0.975499	0.472946	0.81267	1	752	19	0.494211	1.36163	0.11022	0.315602	1	557	22	-0.514768	-1.39818	0.0799397	0.265361	1	477
GO_RESPONSE_TO_WOUNDING	232	-0.242517	-1.18506	0.0786241	0.429371	1	1058	208	0.262013	1.12473	0.183623	0.50443	1	719	264	-0.351119	-1.39703	0.0117371	0.266714	1	1314
GO_METAL_ION_TRANSPORT	223	0.347441	1.62649	0	0.110717	1	1172	196	-0.24641	-1.00758	0.439316	0.790539	1	783	244	-0.352015	-1.39658	0.00589623	0.26679	1	1143
GO_NEGATIVE_REGULATION_OF_CYTOKINE_PRODUCTION	70	-0.363345	-1.47255	0.0218818	0.19177	1	916	59	0.363675	1.26039	0.111111	0.367635	1	554	72	-0.407828	-1.39657	0.0394737	0.26603	1	1185
GO_NEGATIVE_REGULATION_OF_SUPRAMOLECULAR_FIBER_ORGANIZATION	62	-0.353823	-1.41652	0.0460829	0.229796	1	1004	57	0.265746	0.929901	0.608974	0.755049	1	360	64	-0.419768	-1.39636	0.0537482	0.265648	1	1545
GO_EPITHELIAL_CELL_PROLIFERATION	108	-0.307456	-1.3576	0.0344828	0.266632	1	908	93	0.351783	1.34676	0.0482456	0.323101	1	879	129	-0.376897	-1.39594	0.0193299	0.265677	1	1040
GO_MITOCHONDRIAL_TRANSLATION	118	0.58093	2.50693	0	0	0	2039	109	-0.360873	-1.34964	0.0408163	0.352468	1	1724	120	-0.381949	-1.39567	0.0270968	0.265378	1	2259
GO_EPITHELIUM_DEVELOPMENT	369	-0.237726	-1.24269	0.0247253	0.383584	1	1280	342	0.233749	1.06058	0.241287	0.568984	1	712	439	-0.33545	-1.39563	0.0010661	0.264703	1	1311
GO_NEURON_PROJECTION_GUIDANCE	62	0.23442	0.910452	0.609489	0.86528	1	105	58	0.348891	1.22124	0.154839	0.398961	1	876	79	-0.399451	-1.39422	0.0490884	0.266599	1	1411
GO_NEGATIVE_REGULATION_OF_CELLULAR_RESPONSE_TO_GROWTH_FACTOR_STIMULUS	40	0.249004	0.886265	0.627523	0.902132	1	1089	33	0.269909	0.84297	0.720524	0.866149	1	1144	41	-0.448894	-1.39404	0.066365	0.266137	1	1122
GO_POSITIVE_REGULATION_OF_CHEMOTAXIS	37	0.31639	1.07362	0.335217	0.694419	1	55	31	0.333164	1.01272	0.418052	0.626558	1	716	37	-0.451749	-1.39217	0.0684524	0.268799	1	1583
GO_TRANSLATIONAL_TERMINATION	92	0.51522	2.14269	0	0.00177734	0.024	2039	88	-0.47018	-1.70921	0	0.0914814	0.999	1706	94	-0.390274	-1.39202	0.0413223	0.268284	1	2641
GO_MITOCHONDRIAL_TRANSLATIONAL_TERMINATION	83	0.604603	2.47544	0	0	0	2136	78	-0.468436	-1.66383	0	0.124562	1	1706	84	-0.395511	-1.39189	0.0495315	0.267747	1	2641
GO_POSITIVE_REGULATION_OF_EPITHELIAL_CELL_PROLIFERATION	54	-0.335236	-1.3009	0.103371	0.329539	1	841	43	0.355369	1.17355	0.22807	0.445987	1	879	61	-0.419707	-1.39145	0.051105	0.26773	1	1040
GO_NEGATIVE_REGULATION_OF_MULTI_ORGANISM_PROCESS	55	0.247587	0.937807	0.553345	0.83626	1	517	45	0.386178	1.28533	0.129787	0.358363	1	532	58	-0.416633	-1.39135	0.0524017	0.26715	1	926
GO_O_GLYCAN_PROCESSING	18	0.387575	1.12663	0.274102	0.610067	1	1818	19	-0.758175	-2.00748	0	0.00717284	0.09	945	20	-0.520674	-1.39097	0.101639	0.267057	1	1123
GO_POSITIVE_REGULATION_OF_SUPRAMOLECULAR_FIBER_ORGANIZATION	94	-0.23511	-1.01742	0.397985	0.635141	1	1850	90	-0.283688	-1.03539	0.366221	0.785066	1	1064	103	-0.384732	-1.39043	0.0394218	0.267232	1	1940
GO_REGULATION_OF_SYSTEM_PROCESS	128	-0.218579	-0.990374	0.455446	0.674303	1	1120	117	0.268293	1.05345	0.331776	0.580309	1	766	146	-0.368944	-1.38961	0.0210918	0.26797	1	1108
GO_INTEGRIN_MEDIATED_SIGNALING_PATHWAY	34	-0.272366	-0.956562	0.502128	0.727841	1	1176	33	-0.256507	-0.759179	0.81378	1	1	103	36	-0.462803	-1.38827	0.0785714	0.269458	1	681
GO_REGULATION_OF_LYMPHOCYTE_ACTIVATION	102	-0.234099	-1.03249	0.386313	0.609821	1	1307	96	0.330326	1.27813	0.0793651	0.362643	1	1071	122	-0.377875	-1.38782	0.0362694	0.269567	1	698
GO_CYTOKINE_PRODUCTION	213	-0.264791	-1.30946	0.0335731	0.321775	1	1004	184	0.243953	1.02956	0.4	0.613234	1	779	238	-0.351954	-1.38554	0.0104287	0.273085	1	1360
GO_POSITIVE_REGULATION_OF_CHEMOKINE_PRODUCTION	#N/A	#N/A	#N/A	#N/A	#N/A	#N/A	#N/A	#N/A	#N/A	#N/A	#N/A	#N/A	#N/A	#N/A	16	-0.541041	-1.3854	0.106845	0.272604	1	333
GO_POSITIVE_REGULATION_OF_LYMPHOCYTE_ACTIVATION	67	0.225548	0.891579	0.659963	0.893653	1	686	65	0.306852	1.11306	0.277136	0.511214	1	878	82	-0.397455	-1.38516	0.0378378	0.272261	1	952
GO_POSITIVE_REGULATION_OF_TRANSPORT	329	-0.216427	-1.11575	0.15641	0.49426	1	977	306	-0.251235	-1.09447	0.208609	0.693585	1	715	369	-0.338501	-1.38427	0.00224467	0.273139	1	1360
GO_ENDOSOMAL_TRANSPORT	120	-0.196907	-0.879424	0.76009	0.829076	1	724	122	0.165501	0.661495	0.997722	0.981308	1	1334	136	-0.369634	-1.38396	0.0227848	0.27301	1	2022
GO_NEGATIVE_REGULATION_OF_PROTEIN_COMPLEX_DISASSEMBLY	34	-0.257667	-0.906644	0.592841	0.798406	1	738	32	0.378539	1.17042	0.218818	0.451653	1	334	35	-0.467945	-1.38267	0.091047	0.274734	1	618
GO_REGULATION_OF_PROTEIN_POLYMERIZATION	102	-0.261175	-1.13947	0.208889	0.466849	1	1850	99	-0.309882	-1.14966	0.219761	0.615979	1	1064	111	-0.377975	-1.38125	0.0307487	0.276661	1	1698
GO_REGULATION_OF_DENDRITIC_SPINE_DEVELOPMENT	23	-0.418562	-1.34668	0.124736	0.277572	1	1812	20	0.478305	1.32196	0.147368	0.336367	1	615	28	-0.478977	-1.37953	0.0976331	0.279259	1	1931
GO_NEGATIVE_REGULATION_OF_CATALYTIC_ACTIVITY	261	-0.311111	-1.5699	0	0.140442	1	1083	252	0.212573	0.932379	0.655527	0.750194	1	1068	313	-0.34176	-1.37929	0.0056243	0.278907	1	1231
GO_REGULATION_OF_DEFENSE_RESPONSE_TO_VIRUS_BY_VIRUS	20	-0.36429	-1.12487	0.30444	0.484763	1	2026	18	-0.235171	-0.634366	0.929389	1	1	1676	21	-0.513313	-1.37835	0.0830619	0.279759	1	2186
GO_STRIATED_MUSCLE_CONTRACTION	49	0.23133	0.856365	0.733096	0.936458	1	1511	41	-0.468942	-1.49388	0.043956	0.210396	1	722	53	-0.42443	-1.37809	0.0615616	0.2795	1	1646
GO_MESODERM_DEVELOPMENT	30	0.221049	0.719507	0.865497	0.995579	1	829	25	0.440392	1.30709	0.131799	0.340171	1	1157	33	-0.463682	-1.37779	0.0657492	0.27931	1	744
GO_POSITIVE_REGULATION_OF_IMMUNE_SYSTEM_PROCESS	335	-0.302259	-1.55403	0	0.148373	1	1408	312	0.253825	1.15035	0.127219	0.475948	1	779	385	-0.335599	-1.37631	0.00675676	0.281462	1	986
GO_ACTIN_FILAMENT_BUNDLE_ORGANIZATION	66	-0.318277	-1.28473	0.105618	0.348058	1	1092	58	0.382468	1.35064	0.0673913	0.323361	1	355	72	-0.401485	-1.37503	0.0610795	0.283145	1	1424
GO_POSITIVE_REGULATION_OF_CELL_ACTIVATION	77	-0.248845	-1.04154	0.384434	0.598956	1	1196	75	0.310897	1.14223	0.226244	0.486506	1	878	93	-0.386665	-1.37469	0.0495979	0.283079	1	952
GO_POSITIVE_REGULATION_OF_SECRETION	117	-0.241262	-1.08466	0.267735	0.539932	1	784	112	-0.401116	-1.52339	0.0083612	0.189782	1	711	127	-0.374269	-1.37429	0.0412903	0.283056	1	1292
GO_REGULATION_OF_DEFENSE_RESPONSE_TO_VIRUS	28	0.475685	1.54178	0.0290135	0.156271	1	509	27	-0.239249	-0.694598	0.900563	1	1	632	30	-0.475406	-1.3738	0.0843373	0.28326	1	399
GO_RESPONSE_TO_LIPID	271	-0.258975	-1.27978	0.0236842	0.350854	1	1201	253	-0.251704	-1.052	0.311448	0.768799	1	800	311	-0.341399	-1.37348	0.00685714	0.28309	1	1167
GO_PROTEIN_LOCALIZATION_TO_CELL_PERIPHERY	138	0.277406	1.21796	0.099115	0.499396	1	680	132	-0.272329	-1.06364	0.327434	0.751674	1	1116	161	-0.360971	-1.37203	0.0269576	0.285175	1	1617
GO_NEUROBLAST_PROLIFERATION	15	0.260832	0.717712	0.833663	0.994899	1	1102	#N/A	#N/A	#N/A	#N/A	#N/A	#N/A	#N/A	16	-0.544419	-1.37201	0.102894	0.284459	1	1660
GO_TISSUE_REMODELING	43	-0.358755	-1.31254	0.112088	0.318247	1	439	38	-0.350135	-1.08693	0.34058	0.707125	1	533	47	-0.435811	-1.3718	0.066474	0.284092	1	822
GO_REGULATION_OF_GTPASE_ACTIVITY	170	-0.237537	-1.11804	0.212121	0.489328	1	1595	158	0.194297	0.801623	0.941032	0.905497	1	1157	199	-0.356885	-1.37041	0.0179856	0.285962	1	1866
GO_HEART_PROCESS	70	0.234572	0.922356	0.617958	0.850047	1	1212	64	-0.424857	-1.45681	0.028777	0.239166	1	722	74	-0.397453	-1.37012	0.0561798	0.285809	1	1646
GO_RECEPTOR_RECYCLING	15	0.400161	1.11143	0.32681	0.633186	1	1019	#N/A	#N/A	#N/A	#N/A	#N/A	#N/A	#N/A	19	-0.519341	-1.36957	0.113269	0.286018	1	1515
GO_POSITIVE_REGULATION_OF_ADAPTIVE_IMMUNE_RESPONSE	24	0.328918	1.02706	0.404624	0.749801	1	686	24	-0.339312	-0.969162	0.494505	0.849734	1	175	32	-0.460666	-1.36898	0.0819423	0.286413	1	868
GO_POSITIVE_REGULATION_OF_DNA_BINDING_TRANSCRIPTION_FACTOR_ACTIVITY	89	0.228243	0.943094	0.565141	0.834799	1	325	75	0.227795	0.844076	0.764835	0.866196	1	923	98	-0.380715	-1.36876	0.0407359	0.286075	1	890
GO_ERK1_AND_ERK2_CASCADE	77	0.274616	1.11095	0.262681	0.633016	1	743	67	0.310476	1.11578	0.271462	0.510401	1	893	84	-0.395457	-1.36764	0.0333333	0.287364	1	931
GO_MAST_CELL_ACTIVATION	#N/A	#N/A	#N/A	#N/A	#N/A	#N/A	#N/A	15	-0.369063	-0.947825	0.509191	0.893606	1	552	16	-0.544135	-1.36697	0.123577	0.28789	1	1817
GO_POSITIVE_REGULATION_OF_NEURON_DEATH	33	-0.391367	-1.35709	0.115385	0.266737	1	1858	33	-0.29562	-0.923449	0.539326	0.925495	1	224	40	-0.443411	-1.36625	0.0833333	0.288614	1	1157
GO_REGULATION_OF_EARLY_ENDOSOME_TO_LATE_ENDOSOME_TRANSPORT	16	0.173317	0.483847	0.988701	1	1	4594	15	0.400797	1.04734	0.399582	0.587208	1	1084	16	-0.544416	-1.36433	0.110924	0.291773	1	1322
GO_PHOSPHOLIPID_DEPHOSPHORYLATION	16	-0.380442	-1.09383	0.325532	0.528396	1	363	#N/A	#N/A	#N/A	#N/A	#N/A	#N/A	#N/A	20	-0.510042	-1.3642	0.115447	0.291268	1	1745
GO_NEGATIVE_REGULATION_OF_MULTICELLULAR_ORGANISMAL_PROCESS	305	-0.288721	-1.48219	0	0.186398	1	1004	260	0.275443	1.21743	0.0626632	0.401786	1	766	343	-0.334182	-1.36284	0.00782123	0.293264	1	1024
GO_TYROSINE_PHOSPHORYLATION_OF_STAT_PROTEIN	15	0.36273	0.981964	0.507435	0.811711	1	6	#N/A	#N/A	#N/A	#N/A	#N/A	#N/A	#N/A	18	-0.527599	-1.36233	0.107717	0.293412	1	627
GO_REGULATION_OF_BIOMINERAL_TISSUE_DEVELOPMENT	#N/A	#N/A	#N/A	#N/A	#N/A	#N/A	#N/A	#N/A	#N/A	#N/A	#N/A	#N/A	#N/A	#N/A	17	-0.535256	-1.36135	0.111821	0.294726	1	1575
GO_POSITIVE_REGULATION_OF_PROTEIN_LOCALIZATION_TO_CELL_PERIPHERY	33	0.333292	1.12369	0.283186	0.613862	1	680	31	-0.280397	-0.853209	0.700368	0.994565	1	1774	36	-0.447883	-1.361	0.0790274	0.294678	1	1162
GO_REGULATION_OF_RECEPTOR_SIGNALING_PATHWAY_VIA_STAT	23	0.24774	0.782285	0.764706	0.976315	1	706	20	0.479473	1.3493	0.113978	0.324091	1	991	25	-0.487929	-1.36055	0.110569	0.294827	1	660
GO_REGULATION_OF_CELL_SIZE	62	-0.275324	-1.10528	0.281938	0.510361	1	1274	53	0.287436	0.987341	0.498934	0.662588	1	1010	73	-0.39234	-1.35983	0.0640114	0.29541	1	1297
GO_T_CELL_MEDIATED_IMMUNITY	23	-0.353386	-1.14744	0.259179	0.458163	1	383	23	-0.474773	-1.29382	0.150538	0.421469	1	436	27	-0.482679	-1.35965	0.0996835	0.295022	1	1045
GO_REGULATION_OF_PROTEIN_DEPOLYMERIZATION	42	0.191953	0.676948	0.955224	1	1	396	39	0.444268	1.42483	0.0628931	0.279904	1	367	44	-0.436239	-1.35797	0.0698365	0.297335	1	618
GO_REGULATION_OF_CYTOSKELETON_ORGANIZATION	215	-0.245008	-1.18371	0.0870712	0.427957	1	1850	198	0.236514	1.01486	0.438967	0.62529	1	748	242	-0.34597	-1.3577	0.017585	0.297151	1	1545
GO_NEGATIVE_REGULATION_OF_PROTEIN_POLYMERIZATION	35	-0.361831	-1.27166	0.158562	0.361103	1	881	34	0.258334	0.812157	0.74026	0.897609	1	296	36	-0.455129	-1.35755	0.112481	0.296721	1	1545
GO_APOPTOTIC_MITOCHONDRIAL_CHANGES	60	0.228183	0.89045	0.680473	0.895347	1	1028	59	-0.323434	-1.11035	0.277064	0.674035	1	688	67	-0.402646	-1.35683	0.0597826	0.297349	1	1204
GO_PEPTIDE_METABOLIC_PROCESS	59	-0.392196	-1.55118	0.0113895	0.149583	1	1052	51	-0.541203	-1.80285	0	0.0601911	0.839	809	63	-0.407679	-1.35633	0.0705219	0.297487	1	918
GO_CELL_KILLING	37	-0.368597	-1.32868	0.0927602	0.297741	1	550	33	-0.350825	-1.06198	0.364504	0.752876	1	436	38	-0.444356	-1.35602	0.0913174	0.297329	1	868
GO_POSITIVE_REGULATION_OF_RECEPTOR_SIGNALING_PATHWAY_VIA_STAT	#N/A	#N/A	#N/A	#N/A	#N/A	#N/A	#N/A	#N/A	#N/A	#N/A	#N/A	#N/A	#N/A	#N/A	15	-0.553228	-1.35551	0.120482	0.297641	1	660
GO_POSITIVE_REGULATION_OF_ENDOTHELIAL_CELL_MIGRATION	36	0.234947	0.795325	0.792706	0.965372	1	1068	31	0.475458	1.4581	0.0535332	0.26619	1	272	40	-0.443942	-1.35503	0.0961538	0.297885	1	956
GO_ANION_TRANSMEMBRANE_TRANSPORT	75	0.384252	1.53813	0.0108696	0.156628	1	1017	71	-0.444055	-1.56157	0.0069808	0.185012	1	1038	88	-0.387183	-1.35394	0.0559896	0.299284	1	1285
GO_CELLULAR_RESPONSE_TO_ACID_CHEMICAL	59	-0.239702	-0.960665	0.529148	0.724326	1	1230	53	-0.255362	-0.857091	0.708929	0.997426	1	554	66	-0.403953	-1.35208	0.0719425	0.302206	1	1177
GO_PLATELET_AGGREGATION	27	-0.343511	-1.14757	0.242563	0.458572	1	1564	26	0.422706	1.25944	0.150862	0.367984	1	981	30	-0.471734	-1.35173	0.11592	0.302185	1	1239
GO_REGULATION_OF_CALCIUM_ION_TRANSMEMBRANE_TRANSPORT	32	-0.333703	-1.15475	0.233954	0.448446	1	1085	30	-0.39837	-1.177	0.239859	0.595535	1	514	38	-0.442782	-1.35163	0.108359	0.301624	1	288
GO_CELL_CELL_SIGNALING	418	-0.207709	-1.09161	0.201058	0.531169	1	1116	386	0.222316	1.02445	0.340659	0.618459	1	759	494	-0.324366	-1.35101	0.00210305	0.302131	1	1424
GO_LYMPHOCYTE_APOPTOTIC_PROCESS	23	-0.245921	-0.785162	0.799555	0.92916	1	1195	20	-0.345972	-0.960748	0.513725	0.866381	1	377	24	-0.481415	-1.35091	0.11878	0.301575	1	365
GO_OLIGODENDROCYTE_DIFFERENTIATION	31	-0.297322	-0.992226	0.459227	0.673548	1	3	32	-0.361226	-1.07328	0.345389	0.732878	1	256	34	-0.4432	-1.34736	0.0966767	0.307824	1	1028
GO_CELLULAR_RESPONSE_TO_TOXIC_SUBSTANCE	98	-0.275856	-1.18773	0.159817	0.427139	1	931	91	-0.381128	-1.40289	0.0302521	0.296859	1	674	111	-0.368221	-1.34718	0.0538462	0.3074	1	991
GO_REGULATION_OF_CARDIAC_MUSCLE_CONTRACTION	27	0.323272	1.02975	0.408663	0.750438	1	302	25	-0.546514	-1.5501	0.0225141	0.19252	1	722	28	-0.47168	-1.34609	0.114332	0.308719	1	1101
GO_COFACTOR_CATABOLIC_PROCESS	24	-0.377198	-1.21852	0.1841	0.411099	1	931	23	-0.312846	-0.875289	0.652672	0.979677	1	976	27	-0.470892	-1.34289	0.107765	0.314612	1	724
GO_RESPONSE_TO_ORGANOPHOSPHORUS	45	0.331359	1.184	0.202873	0.539229	1	689	39	-0.371628	-1.1769	0.220217	0.593726	1	952	49	-0.430066	-1.34243	0.0911765	0.314686	1	1646
GO_NERVE_DEVELOPMENT	#N/A	#N/A	#N/A	#N/A	#N/A	#N/A	#N/A	#N/A	#N/A	#N/A	#N/A	#N/A	#N/A	#N/A	15	-0.533537	-1.34076	0.124585	0.31727	1	1122
GO_BARBED_END_ACTIN_FILAMENT_CAPPING	15	-0.237006	-0.673659	0.878151	0.988393	1	502	#N/A	#N/A	#N/A	#N/A	#N/A	#N/A	#N/A	15	-0.539402	-1.34024	0.120861	0.317611	1	245
GO_NEGATIVE_REGULATION_OF_EXOCYTOSIS	#N/A	#N/A	#N/A	#N/A	#N/A	#N/A	#N/A	#N/A	#N/A	#N/A	#N/A	#N/A	#N/A	#N/A	15	-0.54667	-1.33975	0.141361	0.31784	1	1454
GO_GLYCOSYLATION	101	0.381851	1.5987	0.0069808	0.12479	1	1282	88	-0.496265	-1.81219	0	0.0569296	0.814	848	111	-0.37135	-1.33964	0.0541237	0.317302	1	744
GO_POSITIVE_REGULATION_OF_INFLAMMATORY_RESPONSE	32	-0.392909	-1.33519	0.103093	0.291072	1	274	27	-0.394994	-1.15824	0.264184	0.602295	1	552	33	-0.456887	-1.33696	0.102134	0.321986	1	1463
GO_NEGATIVE_REGULATION_OF_PROTEIN_COMPLEX_ASSEMBLY	57	-0.315449	-1.24152	0.120879	0.383829	1	881	55	0.279558	0.951488	0.56278	0.722625	1	561	63	-0.406926	-1.3369	0.0635593	0.321328	1	1545
GO_ACTIVATION_OF_GTPASE_ACTIVITY	33	-0.467812	-1.63171	0.00863931	0.105316	1	719	32	-0.288332	-0.875321	0.670932	0.98133	1	1089	46	-0.420352	-1.33685	0.108148	0.320653	1	1638
GO_ORGANIC_HYDROXY_COMPOUND_TRANSPORT	53	0.35555	1.35084	0.0786713	0.356559	1	395	46	-0.337229	-1.09972	0.297196	0.692739	1	640	64	-0.39199	-1.33624	0.079235	0.321168	1	602
GO_REGULATION_OF_CELL_ADHESION_MEDIATED_BY_INTEGRIN	17	-0.300338	-0.883816	0.624204	0.824409	1	550	15	0.399094	1.02143	0.421505	0.620721	1	5	18	-0.508228	-1.33616	0.138158	0.32059	1	660
GO_NEGATIVE_REGULATION_OF_CELL_PROJECTION_ORGANIZATION	46	-0.261699	-0.965299	0.503311	0.713179	1	1120	44	0.32176	1.05603	0.368085	0.574602	1	470	59	-0.40385	-1.33534	0.0790885	0.321599	1	1774
GO_EXTRINSIC_APOPTOTIC_SIGNALING_PATHWAY	94	-0.233829	-1.0246	0.39627	0.621076	1	668	82	0.250003	0.934203	0.584222	0.750665	1	664	102	-0.372446	-1.33479	0.0526316	0.321852	1	1177
GO_POSITIVE_REGULATION_OF_PROTEIN_LOCALIZATION_TO_MEMBRANE	57	-0.231943	-0.900897	0.650794	0.802716	1	791	55	0.252275	0.878057	0.702273	0.823152	1	976	64	-0.399421	-1.33453	0.0912981	0.321583	1	1162
GO_ICOSANOID_METABOLIC_PROCESS	25	0.249354	0.781536	0.778926	0.976164	1	1026	25	-0.477792	-1.3515	0.11306	0.354436	1	800	26	-0.472757	-1.33424	0.119874	0.321434	1	1623
GO_EXOCRINE_SYSTEM_DEVELOPMENT	15	-0.272856	-0.776465	0.758551	0.935471	1	1597	#N/A	#N/A	#N/A	#N/A	#N/A	#N/A	#N/A	18	-0.504079	-1.33379	0.118893	0.321575	1	1453
GO_REGULATION_OF_RECEPTOR_RECYCLING	#N/A	#N/A	#N/A	#N/A	#N/A	#N/A	#N/A	#N/A	#N/A	#N/A	#N/A	#N/A	#N/A	#N/A	15	-0.53504	-1.33353	0.143339	0.321284	1	1515
GO_NEGATIVE_REGULATION_OF_AXONOGENESIS	#N/A	#N/A	#N/A	#N/A	#N/A	#N/A	#N/A	#N/A	#N/A	#N/A	#N/A	#N/A	#N/A	#N/A	19	-0.510072	-1.33255	0.125212	0.322642	1	1774
GO_PYRIDINE_CONTAINING_COMPOUND_BIOSYNTHETIC_PROCESS	#N/A	#N/A	#N/A	#N/A	#N/A	#N/A	#N/A	#N/A	#N/A	#N/A	#N/A	#N/A	#N/A	#N/A	16	-0.528285	-1.33155	0.139803	0.324096	1	916
GO_SYNAPTIC_SIGNALING	139	0.264757	1.17846	0.141903	0.5437	1	911	137	-0.223038	-0.884225	0.733447	0.975498	1	916	169	-0.349261	-1.33103	0.0354957	0.324373	1	1745
GO_POSITIVE_REGULATION_OF_DENDRITIC_SPINE_DEVELOPMENT	#N/A	#N/A	#N/A	#N/A	#N/A	#N/A	#N/A	#N/A	#N/A	#N/A	#N/A	#N/A	#N/A	#N/A	17	-0.516591	-1.33099	0.123288	0.323716	1	1660
GO_NEURON_PROJECTION_EXTENSION	49	-0.282547	-1.0751	0.319383	0.553871	1	1804	46	0.408667	1.38499	0.0605381	0.297676	1	1267	62	-0.401257	-1.3308	0.0615165	0.323371	1	1774
GO_ORGANOPHOSPHATE_ESTER_TRANSPORT	37	0.490906	1.72173	0.00183486	0.0645505	0.995	1285	34	-0.374075	-1.15564	0.250859	0.602085	1	1009	42	-0.429436	-1.33056	0.105882	0.323145	1	1214
GO_REGULATION_OF_ADAPTIVE_IMMUNE_RESPONSE	36	0.232416	0.805411	0.791985	0.962112	1	686	36	-0.292271	-0.898223	0.602687	0.963837	1	542	45	-0.423041	-1.33053	0.0968703	0.322478	1	868
GO_CELLULAR_RESPONSE_TO_OXYGEN_CONTAINING_COMPOUND	365	-0.214427	-1.11984	0.126685	0.487049	1	1230	336	-0.195341	-0.844203	0.909509	0.985152	1	587	430	-0.321563	-1.32945	0.0043573	0.324	1	1393
GO_SKELETAL_SYSTEM_DEVELOPMENT	111	-0.376593	-1.68749	0	0.0842803	1	630	92	0.320175	1.23187	0.110565	0.390068	1	808	136	-0.357235	-1.32813	0.0534351	0.325878	1	899
GO_POSITIVE_REGULATION_OF_ESTABLISHMENT_OF_PROTEIN_LOCALIZATION	170	-0.249965	-1.19604	0.092233	0.423759	1	1504	165	-0.247333	-0.989939	0.493197	0.81111	1	649	191	-0.34266	-1.32736	0.0420272	0.326737	1	952
GO_AMYLOID_BETA_FORMATION	#N/A	#N/A	#N/A	#N/A	#N/A	#N/A	#N/A	#N/A	#N/A	#N/A	#N/A	#N/A	#N/A	#N/A	16	-0.536526	-1.3271	0.14262	0.326481	1	822
GO_POSITIVE_REGULATION_OF_CYSTEINE_TYPE_ENDOPEPTIDASE_ACTIVITY	63	0.323129	1.25173	0.122302	0.478643	1	509	52	-0.33618	-1.11664	0.309859	0.668697	1	281	62	-0.3988	-1.32624	0.0747532	0.327551	1	1157
GO_POSITIVE_REGULATION_OF_LEUKOCYTE_CHEMOTAXIS	25	-0.334186	-1.05265	0.362637	0.582514	1	417	21	-0.287276	-0.793173	0.746858	0.990965	1	995	26	-0.467478	-1.32585	0.131833	0.327577	1	477
GO_OSTEOCLAST_DIFFERENTIATION	24	0.396041	1.23317	0.159696	0.492829	1	580	21	-0.454242	-1.24983	0.170412	0.481089	1	1022	27	-0.463021	-1.3256	0.120718	0.327301	1	1660
GO_CARDIOVASCULAR_SYSTEM_DEVELOPMENT	199	-0.262419	-1.27341	0.0530504	0.359128	1	908	173	0.382696	1.6246	0.00251889	0.164466	1	920	236	-0.33823	-1.32461	0.0214031	0.328627	1	1397
GO_INNATE_IMMUNE_RESPONSE	288	-0.284995	-1.44665	0	0.214677	1	1496	264	0.214777	0.954166	0.595745	0.72001	1	651	316	-0.326975	-1.3234	0.0266963	0.330452	1	986
GO_EXOCYTOSIS	426	-0.198108	-1.04114	0.293447	0.598561	1	1085	401	-0.253104	-1.11092	0.165379	0.674304	1	1099	455	-0.319958	-1.32256	0.00993378	0.331427	1	1568
GO_POSITIVE_REGULATION_OF_PEPTIDASE_ACTIVITY	84	0.276686	1.11834	0.241197	0.619054	1	509	72	0.242689	0.895916	0.665934	0.8044	1	671	83	-0.375493	-1.32138	0.0699589	0.333286	1	1157
GO_T_CELL_ACTIVATION_INVOLVED_IN_IMMUNE_RESPONSE	#N/A	#N/A	#N/A	#N/A	#N/A	#N/A	#N/A	#N/A	#N/A	#N/A	#N/A	#N/A	#N/A	#N/A	21	-0.492406	-1.32041	0.136778	0.334554	1	486
GO_MAINTENANCE_OF_LOCATION	116	0.280472	1.21794	0.118584	0.497781	1	760	101	0.257212	0.99962	0.456818	0.646516	1	364	123	-0.356619	-1.31964	0.0481928	0.335442	1	1078
GO_POSITIVE_REGULATION_OF_PROTEIN_POLYMERIZATION	67	-0.227711	-0.923252	0.580723	0.779486	1	1850	66	-0.398794	-1.38757	0.0463822	0.319424	1	1064	75	-0.380613	-1.31946	0.0845638	0.335051	1	1913
GO_MONONUCLEAR_CELL_MIGRATION	16	0.420065	1.1949	0.24053	0.52905	1	55	#N/A	#N/A	#N/A	#N/A	#N/A	#N/A	#N/A	18	-0.508437	-1.31787	0.164129	0.337548	1	477
GO_ACTIN_NUCLEATION	28	-0.25774	-0.877163	0.658643	0.831227	1	1337	28	-0.390624	-1.12985	0.291592	0.648027	1	1289	28	-0.462592	-1.31583	0.127359	0.34084	1	1818
GO_I_KAPPAB_KINASE_NF_KAPPAB_SIGNALING	97	-0.168595	-0.733951	0.961883	0.961288	1	1565	89	-0.218944	-0.798933	0.834197	0.99169	1	757	107	-0.363897	-1.31322	0.0790514	0.34562	1	2000
GO_MAMMARY_GLAND_DEVELOPMENT	45	0.23814	0.872243	0.681818	0.922492	1	676	46	0.277365	0.945437	0.5125	0.731511	1	879	58	-0.39846	-1.3124	0.0902579	0.346646	1	1730
GO_MULTICELLULAR_ORGANISMAL_MOVEMENT	#N/A	#N/A	#N/A	#N/A	#N/A	#N/A	#N/A	15	-0.600338	-1.52525	0.0357143	0.190844	1	245	16	-0.516698	-1.31109	0.153976	0.348789	1	1052
GO_CELLULAR_LIPID_METABOLIC_PROCESS	355	0.346347	1.70946	0	0.0653822	0.996	1148	305	-0.335522	-1.44323	0.0016835	0.253162	1	800	402	-0.318878	-1.30946	0.0156951	0.351619	1	1379
GO_GLYCOPROTEIN_BIOSYNTHETIC_PROCESS	117	0.36333	1.55068	0.00341297	0.149696	1	1282	104	-0.47407	-1.77044	0	0.0699177	0.923	848	129	-0.35627	-1.30867	0.0694445	0.352598	1	747
GO_INTERLEUKIN_2_PRODUCTION	19	-0.45973	-1.36447	0.133745	0.263571	1	1277	18	0.677475	1.87397	0.00207469	0.0736835	0.593	577	19	-0.497059	-1.30862	0.13828	0.351935	1	908
GO_RESPONSE_TO_EXTRACELLULAR_STIMULUS	179	0.265359	1.21938	0.102867	0.500509	1	1189	161	-0.305476	-1.22722	0.0934426	0.518784	1	1026	210	-0.333688	-1.30773	0.0533808	0.3532	1	1304
GO_ANION_TRANSPORT	156	0.416053	1.86248	0	0.0227736	0.702	1027	147	-0.421611	-1.66789	0	0.122094	1	1038	180	-0.341213	-1.30521	0.0513141	0.35788	1	1446
GO_CIRCULATORY_SYSTEM_DEVELOPMENT	293	-0.287222	-1.46654	0.00266667	0.194972	1	908	257	0.371608	1.62425	0	0.163316	1	1064	347	-0.319537	-1.30502	0.0256983	0.357504	1	1397
GO_PROTEIN_HETEROOLIGOMERIZATION	49	0.278637	1.01279	0.433028	0.770486	1	773	44	0.253593	0.854355	0.681818	0.855165	1	1098	57	-0.398845	-1.3049	0.10597	0.356976	1	657
GO_REGULATION_OF_ION_TRANSPORT	141	-0.238431	-1.0882	0.256351	0.535419	1	887	127	0.263766	1.06059	0.315166	0.569657	1	206	167	-0.341927	-1.30431	0.0417193	0.357553	1	1214
GO_CALCIUM_ION_TRANSMEMBRANE_IMPORT_INTO_CYTOSOL	28	-0.246917	-0.81742	0.726496	0.898199	1	1085	22	-0.463223	-1.26978	0.159136	0.457634	1	599	29	-0.455654	-1.30409	0.144838	0.357315	1	440
GO_REGULATION_OF_LYMPHOCYTE_MEDIATED_IMMUNITY	36	-0.296339	-1.06356	0.360262	0.567604	1	1277	36	0.302464	0.966692	0.505423	0.701506	1	878	42	-0.418201	-1.30391	0.129794	0.356971	1	868
GO_POSITIVE_REGULATION_OF_NEURON_PROJECTION_DEVELOPMENT	82	-0.30559	-1.27133	0.0892019	0.361045	1	502	75	0.428974	1.59247	0.00643777	0.182278	1	465	102	-0.362547	-1.30355	0.0736842	0.356964	1	1251
GO_POSITIVE_REGULATION_OF_I_KAPPAB_KINASE_NF_KAPPAB_SIGNALING	71	-0.197331	-0.804879	0.83956	0.912377	1	1496	64	-0.207792	-0.72347	0.938776	1	1	757	77	-0.373515	-1.3033	0.0950413	0.356768	1	1157
GO_NEURON_PROJECTION_ORGANIZATION	34	-0.298852	-1.04813	0.367117	0.590448	1	1812	31	0.431065	1.3115	0.136842	0.338383	1	615	39	-0.422483	-1.30319	0.126506	0.356238	1	2121
GO_CALCIUM_MEDIATED_SIGNALING	50	-0.292866	-1.10698	0.313152	0.509113	1	773	40	0.448783	1.47135	0.0560345	0.262546	1	91	58	-0.397326	-1.30318	0.0954416	0.355495	1	1711
GO_EXTRINSIC_APOPTOTIC_SIGNALING_PATHWAY_VIA_DEATH_DOMAIN_RECEPTORS	39	-0.331436	-1.19878	0.205689	0.426894	1	1288	37	0.403372	1.29061	0.111579	0.355344	1	660	44	-0.416632	-1.30262	0.111455	0.355983	1	1157
GO_NEGATIVE_REGULATION_OF_NEURON_PROJECTION_DEVELOPMENT	39	-0.307893	-1.12324	0.277778	0.484463	1	1120	34	0.371831	1.18206	0.226415	0.444167	1	216	50	-0.405262	-1.30245	0.11747	0.355602	1	1774
GO_PROTEIN_MATURATION	124	0.274298	1.18727	0.18928	0.543389	1	1025	107	0.232233	0.894374	0.705463	0.803598	1	1168	141	-0.346592	-1.30208	0.0660848	0.35568	1	490
GO_RESPONSE_TO_METAL_ION	131	0.207617	0.915983	0.659011	0.862215	1	620	124	-0.264508	-1.01108	0.422067	0.794239	1	479	150	-0.344657	-1.30137	0.0642769	0.356558	1	658
GO_EPIDERMIS_DEVELOPMENT	105	0.260188	1.10312	0.27226	0.645458	1	1486	92	0.258787	0.99277	0.450801	0.655797	1	394	120	-0.359133	-1.29969	0.062982	0.359502	1	1167
GO_CELL_CELL_JUNCTION_ASSEMBLY	52	0.355881	1.32676	0.105072	0.375992	1	555	49	-0.32185	-1.05477	0.378906	0.761929	1	355	58	-0.388318	-1.29931	0.11127	0.35954	1	822
GO_RESPONSE_TO_BIOTIC_STIMULUS	274	-0.213571	-1.07406	0.248768	0.555875	1	439	249	0.232973	1.02389	0.369393	0.61856	1	651	305	-0.322486	-1.29864	0.0246637	0.360097	1	835
GO_MONOCARBOXYLIC_ACID_METABOLIC_PROCESS	196	0.283951	1.31838	0.0291595	0.38812	1	797	188	-0.416313	-1.69309	0	0.102533	1	952	219	-0.331917	-1.29858	0.0391459	0.359449	1	1352
GO_COFACTOR_METABOLIC_PROCESS	235	-0.246717	-1.21076	0.0853081	0.41686	1	1028	223	-0.4213	-1.74147	0	0.0836366	0.965	1284	259	-0.326662	-1.29808	0.0373832	0.359749	1	1221
GO_POSITIVE_REGULATION_OF_GTPASE_ACTIVITY	141	-0.273122	-1.26126	0.0526316	0.366069	1	1129	131	0.19011	0.766384	0.951276	0.932082	1	1191	167	-0.341939	-1.29738	0.0460772	0.36055	1	1866
GO_REGULATION_OF_APOPTOTIC_SIGNALING_PATHWAY	184	0.206368	0.950991	0.573192	0.824216	1	1102	170	0.243479	1.0055	0.45974	0.639601	1	811	204	-0.331348	-1.2966	0.0488401	0.361517	1	1218
GO_NEGATIVE_REGULATION_OF_CYTOSKELETON_ORGANIZATION	62	-0.326992	-1.31288	0.0764045	0.318486	1	1004	58	0.272192	0.947889	0.564935	0.728825	1	360	65	-0.384921	-1.29609	0.0991735	0.361911	1	1617
GO_GLAND_MORPHOGENESIS	37	0.273602	0.942694	0.56367	0.83462	1	506	36	0.433052	1.41085	0.0568928	0.286238	1	712	46	-0.414845	-1.29538	0.130178	0.362801	1	1521
GO_GLUTATHIONE_METABOLIC_PROCESS	24	-0.435418	-1.39765	0.0929293	0.239589	1	909	23	-0.702829	-1.98954	0	0.0087378	0.12	667	25	-0.464994	-1.29534	0.149847	0.362145	1	234
GO_POSITIVE_REGULATION_OF_CELL_DEATH	249	-0.164161	-0.81541	0.9375	0.900129	1	1376	225	0.293073	1.26491	0.0534351	0.368731	1	836	283	-0.320757	-1.29405	0.0259434	0.364261	1	1157
GO_RESPONSE_TO_CALCIUM_ION	56	0.317433	1.18786	0.179024	0.543426	1	1236	54	0.327347	1.12275	0.276956	0.504658	1	710	62	-0.384902	-1.29184	0.129577	0.368477	1	1252
GO_REGULATION_OF_LEUKOCYTE_DEGRANULATION	#N/A	#N/A	#N/A	#N/A	#N/A	#N/A	#N/A	#N/A	#N/A	#N/A	#N/A	#N/A	#N/A	#N/A	15	-0.513997	-1.29137	0.172881	0.368802	1	2191
GO_ENDOSOME_ORGANIZATION	49	-0.26238	-0.991605	0.475054	0.67381	1	2146	51	-0.213305	-0.699019	0.9319	1	1	85	57	-0.393192	-1.28962	0.120448	0.371842	1	1322
GO_T_CELL_ACTIVATION	112	-0.227967	-1.01694	0.431421	0.634209	1	1307	106	0.344584	1.35502	0.037037	0.321228	1	575	136	-0.346204	-1.28858	0.0691421	0.373413	1	1416
GO_PROSTATE_GLAND_DEVELOPMENT	#N/A	#N/A	#N/A	#N/A	#N/A	#N/A	#N/A	#N/A	#N/A	#N/A	#N/A	#N/A	#N/A	#N/A	17	-0.504314	-1.28838	0.151667	0.373075	1	149
GO_REGULATION_OF_POSTSYNAPTIC_MEMBRANE_NEUROTRANSMITTER_RECEPTOR_LEVELS	27	-0.180186	-0.597195	0.977273	0.997893	1	694	22	0.2679	0.757273	0.803965	0.939311	1	351	30	-0.43652	-1.28791	0.152542	0.373325	1	2212
GO_PROTEIN_AUTOPHOSPHORYLATION	86	0.193908	0.796925	0.843373	0.966506	1	544	74	0.271544	1.01513	0.409836	0.625975	1	1032	99	-0.359691	-1.28778	0.0944149	0.372894	1	1859
GO_REACTIVE_OXYGEN_SPECIES_BIOSYNTHETIC_PROCESS	35	0.279644	0.982118	0.474061	0.812722	1	165	32	0.326122	1.00514	0.432203	0.639101	1	150	39	-0.42597	-1.28515	0.132283	0.378165	1	822
GO_RECEPTOR_CATABOLIC_PROCESS	18	0.329428	0.948464	0.524178	0.827304	1	873	18	0.189405	0.515822	0.982979	0.996766	1	1271	20	-0.487055	-1.282	0.184211	0.384673	1	2213
GO_REGULATION_OF_IMMUNE_RESPONSE	327	-0.323032	-1.65907	0	0.0992684	1	1504	306	0.24591	1.09973	0.195373	0.52888	1	779	369	-0.312231	-1.28106	0.0264317	0.386059	1	986
GO_RESPONSE_TO_CARBOHYDRATE	90	-0.312201	-1.33941	0.055814	0.285331	1	958	80	-0.237379	-0.855404	0.756432	0.994576	1	277	106	-0.357845	-1.28096	0.0878828	0.385517	1	1418
GO_MEMBRANE_LIPID_BIOSYNTHETIC_PROCESS	58	0.573631	2.19065	0	0.000988019	0.012	857	48	0.271501	0.924175	0.56621	0.761349	1	854	65	-0.378456	-1.28006	0.119534	0.386796	1	1379
GO_CELLULAR_RESPONSE_TO_AMINO_ACID_STIMULUS	27	0.341732	1.13345	0.287619	0.599276	1	781	23	-0.307335	-0.853888	0.681979	0.996431	1	554	31	-0.435882	-1.27955	0.148499	0.387296	1	1177
GO_NEGATIVE_REGULATION_OF_CELL_MORPHOGENESIS_INVOLVED_IN_DIFFERENTIATION	24	-0.449532	-1.40569	0.0909091	0.237766	1	1120	18	-0.385152	-1.02762	0.398438	0.784899	1	677	30	-0.442033	-1.2795	0.141046	0.386619	1	1774
GO_PEROXISOMAL_TRANSPORT	42	0.437039	1.57212	0.0148699	0.132104	1	1279	40	-0.460888	-1.46348	0.0536044	0.23554	1	611	49	-0.401764	-1.27728	0.117221	0.39102	1	928
GO_ANTIMICROBIAL_HUMORAL_RESPONSE	19	-0.529785	-1.57813	0.0387097	0.135671	1	1044	16	0.436037	1.12824	0.306522	0.503416	1	2	22	-0.467111	-1.27719	0.153846	0.390429	1	135
GO_PROTEIN_LOCALIZATION_TO_LYSOSOME	23	-0.286131	-0.912829	0.550976	0.789679	1	3	22	-0.200881	-0.561189	0.975191	1	1	989	27	-0.446624	-1.27638	0.154688	0.39155	1	822
GO_TUBE_DEVELOPMENT	280	-0.208271	-1.04663	0.306878	0.592951	1	908	250	0.366241	1.60935	0	0.17221	1	920	333	-0.316475	-1.27575	0.040724	0.392208	1	1397
GO_POSITIVE_REGULATION_OF_JNK_CASCADE	37	0.240761	0.830203	0.73211	0.954022	1	675	29	0.380166	1.14436	0.255556	0.485117	1	1271	40	-0.412852	-1.27529	0.158358	0.392465	1	213
GO_SMOOTH_MUSCLE_CONTRACTION	20	-0.27636	-0.855805	0.66879	0.853429	1	1341	17	0.562322	1.5188	0.0515695	0.224079	1	759	21	-0.474298	-1.27415	0.164251	0.394196	1	1371
GO_NEGATIVE_REGULATION_OF_SECRETION	51	0.249858	0.932529	0.580524	0.837964	1	743	53	-0.254826	-0.850404	0.721223	0.992644	1	1217	59	-0.382032	-1.27348	0.122126	0.394969	1	1503
GO_SYNAPSE_ASSEMBLY	29	-0.274084	-0.921582	0.570806	0.779988	1	1804	24	0.341128	0.966552	0.504484	0.700412	1	976	39	-0.425137	-1.2724	0.153046	0.396667	1	1823
GO_SEQUESTERING_OF_CALCIUM_ION	33	0.250303	0.838304	0.740072	0.947568	1	992	26	-0.350336	-1.0236	0.403169	0.788324	1	715	34	-0.433053	-1.27164	0.146154	0.397578	1	1889
GO_LYMPHOCYTE_COSTIMULATION	17	0.352691	1.00773	0.445872	0.777512	1	428	15	0.519273	1.33258	0.141328	0.328109	1	860	18	-0.489064	-1.27148	0.161667	0.39716	1	1940
GO_GLIAL_CELL_MIGRATION	20	0.289801	0.873417	0.633962	0.920888	1	1275	19	0.624328	1.7449	0.00865801	0.113355	0.979	1163	22	-0.45794	-1.2703	0.197595	0.399036	1	1908
GO_APOPTOTIC_SIGNALING_PATHWAY	260	0.205982	0.989871	0.487562	0.798918	1	1102	237	0.249287	1.08285	0.219753	0.550776	1	817	289	-0.313936	-1.27028	0.0529954	0.398293	1	940
GO_REGULATION_OF_STRIATED_MUSCLE_CONTRACTION	29	0.311222	1.00917	0.45488	0.774479	1	302	27	-0.571164	-1.6561	0.0130354	0.125639	1	722	30	-0.439031	-1.26949	0.156646	0.39937	1	1101
GO_POSITIVE_REGULATION_OF_AXON_EXTENSION	#N/A	#N/A	#N/A	#N/A	#N/A	#N/A	#N/A	#N/A	#N/A	#N/A	#N/A	#N/A	#N/A	#N/A	17	-0.494458	-1.26934	0.177446	0.398971	1	1660
GO_REGULATION_OF_ION_TRANSMEMBRANE_TRANSPORT	100	-0.293628	-1.28056	0.0734967	0.350191	1	1085	91	-0.281628	-1.03772	0.381944	0.78548	1	514	118	-0.350302	-1.26894	0.0920882	0.39906	1	1408
GO_REGULATION_OF_CYTOSOLIC_CALCIUM_ION_CONCENTRATION	58	0.315692	1.18961	0.178439	0.540219	1	457	50	-0.283562	-0.937962	0.552536	0.902018	1	605	59	-0.383833	-1.26893	0.12605	0.39829	1	1817
GO_INTERLEUKIN_1_BETA_PRODUCTION	15	0.420403	1.18604	0.246729	0.54017	1	125	#N/A	#N/A	#N/A	#N/A	#N/A	#N/A	#N/A	15	-0.507373	-1.26866	0.187602	0.398089	1	1330
GO_CELLULAR_MODIFIED_AMINO_ACID_BIOSYNTHETIC_PROCESS	24	-0.303762	-0.990597	0.455752	0.67518	1	1259	23	-0.391231	-1.11178	0.321905	0.673664	1	1047	26	-0.453164	-1.26854	0.164363	0.397591	1	1177
GO_AMYLOID_BETA_METABOLIC_PROCESS	18	-0.555349	-1.66334	0.010142	0.0968584	1	72	16	0.244332	0.631328	0.928571	0.988094	1	478	20	-0.475842	-1.26786	0.162119	0.398345	1	822
GO_REGULATION_OF_SMALL_GTPASE_MEDIATED_SIGNAL_TRANSDUCTION	116	-0.313474	-1.3983	0.0204082	0.240041	1	1584	100	0.249411	0.965736	0.525463	0.700426	1	753	137	-0.342981	-1.26781	0.0731071	0.397702	1	1829
GO_NEURON_MIGRATION	36	-0.343627	-1.21959	0.15625	0.410281	1	1584	33	0.441296	1.37621	0.0819328	0.307559	1	733	42	-0.40998	-1.26764	0.136713	0.397303	1	1985
GO_REGULATION_OF_TRANSMEMBRANE_TRANSPORT	127	-0.256607	-1.15378	0.17321	0.449965	1	887	114	-0.267541	-1.00948	0.43739	0.795505	1	514	152	-0.33575	-1.26731	0.0790123	0.397308	1	1408
GO_POSITIVE_REGULATION_OF_CYTOSKELETON_ORGANIZATION	101	-0.207942	-0.902803	0.672606	0.801048	1	1850	95	-0.267407	-1.0012	0.438898	0.798015	1	1064	111	-0.348654	-1.26684	0.106734	0.39762	1	1078
GO_CELLULAR_COMPONENT_MAINTENANCE	22	0.385143	1.1755	0.237154	0.547267	1	972	22	-0.309302	-0.87044	0.649351	0.978341	1	1210	25	-0.457499	-1.2667	0.158462	0.397194	1	2481
GO_ORGANIC_ANION_TRANSPORT	119	0.479904	2.04526	0	0.0035133	0.092	1059	116	-0.446477	-1.72613	0	0.0900694	0.986	1038	140	-0.338875	-1.26663	0.100509	0.396617	1	1214
GO_POSITIVE_REGULATION_OF_RESPONSE_TO_WOUNDING	17	-0.529274	-1.55396	0.0342612	0.147612	1	242	#N/A	#N/A	#N/A	#N/A	#N/A	#N/A	#N/A	23	-0.460962	-1.26639	0.1808	0.396413	1	1521
GO_NEURON_DEVELOPMENT	314	-0.225727	-1.1508	0.094431	0.453821	1	1618	292	0.307304	1.36837	0.0078125	0.314114	1	1061	382	-0.306805	-1.26543	0.0286029	0.397844	1	1466
GO_RESPONSE_TO_INORGANIC_SUBSTANCE	204	-0.202692	-0.995332	0.444988	0.668252	1	1574	194	0.21502	0.908355	0.723971	0.78783	1	771	239	-0.319505	-1.26543	0.0494572	0.397108	1	660
GO_RESPONSE_TO_MISFOLDED_PROTEIN	15	-0.316598	-0.887407	0.605042	0.820513	1	786	#N/A	#N/A	#N/A	#N/A	#N/A	#N/A	#N/A	15	-0.513278	-1.26359	0.189769	0.400617	1	21
GO_ANTIBIOTIC_METABOLIC_PROCESS	31	-0.413749	-1.38689	0.0718954	0.247698	1	1327	32	-0.417549	-1.28372	0.141026	0.438331	1	674	36	-0.418782	-1.26278	0.167692	0.401675	1	724
GO_NEGATIVE_REGULATION_OF_DEVELOPMENTAL_GROWTH	24	-0.567593	-1.84749	0.00213675	0.0313257	0.768	570	17	-0.331359	-0.843497	0.690167	0.983318	1	977	31	-0.430151	-1.26249	0.161137	0.401583	1	952
GO_POSITIVE_REGULATION_OF_VASCULATURE_DEVELOPMENT	50	-0.430156	-1.62295	0.0045045	0.108011	1	731	37	0.450482	1.42444	0.0581897	0.279466	1	893	60	-0.382478	-1.26204	0.120344	0.401901	1	1037
GO_RESPONSE_TO_TOXIC_SUBSTANCE	186	-0.239976	-1.14538	0.172152	0.462281	1	931	176	-0.336184	-1.37043	0.025729	0.334298	1	991	212	-0.323416	-1.26199	0.0661253	0.401276	1	1407
GO_ACTIVATION_OF_IMMUNE_RESPONSE	231	-0.349505	-1.73148	0	0.0632035	0.993	1408	215	0.254001	1.08726	0.231362	0.548506	1	651	258	-0.316164	-1.26184	0.0518257	0.400868	1	1393
GO_AMINO_ACID_ACTIVATION	45	0.258792	0.95526	0.528233	0.824266	1	2124	42	-0.251117	-0.800627	0.787671	0.993384	1	1294	47	-0.402288	-1.26149	0.157122	0.400914	1	1180
GO_POSITIVE_REGULATION_OF_CYTOKINE_PRODUCTION	125	-0.252406	-1.14831	0.169374	0.458265	1	589	111	0.213397	0.841594	0.816832	0.865844	1	779	143	-0.335571	-1.26072	0.0754717	0.401928	1	870
GO_RESPONSE_TO_ETHANOL	44	0.252166	0.899483	0.639098	0.87835	1	337	40	-0.447068	-1.42091	0.0594059	0.274332	1	318	50	-0.392571	-1.26015	0.145038	0.402472	1	245
GO_PROTEIN_DEPOLYMERIZATION	53	-0.237309	-0.93126	0.598712	0.765318	1	1812	47	0.433707	1.47247	0.0321839	0.262157	1	367	57	-0.380644	-1.25868	0.121345	0.405141	1	618
GO_RESPONSE_TO_ANTIBIOTIC	131	-0.259644	-1.18118	0.132992	0.430548	1	533	117	-0.266693	-1.03169	0.379182	0.787458	1	377	149	-0.334842	-1.25831	0.0842491	0.405148	1	835
GO_NEGATIVE_REGULATION_OF_DEVELOPMENTAL_PROCESS	238	-0.284818	-1.3932	0.00250627	0.243157	1	1081	196	0.316618	1.35084	0.0120482	0.324919	1	779	271	-0.317114	-1.25761	0.056582	0.406003	1	1092
GO_RECEPTOR_LOCALIZATION_TO_SYNAPSE	17	0.391199	1.10898	0.3371	0.635673	1	906	15	0.44946	1.15607	0.289256	0.466212	1	476	20	-0.462489	-1.25755	0.189015	0.405346	1	2168
GO_ESTABLISHMENT_OR_MAINTENANCE_OF_BIPOLAR_CELL_POLARITY	26	-0.187642	-0.606958	0.958057	0.999442	1	2119	26	0.468405	1.37613	0.0968468	0.306667	1	476	27	-0.442065	-1.25746	0.175655	0.40483	1	1155
GO_MYELOID_LEUKOCYTE_ACTIVATION	304	0.198752	0.967197	0.556439	0.816372	1	792	286	-0.290606	-1.24186	0.05625	0.493956	1	1181	323	-0.309192	-1.25601	0.0359147	0.407422	1	870
GO_LIPID_MODIFICATION	99	0.247172	1.02963	0.390785	0.749326	1	1315	91	-0.449519	-1.62767	0.00536673	0.137737	1	1162	119	-0.345889	-1.25576	0.107053	0.407289	1	1789
GO_RESPONSE_TO_HYDROGEN_PEROXIDE	66	0.194112	0.758665	0.885338	0.980208	1	1273	58	-0.267227	-0.896136	0.661844	0.966115	1	377	72	-0.36825	-1.25547	0.125	0.407211	1	1349
GO_REGULATION_OF_PROTEIN_COMPLEX_DISASSEMBLY	53	-0.209659	-0.816625	0.809524	0.898807	1	882	50	0.33319	1.11991	0.269406	0.508507	1	367	57	-0.385595	-1.25468	0.132159	0.408378	1	1617
GO_SMOOTH_MUSCLE_CELL_MIGRATION	22	-0.454212	-1.42077	0.059322	0.228207	1	1515	23	0.421976	1.227	0.196035	0.391243	1	1122	28	-0.4447	-1.25456	0.156495	0.407916	1	1077
GO_POSITIVE_REGULATION_OF_LYMPHOCYTE_DIFFERENTIATION	19	-0.55806	-1.66153	0.0169492	0.0975192	1	1196	16	-0.44831	-1.16621	0.259766	0.60712	1	637	25	-0.450905	-1.25445	0.171472	0.407401	1	692
GO_REGULATION_OF_ACTIN_FILAMENT_BASED_MOVEMENT	16	0.449118	1.24479	0.182331	0.48052	1	1093	16	-0.551018	-1.41639	0.0897196	0.280517	1	722	17	-0.490425	-1.25306	0.2	0.409921	1	1845
GO_REGULATION_OF_CELL_KILLING	19	-0.302194	-0.913524	0.560575	0.790187	1	315	16	-0.37439	-0.957702	0.505155	0.873923	1	377	20	-0.472322	-1.25162	0.177446	0.412584	1	868
GO_REGULATION_OF_GASTRULATION	#N/A	#N/A	#N/A	#N/A	#N/A	#N/A	#N/A	#N/A	#N/A	#N/A	#N/A	#N/A	#N/A	#N/A	18	-0.488953	-1.25138	0.177665	0.412424	1	46
GO_OLIGODENDROCYTE_DEVELOPMENT	15	-0.451965	-1.26673	0.194561	0.363747	1	3	16	-0.543393	-1.39611	0.0976059	0.306494	1	1938	18	-0.491926	-1.25029	0.179365	0.414366	1	1028
GO_POSITIVE_REGULATION_OF_INSULIN_SECRETION	21	-0.535009	-1.65738	0.0243363	0.0989534	1	730	20	-0.526787	-1.42731	0.0830258	0.266412	1	565	28	-0.429949	-1.2492	0.182677	0.416196	1	1077
GO_RAB_PROTEIN_SIGNAL_TRANSDUCTION	30	0.561959	1.85954	0.00175747	0.0228346	0.707	1125	29	-0.513601	-1.5318	0.0311355	0.191361	1	1495	36	-0.415029	-1.24815	0.163077	0.417885	1	1431
GO_PROTEIN_TRANSMEMBRANE_IMPORT_INTO_INTRACELLULAR_ORGANELLE	23	0.768118	2.40105	0	0	0	1238	16	0.273572	0.739924	0.817987	0.946829	1	711	23	-0.447243	-1.24682	0.186603	0.420304	1	212
GO_REGULATION_OF_T_CELL_MEDIATED_IMMUNITY	15	0.274814	0.781103	0.734104	0.975598	1	1532	#N/A	#N/A	#N/A	#N/A	#N/A	#N/A	#N/A	17	-0.491373	-1.24655	0.203279	0.420179	1	868
GO_METAL_ION_HOMEOSTASIS	161	0.374478	1.69457	0	0.0719851	0.998	1283	146	-0.237477	-0.933788	0.609271	0.909234	1	789	175	-0.322483	-1.24617	0.0883055	0.420301	1	1085
GO_PROTON_TRANSMEMBRANE_TRANSPORT	57	0.3252	1.21284	0.179775	0.504547	1	1067	56	-0.511485	-1.74537	0.00558659	0.083162	0.962	783	63	-0.373992	-1.24581	0.142053	0.420377	1	1246
GO_PROTEIN_LOCALIZATION_TO_VACUOLE	38	-0.289888	-1.03115	0.400438	0.611847	1	100	38	0.300203	0.975837	0.494432	0.684159	1	1250	44	-0.400239	-1.24579	0.159265	0.419663	1	1554
GO_NEGATIVE_REGULATION_OF_TRANSMEMBRANE_RECEPTOR_PROTEIN_SERINE_THREONINE_KINASE_SIGNALING_PATHWAY	27	0.365871	1.16266	0.254864	0.563941	1	213	23	0.303363	0.870454	0.616495	0.83161	1	1144	29	-0.427836	-1.24349	0.188563	0.424469	1	833
GO_PEROXISOME_ORGANIZATION	47	0.435389	1.58401	0.0142602	0.129457	1	1279	45	-0.45851	-1.48393	0.0242086	0.215172	1	611	57	-0.37646	-1.24332	0.152299	0.424163	1	928
GO_EXTRACELLULAR_VESICLE_BIOGENESIS	16	-0.333856	-0.958304	0.494553	0.726132	1	2025	15	-0.48467	-1.22831	0.219368	0.517939	1	1504	16	-0.49974	-1.24326	0.211447	0.423549	1	1292
GO_INTERLEUKIN_1_PRODUCTION	20	0.368616	1.09673	0.330693	0.659989	1	125	18	-0.583246	-1.54892	0.0339623	0.187139	1	281	20	-0.469656	-1.24301	0.191489	0.423385	1	570
GO_RESPONSE_TO_TUMOR_NECROSIS_FACTOR	123	-0.445672	-2.00149	0	0.00853536	0.216	1574	106	0.284777	1.12366	0.22449	0.504719	1	626	132	-0.329618	-1.2427	0.105263	0.423407	1	1366
GO_MITOCHONDRIAL_CALCIUM_ION_HOMEOSTASIS	15	0.372241	1.02397	0.432692	0.754982	1	1153	16	-0.460507	-1.20476	0.228283	0.568151	1	1122	15	-0.502729	-1.24175	0.216443	0.424937	1	711
GO_CELLULAR_RESPONSE_TO_NITROGEN_COMPOUND	228	0.194302	0.915768	0.668309	0.860191	1	873	206	-0.230915	-0.952616	0.585691	0.884121	1	1174	262	-0.308964	-1.24149	0.0834299	0.424843	1	1393
GO_CELLULAR_PROTEIN_COMPLEX_DISASSEMBLY	148	0.336158	1.50538	0.0033389	0.178987	1	1622	138	-0.223971	-0.875245	0.756856	0.978056	1	1788	154	-0.325706	-1.241	0.115764	0.425174	1	1690
GO_REGULATION_OF_CALCIUM_ION_TRANSPORT_INTO_CYTOSOL	23	0.336663	1.0576	0.36	0.722235	1	47	20	-0.378813	-1.03126	0.425	0.786909	1	510	24	-0.444582	-1.24066	0.191654	0.425197	1	288
GO_CYTOSOLIC_TRANSPORT	95	-0.217809	-0.953853	0.5625	0.729807	1	1955	89	0.189839	0.720279	0.959731	0.957796	1	1339	103	-0.344659	-1.23921	0.122503	0.428072	1	1512
GO_RESPONSE_TO_ORGANIC_CYCLIC_COMPOUND	305	0.204088	0.99632	0.45705	0.792277	1	689	279	-0.287316	-1.22839	0.0655226	0.519848	1	800	343	-0.306696	-1.23916	0.0570175	0.427449	1	1312
GO_MAINTENANCE_OF_LOCATION_IN_CELL	48	0.348809	1.27561	0.118182	0.443962	1	759	46	-0.254534	-0.830893	0.765734	0.978747	1	696	51	-0.394191	-1.23908	0.162518	0.426887	1	1045
GO_CARBOHYDRATE_DERIVATIVE_TRANSPORT	26	0.409353	1.31019	0.121212	0.398448	1	1152	24	-0.652006	-1.83305	0	0.0504097	0.7	770	31	-0.426368	-1.23858	0.174114	0.427331	1	765
GO_CEREBRAL_CORTEX_DEVELOPMENT	35	0.357796	1.23336	0.164773	0.494059	1	651	36	0.510558	1.63573	0.00896861	0.161707	1	1085	47	-0.393008	-1.23833	0.176119	0.42722	1	1451
GO_GLYCOPROTEIN_METABOLIC_PROCESS	46	0.352127	1.29033	0.116608	0.424839	1	1409	35	-0.478862	-1.50522	0.0291439	0.203597	1	994	52	-0.382583	-1.23741	0.174298	0.428709	1	1122
GO_PATTERN_RECOGNITION_RECEPTOR_SIGNALING_PATHWAY	76	-0.286725	-1.18855	0.157113	0.428186	1	1467	71	0.303096	1.11405	0.270642	0.511638	1	651	85	-0.350091	-1.23681	0.144385	0.429371	1	1365
GO_NEUROMUSCULAR_JUNCTION_DEVELOPMENT	17	-0.177274	-0.525655	0.987207	1	1	1713	18	0.282571	0.775238	0.76569	0.923323	1	688	18	-0.48152	-1.23679	0.194444	0.428677	1	1240
GO_ENDOMEMBRANE_SYSTEM_ORGANIZATION	233	0.201936	0.945642	0.600677	0.832817	1	1031	221	0.163949	0.716391	0.997443	0.959953	1	1111	255	-0.313199	-1.2364	0.0714286	0.428829	1	1341
GO_LIPID_BIOSYNTHETIC_PROCESS	279	0.408136	1.99162	0	0.00657799	0.187	964	241	-0.265321	-1.1239	0.183775	0.656198	1	1112	320	-0.306511	-1.23639	0.0637088	0.428115	1	1429
GO_P38MAPK_CASCADE	17	-0.283702	-0.810804	0.73431	0.904043	1	597	#N/A	#N/A	#N/A	#N/A	#N/A	#N/A	#N/A	18	-0.481387	-1.23575	0.210702	0.4289	1	953
GO_REGULATION_OF_LEUKOCYTE_MEDIATED_IMMUNITY	51	-0.239966	-0.926873	0.61573	0.772259	1	1174	52	0.269191	0.936779	0.575372	0.747176	1	777	59	-0.376705	-1.23563	0.167894	0.428418	1	868
GO_PROTEIN_TRANSMEMBRANE_TRANSPORT	42	0.578293	2.09248	0	0.00195995	0.045	1294	33	-0.175927	-0.527891	0.992424	1	1	1084	44	-0.388369	-1.23518	0.172566	0.428688	1	396
GO_RESPONSE_TO_DRUG	334	0.235543	1.1486	0.139116	0.583388	1	647	306	-0.306535	-1.31877	0.0192	0.386788	1	1043	377	-0.302046	-1.23518	0.0621592	0.427957	1	1395
GO_CELLULAR_RESPONSE_TO_ORGANIC_CYCLIC_COMPOUND	187	-0.243605	-1.16383	0.105012	0.444181	1	1031	166	-0.223074	-0.889597	0.724876	0.967988	1	800	212	-0.31873	-1.23407	0.0953516	0.429806	1	1389
GO_ORGANIC_ACID_METABOLIC_PROCESS	439	0.193387	0.978684	0.549689	0.813047	1	1054	417	-0.400708	-1.77977	0	0.0680765	0.903	952	475	-0.296387	-1.23398	0.0369164	0.429248	1	1359
GO_STEROL_TRANSPORT	33	0.307878	1.02777	0.420956	0.752096	1	1133	31	-0.313887	-0.927695	0.548161	0.918475	1	271	38	-0.402984	-1.2338	0.180995	0.42898	1	1077
GO_SPROUTING_ANGIOGENESIS	26	-0.342601	-1.11873	0.28355	0.489012	1	1196	24	0.398828	1.16542	0.262397	0.457447	1	476	30	-0.427051	-1.233	0.189853	0.43	1	867
GO_POSITIVE_REGULATION_OF_CELL_POPULATION_PROLIFERATION	261	-0.270663	-1.36001	0.0131926	0.264189	1	1196	226	0.323772	1.40032	0.0152672	0.29033	1	725	303	-0.305807	-1.23291	0.0615735	0.429485	1	813
GO_LIPID_LOCALIZATION	118	0.317144	1.35946	0.0295139	0.343078	1	1054	105	-0.273038	-1.00856	0.449557	0.792886	1	713	134	-0.332305	-1.23199	0.0987013	0.430888	1	1320
GO_TUBE_MORPHOGENESIS	222	-0.225148	-1.09697	0.200501	0.521544	1	1201	203	0.39391	1.69949	0	0.126492	0.998	920	267	-0.308653	-1.23069	0.079096	0.433105	1	1037
GO_LACTATION	22	0.287876	0.886004	0.646296	0.901516	1	1170	20	0.372365	1.05797	0.4	0.573182	1	652	23	-0.450594	-1.23066	0.187898	0.432458	1	1730
GO_PROTEIN_TARGETING_TO_VACUOLE	26	0.300439	0.974932	0.502783	0.812933	1	698	25	-0.265844	-0.756429	0.827523	1	1	1201	28	-0.430621	-1.23032	0.189935	0.432578	1	1482
GO_AMINE_METABOLIC_PROCESS	66	-0.502636	-2.00746	0	0.00846146	0.203	1487	61	-0.423577	-1.43958	0.0272232	0.254087	1	597	71	-0.358363	-1.22841	0.155172	0.436653	1	655
GO_MITOCHONDRION_LOCALIZATION	22	0.321493	0.977465	0.512524	0.812547	1	885	19	0.572814	1.55574	0.0472973	0.196486	1	141	23	-0.449295	-1.22759	0.209449	0.437884	1	1697
GO_REGULATION_OF_TRANS_SYNAPTIC_SIGNALING	95	0.270416	1.13549	0.22028	0.596473	1	743	92	0.267552	1.04209	0.348786	0.5958	1	301	118	-0.336354	-1.22736	0.11726	0.437657	1	1773
GO_MEMORY	23	0.273773	0.840893	0.691149	0.947222	1	1303	18	0.461941	1.25516	0.162896	0.368257	1	1272	32	-0.424479	-1.22684	0.210181	0.438125	1	493
GO_REGULATION_OF_CALCIUM_ION_TRANSMEMBRANE_TRANSPORTER_ACTIVITY	22	-0.291592	-0.907026	0.602174	0.798195	1	403	21	-0.557604	-1.5291	0.0364683	0.191339	1	514	28	-0.42379	-1.22633	0.191654	0.438648	1	288
GO_RESPONSE_TO_AMINO_ACID	48	0.284348	1.04642	0.3859	0.730912	1	781	40	-0.295141	-0.93161	0.570128	0.914039	1	587	55	-0.378247	-1.22542	0.153401	0.440031	1	527
GO_KIDNEY_MORPHOGENESIS	15	0.353921	0.984806	0.478011	0.808778	1	1511	#N/A	#N/A	#N/A	#N/A	#N/A	#N/A	#N/A	18	-0.46929	-1.22518	0.205788	0.439876	1	193
GO_NEUTRAL_LIPID_METABOLIC_PROCESS	36	0.537891	1.84054	0.00191205	0.0274162	0.802	671	27	-0.383841	-1.13101	0.288679	0.646577	1	566	46	-0.383515	-1.22512	0.176383	0.43927	1	1371
GO_NEGATIVE_REGULATION_OF_I_KAPPAB_KINASE_NF_KAPPAB_SIGNALING	18	0.454845	1.30533	0.127863	0.404569	1	1022	17	-0.372326	-0.968239	0.489945	0.850714	1	135	19	-0.473503	-1.22508	0.230769	0.438649	1	1893
GO_POSITIVE_REGULATION_OF_LEUKOCYTE_DIFFERENTIATION	32	-0.397218	-1.36689	0.0829596	0.262699	1	1288	30	-0.461231	-1.35599	0.105925	0.35063	1	272	41	-0.402039	-1.22448	0.196481	0.439367	1	371
GO_ACTIVATION_OF_CYSTEINE_TYPE_ENDOPEPTIDASE_ACTIVITY_INVOLVED_IN_APOPTOTIC_PROCESS	39	0.337197	1.18634	0.201087	0.540965	1	744	32	-0.268144	-0.796941	0.771593	0.990551	1	595	38	-0.397272	-1.22437	0.199688	0.438896	1	1157
GO_ENZYME_LINKED_RECEPTOR_PROTEIN_SIGNALING_PATHWAY	331	-0.23629	-1.21209	0.0493151	0.417191	1	1150	301	0.209808	0.939618	0.648	0.741412	1	929	393	-0.295514	-1.22263	0.0546448	0.442253	1	1503
GO_HEPARAN_SULFATE_PROTEOGLYCAN_METABOLIC_PROCESS	#N/A	#N/A	#N/A	#N/A	#N/A	#N/A	#N/A	#N/A	#N/A	#N/A	#N/A	#N/A	#N/A	#N/A	16	-0.492988	-1.22246	0.220713	0.441941	1	1396
GO_REGULATION_OF_CHEMOTAXIS	51	0.275284	1.03136	0.400379	0.750078	1	55	44	0.280825	0.92581	0.569869	0.759424	1	602	57	-0.375228	-1.22194	0.162482	0.442492	1	1841
GO_POSITIVE_REGULATION_OF_RECEPTOR_MEDIATED_ENDOCYTOSIS	24	-0.494337	-1.57426	0.0263692	0.137353	1	748	22	-0.300922	-0.831311	0.732955	0.981089	1	1574	27	-0.43034	-1.22139	0.220155	0.443155	1	119
GO_HUMORAL_IMMUNE_RESPONSE	35	-0.504984	-1.83794	0	0.0327916	0.808	1044	26	0.43496	1.28391	0.138322	0.359393	1	759	42	-0.386482	-1.22103	0.172263	0.443329	1	247
GO_NEGATIVE_REGULATION_OF_APOPTOTIC_SIGNALING_PATHWAY	106	0.215192	0.93286	0.599647	0.838376	1	1102	97	-0.28115	-1.04605	0.361702	0.770455	1	566	115	-0.334441	-1.2207	0.141722	0.443352	1	724
GO_RECEPTOR_SIGNALING_PATHWAY_VIA_STAT	30	-0.200395	-0.672232	0.928721	0.988554	1	1708	25	0.434595	1.27591	0.166302	0.363701	1	991	32	-0.414922	-1.22065	0.201481	0.442771	1	692
GO_PLATELET_DERIVED_GROWTH_FACTOR_RECEPTOR_SIGNALING_PATHWAY	23	0.221178	0.678726	0.900574	1	1	1386	21	0.466816	1.30719	0.143763	0.340816	1	844	30	-0.422934	-1.22041	0.206637	0.44268	1	1092
GO_MITOCHONDRIAL_GENE_EXPRESSION	137	0.575788	2.5399	0	0	0	2039	124	-0.3218	-1.24193	0.105008	0.495847	1	1724	138	-0.325637	-1.22017	0.126923	0.442519	1	2641
GO_ESTABLISHMENT_OF_PROTEIN_LOCALIZATION_TO_VACUOLE	30	-0.32498	-1.11014	0.286652	0.50561	1	100	30	-0.18653	-0.553419	0.977099	1	1	1201	33	-0.414299	-1.22012	0.191248	0.441878	1	1554
GO_CELL_CELL_JUNCTION_ORGANIZATION	59	0.334009	1.27792	0.120504	0.443689	1	555	56	-0.297656	-1.00869	0.450262	0.794245	1	372	67	-0.363511	-1.21992	0.162568	0.441617	1	705
GO_REGULATION_OF_CARDIOCYTE_DIFFERENTIATION	#N/A	#N/A	#N/A	#N/A	#N/A	#N/A	#N/A	#N/A	#N/A	#N/A	#N/A	#N/A	#N/A	#N/A	17	-0.467766	-1.21857	0.210181	0.444135	1	1162
GO_LEUKOCYTE_MEDIATED_IMMUNITY	335	-0.197348	-1.00179	0.43401	0.654622	1	1047	321	-0.266872	-1.16521	0.106036	0.605781	1	766	359	-0.29594	-1.21768	0.0639731	0.445601	1	870
GO_B_CELL_MEDIATED_IMMUNITY	24	-0.36042	-1.1419	0.266798	0.46604	1	774	26	-0.313669	-0.902702	0.583483	0.95846	1	336	33	-0.410189	-1.21727	0.188474	0.445884	1	835
GO_RELEASE_OF_CYTOCHROME_C_FROM_MITOCHONDRIA	30	0.323927	1.09233	0.313112	0.668646	1	853	28	-0.393351	-1.15638	0.234004	0.603847	1	671	30	-0.421315	-1.21697	0.19403	0.44586	1	724
GO_REGULATION_OF_PROTEIN_OLIGOMERIZATION	19	0.34914	1.03622	0.413592	0.745538	1	864	17	-0.331609	-0.846671	0.691288	0.991271	1	608	19	-0.462341	-1.21539	0.222403	0.449043	1	408
GO_REGULATION_OF_DENDRITE_MORPHOGENESIS	27	-0.333807	-1.10844	0.311441	0.507639	1	1812	25	0.338867	0.987856	0.482979	0.662072	1	1049	33	-0.404806	-1.21519	0.219076	0.448777	1	1773
GO_NEGATIVE_REGULATION_OF_CELL_ADHESION	86	-0.328446	-1.38554	0.043578	0.247423	1	334	67	0.39615	1.4374	0.0421053	0.278657	1	896	94	-0.337966	-1.21452	0.150138	0.449719	1	1374
GO_LIPID_OXIDATION	57	0.376773	1.43296	0.0497336	0.257763	1	1382	56	-0.563037	-1.91501	0	0.0208399	0.327	1162	64	-0.362176	-1.21428	0.158345	0.449589	1	1352
GO_PIGMENTATION	35	0.231031	0.79599	0.787273	0.966776	1	532	32	-0.359741	-1.08943	0.341959	0.703475	1	651	39	-0.392186	-1.21397	0.194286	0.449613	1	927
GO_DEFENSE_RESPONSE_TO_VIRUS	74	0.290464	1.15013	0.212479	0.580592	1	509	69	0.26788	0.967788	0.510022	0.700908	1	1107	82	-0.348772	-1.21345	0.155313	0.450163	1	1295
GO_NEGATIVE_REGULATION_OF_RESPONSE_TO_CYTOKINE_STIMULUS	15	0.382118	1.0561	0.38189	0.723945	1	517	15	0.394448	1.00564	0.468951	0.639933	1	649	16	-0.480611	-1.21143	0.23229	0.454318	1	641
GO_REGULATION_OF_MUSCLE_SYSTEM_PROCESS	67	-0.266184	-1.07976	0.293182	0.547193	1	1356	61	-0.306714	-1.04157	0.387719	0.775003	1	722	75	-0.355767	-1.21051	0.160443	0.455874	1	1101
GO_NEGATIVE_REGULATION_OF_CELL_SUBSTRATE_ADHESION	25	-0.409274	-1.31383	0.136842	0.318309	1	242	16	0.514752	1.34936	0.122984	0.324959	1	310	28	-0.425529	-1.21023	0.207337	0.455905	1	477
GO_DENDRITIC_SPINE_MORPHOGENESIS	20	-0.413732	-1.26333	0.174779	0.365836	1	1812	18	0.494597	1.31358	0.140206	0.338418	1	615	23	-0.437061	-1.21005	0.223926	0.455564	1	1940
GO_REGULATION_OF_CATION_TRANSMEMBRANE_TRANSPORT	79	0.226634	0.902973	0.651408	0.878426	1	222	71	-0.298639	-1.04905	0.360281	0.77058	1	583	93	-0.342842	-1.20975	0.151351	0.455549	1	1358
GO_CELL_CELL_RECOGNITION	15	-0.275053	-0.785252	0.756813	0.929787	1	1845	16	0.478078	1.24041	0.202062	0.38111	1	109	17	-0.475241	-1.20975	0.216529	0.454821	1	670
GO_DENDRITE_MORPHOGENESIS	43	-0.292478	-1.06855	0.331169	0.563343	1	1847	40	0.31615	1.01837	0.423767	0.62234	1	1157	54	-0.373939	-1.20969	0.170663	0.45425	1	1940
GO_LYMPHOCYTE_ACTIVATION	163	-0.229262	-1.08814	0.234568	0.534848	1	1307	156	0.318001	1.32249	0.0285714	0.336323	1	671	197	-0.310105	-1.20963	0.108434	0.453697	1	1416
GO_RESPONSE_TO_ACTIVITY	24	0.303368	0.977505	0.476471	0.813892	1	198	22	-0.303807	-0.841283	0.710117	0.98503	1	452	26	-0.427658	-1.20867	0.22135	0.455257	1	226
GO_REGULATION_OF_ESTABLISHMENT_OF_PROTEIN_LOCALIZATION	270	0.177258	0.856017	0.885993	0.935951	1	665	261	0.21884	0.966311	0.555024	0.700299	1	848	305	-0.301312	-1.20799	0.0840909	0.456133	1	952
GO_G_PROTEIN_COUPLED_RECEPTOR_SIGNALING_PATHWAY	123	-0.260006	-1.15979	0.177034	0.446057	1	802	108	0.333389	1.32141	0.0570776	0.336484	1	606	144	-0.322121	-1.20785	0.13367	0.45578	1	1474
GO_MORPHOGENESIS_OF_A_POLARIZED_EPITHELIUM	69	-0.524291	-2.13996	0	0.0021403	0.037	1507	70	0.238296	0.872098	0.704805	0.830257	1	2009	73	-0.350574	-1.20665	0.188105	0.457976	1	2245
GO_SYNAPTIC_VESICLE_RECYCLING	31	0.253035	0.842293	0.687382	0.946824	1	727	27	-0.475442	-1.37554	0.0924855	0.327938	1	831	35	-0.407907	-1.20665	0.210687	0.457274	1	794
GO_CYTOKINE_MEDIATED_SIGNALING_PATHWAY	245	-0.300937	-1.49963	0.00257732	0.176359	1	1487	226	0.231106	0.999338	0.44709	0.645824	1	671	269	-0.30159	-1.20646	0.107675	0.457047	1	945
GO_REGULATION_OF_PHOSPHATASE_ACTIVITY	72	-0.297604	-1.21847	0.135632	0.410384	1	1421	67	-0.18648	-0.654872	0.966132	1	1	435	84	-0.347497	-1.20463	0.165782	0.460883	1	1231
GO_RESPONSE_TO_NITROGEN_COMPOUND	346	0.1977	0.977548	0.531646	0.815197	1	689	314	-0.300752	-1.29353	0.0208668	0.420152	1	1074	387	-0.29267	-1.20406	0.0671067	0.461538	1	1393
GO_POSITIVE_REGULATION_OF_PROTEIN_COMPLEX_ASSEMBLY	121	-0.304381	-1.38831	0.0271493	0.246975	1	1850	113	-0.271583	-1.02992	0.401724	0.787199	1	1064	133	-0.326962	-1.20324	0.145098	0.462824	1	1028
GO_AMYLOID_BETA_CLEARANCE	#N/A	#N/A	#N/A	#N/A	#N/A	#N/A	#N/A	#N/A	#N/A	#N/A	#N/A	#N/A	#N/A	#N/A	15	-0.477836	-1.20316	0.240204	0.462275	1	1418
GO_NEGATIVE_REGULATION_OF_MOLECULAR_FUNCTION	362	-0.29433	-1.52469	0	0.16376	1	1085	348	-0.20277	-0.876842	0.852941	0.982726	1	1085	429	-0.289858	-1.20286	0.0736393	0.46226	1	1231
GO_SPECIFICATION_OF_SYMMETRY	#N/A	#N/A	#N/A	#N/A	#N/A	#N/A	#N/A	#N/A	#N/A	#N/A	#N/A	#N/A	#N/A	#N/A	16	-0.483094	-1.20255	0.230294	0.462337	1	178
GO_NEUTRAL_LIPID_BIOSYNTHETIC_PROCESS	16	0.548732	1.53974	0.0453686	0.15726	1	654	#N/A	#N/A	#N/A	#N/A	#N/A	#N/A	#N/A	20	-0.453145	-1.20188	0.241706	0.463225	1	484
GO_REGULATION_OF_MITOCHONDRION_ORGANIZATION	88	0.199378	0.812996	0.856383	0.960729	1	1185	85	0.287802	1.08215	0.317241	0.551061	1	206	98	-0.339427	-1.20172	0.151798	0.462905	1	1360
GO_REGULATION_OF_CELLULAR_RESPONSE_TO_GROWTH_FACTOR_STIMULUS	72	0.206502	0.815529	0.812854	0.961026	1	1102	61	0.323672	1.15883	0.21659	0.464357	1	1144	84	-0.345717	-1.20163	0.16825	0.462423	1	1410
GO_REGULATION_OF_DEPHOSPHORYLATION	88	-0.293756	-1.24904	0.111888	0.37595	1	1421	78	0.188683	0.701519	0.967742	0.966308	1	1084	103	-0.337172	-1.19975	0.180865	0.466346	1	1013
GO_REGULATION_OF_PROTEIN_LOCALIZATION_TO_CELL_PERIPHERY	59	0.29668	1.14052	0.229803	0.589641	1	680	55	-0.243916	-0.826788	0.765653	0.973225	1	1774	66	-0.349012	-1.19955	0.176046	0.46608	1	1617
GO_TRANSMEMBRANE_RECEPTOR_PROTEIN_TYROSINE_KINASE_SIGNALING_PATHWAY	255	-0.222774	-1.10761	0.175743	0.508277	1	1150	233	0.213386	0.919687	0.688776	0.76959	1	880	297	-0.296604	-1.19815	0.099422	0.468976	1	1454
GO_REGULATION_OF_PROTEIN_LOCALIZATION	387	0.190681	0.954005	0.613527	0.822433	1	733	367	0.189455	0.862713	0.941019	0.843017	1	879	436	-0.287363	-1.19653	0.0724324	0.472287	1	1424
GO_POSITIVE_REGULATION_OF_STRESS_ACTIVATED_PROTEIN_KINASE_SIGNALING_CASCADE	48	0.249748	0.911146	0.596296	0.866024	1	675	37	0.328322	1.05603	0.358607	0.575289	1	769	51	-0.372682	-1.19459	0.200299	0.476361	1	315
GO_ANTIGEN_PROCESSING_AND_PRESENTATION_OF_PEPTIDE_OR_POLYSACCHARIDE_ANTIGEN_VIA_MHC_CLASS_II	63	-0.250823	-1.02397	0.419643	0.622063	1	2096	61	-0.187506	-0.636397	0.973958	1	1	755	67	-0.356844	-1.19402	0.195936	0.477126	1	1441
GO_REGULATION_OF_CELL_MATRIX_ADHESION	48	-0.313775	-1.18392	0.202643	0.428962	1	1120	41	0.495024	1.63114	0.0041841	0.164754	1	875	57	-0.365857	-1.1934	0.188707	0.477902	1	1150
GO_PHAGOSOME_MATURATION	20	0.247308	0.748822	0.80863	0.98413	1	608	17	0.256645	0.665085	0.900212	0.980604	1	526	19	-0.461164	-1.193	0.255319	0.478194	1	1982
GO_BLOOD_VESSEL_ENDOTHELIAL_CELL_MIGRATION	36	-0.240531	-0.866242	0.682474	0.844839	1	1196	34	0.420046	1.32988	0.113924	0.329746	1	341	40	-0.384105	-1.1928	0.199686	0.477992	1	1617
GO_RESPONSE_TO_PEPTIDE	183	0.182774	0.840138	0.873935	0.947579	1	873	164	0.233874	0.978396	0.50505	0.678965	1	977	213	-0.307537	-1.19267	0.12926	0.477569	1	1393
GO_RESPONSE_TO_MECHANICAL_STIMULUS	61	0.29234	1.12291	0.276292	0.613126	1	618	56	0.257492	0.883895	0.691415	0.816475	1	937	72	-0.344702	-1.19237	0.18169	0.477608	1	1323
GO_REGULATION_OF_DEFENSE_RESPONSE	255	-0.330935	-1.64244	0	0.102778	1	1408	234	-0.204546	-0.85674	0.851536	0.996497	1	635	277	-0.299883	-1.19205	0.0890173	0.477667	1	835
GO_NEGATIVE_REGULATION_OF_TYPE_I_INTERFERON_PRODUCTION	20	0.352906	1.05082	0.375	0.734398	1	167	17	-0.292036	-0.735415	0.813725	1	1	846	23	-0.427885	-1.19185	0.231392	0.477412	1	890
GO_RESPONSE_TO_CYTOKINE	420	-0.261108	-1.3749	0	0.258557	1	1288	391	0.256156	1.16444	0.0609418	0.458848	1	941	463	-0.289864	-1.1913	0.0628386	0.478076	1	1008
GO_POST_TRANSLATIONAL_PROTEIN_MODIFICATION	155	-0.398016	-1.8726	0	0.0273341	0.68	1487	146	-0.203842	-0.806684	0.898649	0.988812	1	557	183	-0.310438	-1.1907	0.132927	0.478825	1	505
GO_POSITIVE_REGULATION_OF_NEURON_APOPTOTIC_PROCESS	22	-0.288118	-0.903072	0.607595	0.801116	1	1604	22	-0.311854	-0.861649	0.652336	0.993273	1	200	27	-0.427776	-1.18963	0.23127	0.480806	1	679
GO_MONOVALENT_INORGANIC_CATION_TRANSPORT	124	0.308793	1.34084	0.0433996	0.369866	1	1211	113	-0.408363	-1.54077	0.00851789	0.192535	1	783	134	-0.31504	-1.18883	0.161746	0.482067	1	1265
GO_SECOND_MESSENGER_MEDIATED_SIGNALING	80	-0.21684	-0.896481	0.682713	0.810487	1	570	69	0.383952	1.39736	0.0438799	0.294685	1	110	96	-0.335146	-1.18871	0.189516	0.481612	1	1668
GO_RESPONSE_TO_OXYGEN_RADICAL	#N/A	#N/A	#N/A	#N/A	#N/A	#N/A	#N/A	#N/A	#N/A	#N/A	#N/A	#N/A	#N/A	#N/A	16	-0.479291	-1.18813	0.240188	0.482366	1	234
GO_TOLL_LIKE_RECEPTOR_SIGNALING_PATHWAY	53	-0.315583	-1.23353	0.134783	0.39345	1	1565	51	0.346901	1.19502	0.164859	0.42769	1	651	58	-0.363237	-1.18705	0.213296	0.484433	1	1365
GO_HORMONE_BIOSYNTHETIC_PROCESS	21	0.482524	1.45137	0.0747663	0.234211	1	254	19	-0.633011	-1.70941	0.00912409	0.0936583	0.999	897	24	-0.431374	-1.18519	0.251572	0.488492	1	2667
GO_REGULATION_OF_BLOOD_PRESSURE	31	0.296962	0.992644	0.446328	0.79924	1	618	31	0.416335	1.31293	0.119826	0.338055	1	614	35	-0.389281	-1.18334	0.237179	0.492406	1	593
GO_NEUROTRANSMITTER_METABOLIC_PROCESS	41	0.342513	1.22958	0.151737	0.497337	1	306	37	0.250994	0.809674	0.768421	0.899367	1	575	45	-0.374574	-1.18289	0.201767	0.492829	1	822
GO_MAMMARY_GLAND_MORPHOGENESIS	#N/A	#N/A	#N/A	#N/A	#N/A	#N/A	#N/A	15	0.384642	0.96174	0.522678	0.707108	1	678	16	-0.464276	-1.18275	0.252396	0.492421	1	2187
GO_PHOSPHATIDIC_ACID_BIOSYNTHETIC_PROCESS	22	0.508154	1.58366	0.0243902	0.128585	1	654	18	0.305274	0.835208	0.718884	0.872032	1	456	26	-0.416789	-1.18261	0.248086	0.492009	1	1215
GO_MUSCLE_CELL_MIGRATION	24	-0.463683	-1.47327	0.0464135	0.192306	1	1515	25	0.429589	1.27605	0.152655	0.364264	1	1122	31	-0.404036	-1.18096	0.2261	0.495385	1	1077
GO_CELLULAR_RESPONSE_TO_MECHANICAL_STIMULUS	29	0.289471	0.945433	0.535336	0.832057	1	240	30	0.292733	0.889845	0.627083	0.808043	1	1040	35	-0.395259	-1.17974	0.228358	0.497864	1	1247
GO_RESPONSE_TO_PEPTIDE_HORMONE	164	0.211265	0.967186	0.539683	0.814994	1	873	145	0.20234	0.827605	0.886473	0.880865	1	860	188	-0.303085	-1.17951	0.144404	0.497709	1	1392
GO_POSITIVE_REGULATION_OF_HYDROLASE_ACTIVITY	291	-0.213268	-1.07826	0.226562	0.548766	1	1129	271	0.191105	0.844893	0.930412	0.865269	1	860	323	-0.290323	-1.17926	0.107798	0.4976	1	1271
GO_POSITIVE_REGULATION_OF_MYELOID_LEUKOCYTE_DIFFERENTIATION	#N/A	#N/A	#N/A	#N/A	#N/A	#N/A	#N/A	#N/A	#N/A	#N/A	#N/A	#N/A	#N/A	#N/A	16	-0.471576	-1.17721	0.269949	0.502139	1	1483
GO_REGULATION_OF_PROTEIN_LOCALIZATION_TO_PLASMA_MEMBRANE	49	0.29332	1.08199	0.324074	0.679784	1	660	46	-0.255263	-0.828769	0.756228	0.973882	1	1774	53	-0.371785	-1.17694	0.229437	0.502114	1	1617
GO_INTERFERON_GAMMA_MEDIATED_SIGNALING_PATHWAY	26	-0.20587	-0.674037	0.92936	0.988942	1	1751	20	-0.372622	-1.0289	0.411874	0.7866	1	873	28	-0.414985	-1.17683	0.250406	0.501652	1	1304
GO_REGULATION_OF_FATTY_ACID_BIOSYNTHETIC_PROCESS	#N/A	#N/A	#N/A	#N/A	#N/A	#N/A	#N/A	#N/A	#N/A	#N/A	#N/A	#N/A	#N/A	#N/A	17	-0.46247	-1.1765	0.258592	0.501792	1	813
GO_REGULATION_OF_PROTEIN_TYROSINE_KINASE_ACTIVITY	26	0.350101	1.12795	0.293358	0.609359	1	284	26	0.38594	1.127	0.292135	0.504837	1	1271	29	-0.405407	-1.17526	0.243865	0.504202	1	463
GO_POSITIVE_REGULATION_OF_CELL_DEVELOPMENT	152	-0.244553	-1.12993	0.191176	0.476505	1	1604	139	0.362094	1.45686	0.00997506	0.264634	1	981	185	-0.306004	-1.17493	0.161998	0.504298	1	1488
GO_MONOCARBOXYLIC_ACID_CATABOLIC_PROCESS	70	0.30598	1.21644	0.155235	0.498374	1	1405	67	-0.556894	-1.93495	0	0.0184541	0.258	756	78	-0.339925	-1.17461	0.198864	0.504397	1	1359
GO_DRUG_METABOLIC_PROCESS	128	-0.26735	-1.20121	0.110831	0.424466	1	1123	120	-0.390515	-1.49929	0.00686106	0.203531	1	976	146	-0.312983	-1.17439	0.179678	0.504246	1	724
GO_POSITIVE_REGULATION_OF_CALCIUM_MEDIATED_SIGNALING	#N/A	#N/A	#N/A	#N/A	#N/A	#N/A	#N/A	#N/A	#N/A	#N/A	#N/A	#N/A	#N/A	#N/A	15	-0.462728	-1.17424	0.266776	0.503901	1	6
GO_POSITIVE_REGULATION_OF_TUMOR_NECROSIS_FACTOR_SUPERFAMILY_CYTOKINE_PRODUCTION	23	-0.602314	-1.90939	0.00209644	0.0232285	0.538	365	20	-0.374098	-1.02683	0.438078	0.785543	1	346	24	-0.430925	-1.1741	0.274062	0.503516	1	477
GO_NEGATIVE_REGULATION_OF_SIGNALING	433	-0.236846	-1.24233	0.0181347	0.383525	1	1115	400	0.244377	1.11643	0.143258	0.510341	1	678	492	-0.281169	-1.17349	0.107527	0.504366	1	1206
GO_ATP_HYDROLYSIS_COUPLED_CATION_TRANSMEMBRANE_TRANSPORT	28	0.361318	1.20385	0.184971	0.51753	1	1547	27	-0.517825	-1.50107	0.0310786	0.206362	1	783	26	-0.410517	-1.17336	0.261006	0.50398	1	1051
GO_REGULATION_OF_REGULATED_SECRETORY_PATHWAY	40	0.268429	0.936798	0.543726	0.836507	1	743	39	-0.453397	-1.4133	0.056391	0.284333	1	886	45	-0.376019	-1.17262	0.225714	0.505151	1	2191
GO_POSITIVE_REGULATION_OF_ENDOCYTOSIS	43	-0.40151	-1.49472	0.0310559	0.176904	1	784	40	-0.18307	-0.56853	0.982987	1	1	1574	49	-0.372002	-1.17169	0.224928	0.506809	1	1416
GO_RESPONSE_TO_LEAD_ION	#N/A	#N/A	#N/A	#N/A	#N/A	#N/A	#N/A	#N/A	#N/A	#N/A	#N/A	#N/A	#N/A	#N/A	15	-0.475267	-1.17101	0.279514	0.507846	1	1584
GO_REGULATION_OF_METAL_ION_TRANSPORT	97	0.246229	1.0323	0.379245	0.75172	1	486	87	0.287416	1.08006	0.277433	0.551969	1	150	112	-0.320098	-1.16996	0.210593	0.509838	1	1143
GO_PURINE_CONTAINING_COMPOUND_METABOLIC_PROCESS	90	-0.177172	-0.75477	0.923963	0.951094	1	1260	84	-0.486844	-1.76977	0	0.0679531	0.924	1217	101	-0.32395	-1.16996	0.176627	0.509112	1	1296
GO_DIGESTION	26	-0.367055	-1.19464	0.228448	0.425348	1	30	25	-0.717318	-2.02527	0	0.00579774	0.066	336	35	-0.388592	-1.16992	0.240683	0.508483	1	293
GO_CELLULAR_LIPID_CATABOLIC_PROCESS	110	0.285703	1.23527	0.0879713	0.494017	1	1229	100	-0.416643	-1.55315	0.00728597	0.192519	1	758	117	-0.31912	-1.16971	0.192555	0.508269	1	1359
GO_POSITIVE_REGULATION_OF_CELLULAR_PROTEIN_LOCALIZATION	166	-0.200436	-0.939406	0.623853	0.75229	1	1599	156	0.171518	0.701763	0.992683	0.966869	1	937	187	-0.302131	-1.16926	0.158596	0.508641	1	1360
GO_PROTEIN_TARGETING_TO_LYSOSOME	16	-0.336016	-0.959491	0.533333	0.725164	1	3	15	-0.454338	-1.1416	0.310786	0.634317	1	1201	17	-0.459151	-1.16919	0.269492	0.508084	1	658
GO_RESPONSE_TO_HORMONE	338	-0.183585	-0.943263	0.671642	0.746734	1	1221	304	-0.220461	-0.942546	0.627228	0.897152	1	1303	386	-0.282799	-1.1691	0.105263	0.5076	1	1375
GO_MULTICELLULAR_ORGANISMAL_RESPONSE_TO_STRESS	15	0.259788	0.723186	0.845261	0.995599	1	2006	#N/A	#N/A	#N/A	#N/A	#N/A	#N/A	#N/A	18	-0.461915	-1.16789	0.283361	0.510061	1	477
GO_DEVELOPMENTAL_GROWTH_INVOLVED_IN_MORPHOGENESIS	64	-0.321984	-1.26998	0.0938865	0.361313	1	1804	62	0.384696	1.36754	0.0538642	0.314538	1	1049	84	-0.337226	-1.16778	0.224324	0.509648	1	1774
GO_IMMUNOGLOBULIN_PRODUCTION_INVOLVED_IN_IMMUNOGLOBULIN_MEDIATED_IMMUNE_RESPONSE	15	0.359052	0.972539	0.501923	0.813029	1	794	18	-0.253044	-0.665328	0.891107	1	1	600	20	-0.438024	-1.16771	0.263333	0.509093	1	1344
GO_ION_HOMEOSTASIS	215	0.340366	1.59676	0.00175747	0.12274	1	1283	189	-0.285911	-1.15606	0.14404	0.60291	1	800	233	-0.299379	-1.16729	0.151479	0.509402	1	1086
GO_IMMUNOGLOBULIN_PRODUCTION	29	-0.319169	-1.05773	0.353319	0.573554	1	1277	30	-0.145381	-0.436034	1	0.999877	1	1095	36	-0.389743	-1.1669	0.249221	0.509666	1	645
GO_FATTY_ACID_CATABOLIC_PROCESS	63	0.325201	1.28839	0.1	0.426201	1	1382	60	-0.510459	-1.7389	0.00396825	0.0833752	0.971	1162	69	-0.349049	-1.16673	0.224719	0.509361	1	1359
GO_NEGATIVE_REGULATION_OF_INTRACELLULAR_SIGNAL_TRANSDUCTION	192	-0.17226	-0.8265	0.886544	0.888084	1	1572	176	0.281506	1.17687	0.131148	0.446553	1	602	214	-0.296466	-1.16478	0.180072	0.513744	1	1475
GO_CELLULAR_RESPONSE_TO_ANTIBIOTIC	60	-0.233561	-0.902351	0.639485	0.8007	1	1574	55	-0.304304	-1.0208	0.432862	0.783999	1	377	67	-0.342641	-1.16172	0.225532	0.520963	1	1784
GO_POSITIVE_REGULATION_OF_WOUND_HEALING	15	-0.575014	-1.68469	0.0153509	0.0839607	1	242	#N/A	#N/A	#N/A	#N/A	#N/A	#N/A	#N/A	18	-0.444327	-1.15956	0.288052	0.5257	1	1521
GO_GLIAL_CELL_DEVELOPMENT	38	-0.261122	-0.934902	0.576344	0.760534	1	1604	37	0.335618	1.07967	0.345263	0.551502	1	981	45	-0.375922	-1.15897	0.241581	0.52655	1	1393
GO_POLYSACCHARIDE_BIOSYNTHETIC_PROCESS	28	-0.397307	-1.33028	0.105603	0.296493	1	1228	23	-0.29174	-0.825876	0.704673	0.973544	1	991	32	-0.396204	-1.1589	0.257143	0.525994	1	1382
GO_OSTEOBLAST_DIFFERENTIATION	66	0.275707	1.08956	0.261566	0.670708	1	1284	63	0.312386	1.11378	0.279176	0.510896	1	1073	75	-0.332101	-1.15873	0.23416	0.525726	1	1238
GO_ANTIGEN_PROCESSING_AND_PRESENTATION	129	-0.343833	-1.56287	0.00956938	0.145341	1	1532	126	-0.161423	-0.623042	1	1	1	755	135	-0.309454	-1.15429	0.209657	0.536547	1	859
GO_INTRINSIC_APOPTOTIC_SIGNALING_PATHWAY	135	0.280547	1.22498	0.116667	0.4992	1	1098	126	0.241572	0.947276	0.584158	0.72895	1	817	149	-0.305561	-1.15327	0.198511	0.538514	1	1142
GO_POSITIVE_REGULATION_OF_INTRACELLULAR_SIGNAL_TRANSDUCTION	309	-0.203386	-1.03534	0.321608	0.606032	1	1150	266	0.286667	1.25559	0.04	0.368827	1	1287	341	-0.28348	-1.15304	0.135706	0.538359	1	1483
GO_POSITIVE_REGULATION_OF_GLIAL_CELL_DIFFERENTIATION	#N/A	#N/A	#N/A	#N/A	#N/A	#N/A	#N/A	#N/A	#N/A	#N/A	#N/A	#N/A	#N/A	#N/A	15	-0.466445	-1.15288	0.28	0.538014	1	1012
GO_VACUOLAR_TRANSPORT	80	-0.278237	-1.18184	0.156733	0.429834	1	1372	79	-0.152528	-0.547707	0.998141	1	1	1270	92	-0.327051	-1.15125	0.208955	0.541687	1	1554
GO_CELLULAR_RESPONSE_TO_LIPID	173	-0.299897	-1.41697	0.00722892	0.229905	1	1597	163	0.243933	1.01509	0.419598	0.625384	1	983	204	-0.296125	-1.15045	0.179882	0.543083	1	1312
GO_POSITIVE_REGULATION_OF_PLASMA_MEMBRANE_BOUNDED_CELL_PROJECTION_ASSEMBLY	38	-0.308228	-1.10832	0.27051	0.50725	1	1776	40	0.275998	0.899749	0.633124	0.799745	1	242	50	-0.363826	-1.15022	0.25538	0.542953	1	1003
GO_MESENCHYME_DEVELOPMENT	67	-0.355683	-1.44677	0.0206897	0.215346	1	1004	55	0.475367	1.64655	0.00652174	0.153315	1	974	79	-0.331571	-1.14862	0.244006	0.546407	1	1295
GO_VESICLE_DOCKING	37	0.347581	1.21942	0.187381	0.502077	1	256	36	-0.35902	-1.124	0.279612	0.657935	1	352	38	-0.376819	-1.1471	0.257576	0.549686	1	2039
GO_REGULATION_OF_CARDIAC_CONDUCTION	22	0.41286	1.26676	0.157522	0.455991	1	1318	23	-0.497841	-1.40553	0.0900901	0.295438	1	404	19	-0.438257	-1.14676	0.291465	0.549879	1	1078
GO_CARBOHYDRATE_DERIVATIVE_BIOSYNTHETIC_PROCESS	275	0.249021	1.20803	0.0639344	0.511007	1	1037	251	-0.375898	-1.58612	0	0.166363	1	991	303	-0.28376	-1.14608	0.179573	0.550934	1	749
GO_REGULATION_OF_NEURON_DIFFERENTIATION	166	-0.246233	-1.16553	0.139364	0.443221	1	1604	148	0.348468	1.41509	0.00941176	0.286407	1	483	207	-0.292607	-1.14471	0.198307	0.553855	1	1304
GO_PROTEIN_KINASE_B_SIGNALING	68	0.203872	0.821462	0.80756	0.959966	1	689	57	0.36167	1.26464	0.128035	0.368505	1	1318	81	-0.330544	-1.14403	0.232365	0.554933	1	1801
GO_CELLULAR_CHEMICAL_HOMEOSTASIS	229	0.286063	1.35819	0.0113636	0.342344	1	1326	199	-0.249783	-1.03337	0.369952	0.783872	1	819	252	-0.287013	-1.14392	0.18287	0.554467	1	1140
GO_POSITIVE_REGULATION_OF_PROTEOLYSIS	157	-0.206751	-0.97395	0.515366	0.700399	1	1354	140	0.19221	0.791144	0.914141	0.911707	1	860	166	-0.297969	-1.14383	0.21375	0.553946	1	1247
GO_CARBOHYDRATE_TRANSPORT	38	0.356276	1.2316	0.173835	0.493626	1	1059	36	-0.440854	-1.35212	0.10987	0.354989	1	1026	49	-0.362711	-1.14317	0.253237	0.554986	1	1352
GO_POSITIVE_REGULATION_OF_DEPHOSPHORYLATION	23	-0.199328	-0.625749	0.943867	0.998615	1	2295	20	0.315041	0.881093	0.615711	0.819848	1	575	26	-0.407713	-1.14232	0.289557	0.556522	1	1003
GO_ORGANOPHOSPHATE_BIOSYNTHETIC_PROCESS	271	0.257769	1.25165	0.0424448	0.477041	1	838	243	-0.216965	-0.919523	0.64918	0.927937	1	1117	302	-0.283222	-1.14225	0.173273	0.555943	1	1675
GO_EMBRYONIC_SKELETAL_SYSTEM_DEVELOPMENT	25	-0.439721	-1.41138	0.0854167	0.233757	1	432	21	-0.352738	-0.977262	0.475746	0.831912	1	772	25	-0.414636	-1.14132	0.280303	0.55769	1	1362
GO_VESICLE_ORGANIZATION	178	0.203923	0.931308	0.632653	0.838703	1	1034	177	0.21367	0.888979	0.773067	0.808554	1	417	191	-0.293563	-1.13943	0.196879	0.562035	1	1954
GO_TRANSLATIONAL_ELONGATION	110	0.521119	2.23933	0	0.000464724	0.005	2136	102	-0.37589	-1.37706	0.0313044	0.335119	1	1783	114	-0.310945	-1.13869	0.241645	0.56323	1	2253
GO_EPITHELIAL_CELL_DEVELOPMENT	75	0.19087	0.762277	0.902527	0.979311	1	1107	71	0.285766	1.0496	0.341686	0.583585	1	603	94	-0.32458	-1.13855	0.22973	0.562841	1	1737
GO_CELLULAR_RESPONSE_TO_EXTRACELLULAR_STIMULUS	89	0.215595	0.884691	0.703297	0.903509	1	1097	82	-0.213073	-0.760708	0.891892	1	1	540	108	-0.314802	-1.13834	0.219035	0.562641	1	1640
GO_SYNAPTIC_VESICLE_CYCLE	59	0.25698	0.990369	0.491468	0.798795	1	1102	52	-0.328	-1.09094	0.322638	0.700716	1	864	69	-0.335006	-1.13801	0.255587	0.56275	1	2075
GO_DEVELOPMENTAL_CELL_GROWTH	67	-0.37134	-1.51498	0.0114155	0.169726	1	1804	62	0.330719	1.19044	0.187783	0.430853	1	1049	84	-0.3264	-1.13788	0.239726	0.562315	1	1774
GO_MULTIVESICULAR_BODY_ORGANIZATION	24	-0.405347	-1.26457	0.138085	0.364089	1	2146	26	0.251983	0.748728	0.814411	0.945162	1	151	27	-0.398907	-1.13625	0.302326	0.565889	1	1832
GO_POSITIVE_REGULATION_OF_DEVELOPMENTAL_PROCESS	373	-0.248285	-1.29407	0.00554017	0.336577	1	1084	319	0.32509	1.46757	0.00276243	0.262386	1	893	448	-0.274418	-1.13571	0.170968	0.566583	1	1349
GO_SULFUR_COMPOUND_METABOLIC_PROCESS	100	-0.38385	-1.64625	0.00226757	0.102716	1	986	93	-0.563738	-2.06807	0	0.00267555	0.027	852	106	-0.313236	-1.13548	0.247297	0.566424	1	438
GO_VASCULAR_ENDOTHELIAL_GROWTH_FACTOR_RECEPTOR_SIGNALING_PATHWAY	40	-0.325861	-1.18804	0.20362	0.427143	1	1150	39	0.358914	1.1743	0.217687	0.447899	1	2150	44	-0.357658	-1.13534	0.284431	0.56607	1	2069
GO_POSITIVE_REGULATION_OF_IMMUNE_RESPONSE	274	-0.324849	-1.64239	0	0.102143	1	1504	260	0.260486	1.15396	0.113456	0.468604	1	779	312	-0.282162	-1.1353	0.177803	0.565417	1	1393
GO_LYMPHOCYTE_ACTIVATION_INVOLVED_IN_IMMUNE_RESPONSE	35	-0.277112	-0.985537	0.477974	0.682325	1	1196	36	-0.287792	-0.887586	0.630515	0.969847	1	330	47	-0.360309	-1.13468	0.269065	0.566354	1	645
GO_STEM_CELL_PROLIFERATION	34	-0.312882	-1.07042	0.353211	0.56208	1	731	29	0.232924	0.696191	0.886463	0.967645	1	664	37	-0.369171	-1.13455	0.27897	0.565922	1	1660
GO_AGING	122	-0.203341	-0.918485	0.673809	0.783996	1	650	106	-0.277139	-1.0481	0.363316	0.769805	1	452	143	-0.30567	-1.13417	0.221649	0.566197	1	1393
GO_IMMUNE_RESPONSE_REGULATING_SIGNALING_PATHWAY	219	-0.356784	-1.75836	0	0.0550351	0.984	1504	205	0.278882	1.17393	0.117188	0.447325	1	651	245	-0.288364	-1.13385	0.193357	0.566343	1	1393
GO_CELLULAR_PIGMENTATION	24	-0.249537	-0.811564	0.746725	0.904337	1	1151	21	-0.379786	-1.02848	0.436803	0.785995	1	122	26	-0.39941	-1.13316	0.307449	0.567476	1	876
GO_CYTOKINE_PRODUCTION_INVOLVED_IN_IMMUNE_RESPONSE	24	0.23087	0.721179	0.842779	0.996365	1	1511	23	-0.372819	-1.03509	0.419295	0.782138	1	230	26	-0.410343	-1.13305	0.291536	0.566997	1	1565
GO_RESPONSE_TO_ESTRADIOL	38	-0.251266	-0.892825	0.646316	0.814772	1	1288	34	0.317578	0.98903	0.467532	0.661828	1	671	46	-0.362536	-1.13286	0.276119	0.566707	1	1221
GO_NEURON_DIFFERENTIATION	363	-0.219314	-1.13711	0.108939	0.466138	1	1607	331	0.309881	1.41099	0.00268097	0.287109	1	981	447	-0.274506	-1.13257	0.174946	0.566709	1	1470
GO_REGULATION_OF_RESPONSE_TO_CYTOKINE_STIMULUS	63	0.191586	0.744001	0.898711	0.986128	1	517	54	0.250066	0.873662	0.693878	0.829735	1	649	70	-0.329953	-1.13216	0.284075	0.567049	1	1515
GO_ORGANOPHOSPHATE_METABOLIC_PROCESS	234	-0.184298	-0.906636	0.744845	0.797671	1	1295	205	-0.304242	-1.2648	0.0569514	0.468475	1	1150	266	-0.281897	-1.13196	0.207719	0.566827	1	1761
GO_POSITIVE_REGULATION_OF_PROTEIN_BINDING	42	0.346836	1.23885	0.151923	0.487605	1	1492	32	-0.279943	-0.843464	0.690249	0.98176	1	1083	46	-0.360515	-1.13117	0.273517	0.568172	1	903
GO_REGULATION_OF_PROTEIN_COMPLEX_ASSEMBLY	200	-0.26171	-1.27459	0.0352645	0.357639	1	1765	188	-0.20607	-0.847744	0.842546	0.99046	1	1064	218	-0.290239	-1.13038	0.215962	0.569528	1	1705
GO_CYTOKINE_SECRETION	47	0.327061	1.20342	0.179439	0.515415	1	274	44	-0.2622	-0.836202	0.731047	0.981746	1	420	48	-0.354825	-1.13029	0.260274	0.568972	1	1247
GO_MAMMARY_GLAND_EPITHELIAL_CELL_PROLIFERATION	#N/A	#N/A	#N/A	#N/A	#N/A	#N/A	#N/A	#N/A	#N/A	#N/A	#N/A	#N/A	#N/A	#N/A	16	-0.451542	-1.1301	0.315436	0.568705	1	1304
GO_POSITIVE_REGULATION_OF_INTRACELLULAR_TRANSPORT	108	-0.224434	-0.98715	0.506977	0.679425	1	1017	101	0.197928	0.76531	0.923611	0.932011	1	874	119	-0.309292	-1.12906	0.244304	0.570798	1	1422
GO_POSITIVE_REGULATION_OF_EXTRINSIC_APOPTOTIC_SIGNALING_PATHWAY	24	0.357361	1.11242	0.290581	0.631781	1	321	22	-0.377826	-1.04837	0.390476	0.770938	1	200	24	-0.414244	-1.12829	0.3168	0.572099	1	477
GO_POSITIVE_REGULATION_OF_IMMUNOGLOBULIN_PRODUCTION	#N/A	#N/A	#N/A	#N/A	#N/A	#N/A	#N/A	#N/A	#N/A	#N/A	#N/A	#N/A	#N/A	#N/A	18	-0.43386	-1.12741	0.321486	0.573744	1	2071
GO_REGULATION_OF_PROTEIN_LOCALIZATION_TO_MEMBRANE	89	0.223263	0.932976	0.610018	0.839379	1	660	83	0.199979	0.740184	0.952055	0.947289	1	976	98	-0.316531	-1.12709	0.240055	0.573904	1	1424
GO_REGULATION_OF_LEUKOCYTE_CHEMOTAXIS	30	-0.299966	-1.0386	0.395089	0.600359	1	417	27	-0.249997	-0.729453	0.843525	1	1	1381	31	-0.38514	-1.12698	0.30094	0.573452	1	477
GO_POSITIVE_REGULATION_OF_CELL_DIFFERENTIATION	265	-0.265483	-1.34227	0.010582	0.28148	1	1604	232	0.305501	1.33469	0.0155039	0.331262	1	682	322	-0.277161	-1.12606	0.212984	0.575051	1	1503
GO_DOPAMINE_RECEPTOR_SIGNALING_PATHWAY	#N/A	#N/A	#N/A	#N/A	#N/A	#N/A	#N/A	#N/A	#N/A	#N/A	#N/A	#N/A	#N/A	#N/A	15	-0.459393	-1.1252	0.339837	0.576624	1	1078
GO_INOSITOL_PHOSPHATE_MEDIATED_SIGNALING	19	-0.232112	-0.706746	0.862069	0.974664	1	773	18	0.630154	1.71136	0.012959	0.120139	0.996	49	21	-0.413869	-1.12422	0.298188	0.578532	1	1711
GO_RESPONSE_TO_BMP	35	-0.390036	-1.34399	0.0912951	0.280721	1	1143	30	0.270196	0.81182	0.743649	0.897432	1	981	42	-0.356465	-1.12249	0.295732	0.582495	1	1410
GO_REGULATION_OF_ANDROGEN_RECEPTOR_SIGNALING_PATHWAY	#N/A	#N/A	#N/A	#N/A	#N/A	#N/A	#N/A	#N/A	#N/A	#N/A	#N/A	#N/A	#N/A	#N/A	15	-0.444427	-1.12245	0.305944	0.581818	1	1443
GO_PROTEIN_COMPLEX_OLIGOMERIZATION	209	0.293426	1.37332	0.00980392	0.328229	1	484	198	-0.259725	-1.06716	0.292562	0.746317	1	1086	234	-0.286318	-1.1217	0.215457	0.583079	1	1346
GO_REGULATION_OF_TRANSPORTER_ACTIVITY	68	-0.274289	-1.10365	0.276169	0.512994	1	1085	64	-0.340346	-1.1772	0.202166	0.597122	1	583	80	-0.320824	-1.12134	0.252	0.583282	1	896
GO_MULTI_MULTICELLULAR_ORGANISM_PROCESS	62	0.319122	1.2258	0.16158	0.498714	1	1172	60	0.257938	0.909302	0.638889	0.787008	1	1297	75	-0.325924	-1.12108	0.275862	0.583242	1	692
GO_CELLULAR_RESPONSE_TO_EXTERNAL_STIMULUS	114	0.17684	0.759349	0.950368	0.980512	1	1097	107	-0.222536	-0.830137	0.820168	0.977237	1	834	137	-0.299648	-1.12094	0.245501	0.582856	1	1640
GO_PHOSPHATIDYLINOSITOL_DEPHOSPHORYLATION	#N/A	#N/A	#N/A	#N/A	#N/A	#N/A	#N/A	#N/A	#N/A	#N/A	#N/A	#N/A	#N/A	#N/A	17	-0.445424	-1.12074	0.34609	0.582633	1	1745
GO_RESPONSE_TO_OXIDATIVE_STRESS	184	-0.201717	-0.965302	0.55198	0.713916	1	789	170	-0.235111	-0.946743	0.57541	0.89155	1	991	214	-0.284621	-1.11912	0.20563	0.58628	1	1393
GO_CELLULAR_RESPONSE_TO_CAMP	17	0.374223	1.08399	0.319231	0.676846	1	689	#N/A	#N/A	#N/A	#N/A	#N/A	#N/A	#N/A	17	-0.441941	-1.11855	0.321608	0.587108	1	1646
GO_REGULATION_OF_DENDRITE_DEVELOPMENT	47	-0.341157	-1.2522	0.119205	0.375678	1	1812	43	0.30003	0.985456	0.473118	0.664074	1	1423	56	-0.346136	-1.11825	0.287129	0.587139	1	1773
GO_RESPONSE_TO_STEROID_HORMONE	123	-0.254277	-1.1447	0.181818	0.461839	1	1113	116	0.274427	1.08788	0.257271	0.54844	1	555	145	-0.295664	-1.11745	0.24031	0.588535	1	968
GO_PALLIUM_DEVELOPMENT	53	0.253003	0.944695	0.561151	0.832899	1	651	52	0.441706	1.53524	0.00954654	0.210374	1	1085	68	-0.330548	-1.1167	0.285714	0.589862	1	553
GO_ACTOMYOSIN_STRUCTURE_ORGANIZATION	69	-0.165266	-0.667934	0.984615	0.989776	1	1004	61	0.356841	1.24862	0.11007	0.371919	1	575	76	-0.323963	-1.11663	0.279614	0.589272	1	1545
GO_POSITIVE_REGULATION_OF_CELLULAR_COMPONENT_BIOGENESIS	218	-0.238719	-1.16271	0.126344	0.443838	1	1850	199	0.224463	0.965778	0.554479	0.701019	1	679	244	-0.283247	-1.11661	0.225301	0.588565	1	1078
GO_MITOCHONDRIAL_FUSION	15	0.684607	1.88787	0	0.0177315	0.576	653	#N/A	#N/A	#N/A	#N/A	#N/A	#N/A	#N/A	16	-0.44021	-1.11648	0.347826	0.588133	1	1590
GO_MACROPHAGE_MIGRATION	#N/A	#N/A	#N/A	#N/A	#N/A	#N/A	#N/A	#N/A	#N/A	#N/A	#N/A	#N/A	#N/A	#N/A	15	-0.454102	-1.11642	0.340171	0.587519	1	1583
GO_CARBOHYDRATE_DERIVATIVE_METABOLIC_PROCESS	412	0.222477	1.12227	0.151369	0.613403	1	1327	370	-0.392831	-1.71411	0	0.0964027	0.999	1001	453	-0.268832	-1.11549	0.176344	0.58928	1	1194
GO_RECEPTOR_METABOLIC_PROCESS	75	0.253611	1.01156	0.427523	0.770029	1	919	68	0.216684	0.787672	0.866213	0.915403	1	1084	82	-0.319686	-1.11507	0.256552	0.589672	1	1515
GO_TISSUE_MORPHOGENESIS	205	-0.292164	-1.40791	0	0.236698	1	1116	193	0.322067	1.37349	0.00506329	0.307646	1	719	241	-0.282013	-1.11494	0.235838	0.589269	1	1355
GO_CELL_ACTIVATION_INVOLVED_IN_IMMUNE_RESPONSE	314	0.202183	0.983671	0.497561	0.809468	1	792	301	-0.273099	-1.1648	0.114286	0.604814	1	1181	339	-0.275004	-1.11481	0.212598	0.588882	1	1013
GO_MULTIVESICULAR_BODY_SORTING_PATHWAY	19	-0.505303	-1.50371	0.0529532	0.174098	1	1254	20	-0.3616	-0.98439	0.460653	0.822578	1	405	20	-0.413902	-1.11382	0.330721	0.590846	1	1188
GO_REGULATION_OF_MAPK_CASCADE	203	-0.199832	-0.973842	0.522277	0.699182	1	1313	174	0.298015	1.25573	0.0686275	0.369336	1	981	227	-0.282731	-1.11348	0.232143	0.59103	1	1162
GO_MYELOID_LEUKOCYTE_MEDIATED_IMMUNITY	293	0.201709	0.980515	0.514563	0.813185	1	792	278	-0.27628	-1.17632	0.117274	0.591261	1	1181	307	-0.276225	-1.11285	0.210762	0.591968	1	870
GO_PHOSPHATIDYLCHOLINE_BIOSYNTHETIC_PROCESS	21	0.391339	1.18202	0.223464	0.538401	1	1341	16	-0.422095	-1.07651	0.371057	0.728437	1	997	21	-0.409949	-1.1121	0.326433	0.593235	1	1460
GO_NEGATIVE_REGULATION_OF_CELL_MATRIX_ADHESION	16	-0.420491	-1.19791	0.227368	0.425727	1	887	#N/A	#N/A	#N/A	#N/A	#N/A	#N/A	#N/A	19	-0.415739	-1.11156	0.329949	0.593971	1	1077
GO_REGULATION_OF_CELL_DEVELOPMENT	257	-0.25483	-1.28064	0.0331633	0.350858	1	1604	231	0.31357	1.36058	0.0248756	0.314577	1	725	308	-0.275316	-1.11155	0.204241	0.593244	1	1488
GO_REGULATION_OF_LEUKOCYTE_APOPTOTIC_PROCESS	22	0.375732	1.15601	0.257634	0.571532	1	1033	18	-0.406641	-1.08444	0.351955	0.711261	1	597	24	-0.404179	-1.11112	0.320493	0.593602	1	365
GO_CELLULAR_ION_HOMEOSTASIS	174	0.312656	1.43013	0.00819672	0.257747	1	1172	153	-0.286904	-1.12829	0.231434	0.648708	1	800	186	-0.286794	-1.11021	0.244311	0.595275	1	1086
GO_PYRUVATE_METABOLIC_PROCESS	15	0.424717	1.17249	0.261759	0.54914	1	791	15	-0.595925	-1.51482	0.0547945	0.200498	1	952	15	-0.447514	-1.10952	0.349829	0.596419	1	602
GO_ACTIVATION_OF_INNATE_IMMUNE_RESPONSE	149	-0.380627	-1.75988	0	0.0547029	0.981	1487	140	-0.203987	-0.803873	0.894646	0.98911	1	632	162	-0.292341	-1.10939	0.254476	0.596013	1	1365
GO_ADHERENS_JUNCTION_ASSEMBLY	45	-0.284361	-1.05097	0.383747	0.584712	1	1351	40	0.621858	1.99249	0	0.0396846	0.151	913	51	-0.348873	-1.10867	0.306902	0.597192	1	1284
GO_CARBOHYDRATE_HOMEOSTASIS	86	0.231315	0.97417	0.5	0.810944	1	676	70	-0.264962	-0.928255	0.605787	0.918529	1	462	104	-0.307938	-1.10857	0.274869	0.59671	1	1418
GO_NUCLEOSIDE_BISPHOSPHATE_METABOLIC_PROCESS	41	-0.32234	-1.18926	0.207627	0.428137	1	986	38	-0.609647	-1.93019	0	0.0186023	0.28	1112	44	-0.354876	-1.10827	0.310811	0.596777	1	1296
GO_NEGATIVE_REGULATION_OF_DEPHOSPHORYLATION	45	-0.330695	-1.22758	0.171739	0.400483	1	1070	41	-0.260175	-0.831525	0.748526	0.982163	1	435	53	-0.341187	-1.10782	0.309013	0.597252	1	1231
GO_CELLULAR_RESPONSE_TO_NUTRIENT	17	0.421448	1.21187	0.203125	0.505496	1	1093	#N/A	#N/A	#N/A	#N/A	#N/A	#N/A	#N/A	19	-0.422336	-1.10733	0.335473	0.597783	1	1640
GO_REGULATION_OF_RAS_PROTEIN_SIGNAL_TRANSDUCTION	84	-0.330366	-1.40268	0.0411899	0.235221	1	1565	69	0.259646	0.940458	0.581776	0.740702	1	390	93	-0.307133	-1.10612	0.278533	0.600325	1	1829
GO_MYELOID_LEUKOCYTE_DIFFERENTIATION	51	0.243803	0.902961	0.672794	0.877139	1	907	48	-0.355762	-1.15858	0.231041	0.605302	1	819	62	-0.334992	-1.10596	0.289326	0.600005	1	1966
GO_TUMOR_NECROSIS_FACTOR_SUPERFAMILY_CYTOKINE_PRODUCTION	38	-0.443515	-1.60222	0.0107759	0.120651	1	916	35	-0.348535	-1.08599	0.331481	0.708212	1	346	40	-0.361233	-1.10481	0.318519	0.602413	1	824
GO_NEGATIVE_REGULATION_OF_PROTEIN_METABOLIC_PROCESS	404	-0.230235	-1.20297	0.0421053	0.425162	1	1565	380	0.260175	1.19469	0.0578035	0.426925	1	1114	462	-0.265419	-1.10413	0.213508	0.603501	1	970
GO_REGULATION_OF_POLYSACCHARIDE_METABOLIC_PROCESS	16	-0.300554	-0.862985	0.648707	0.847375	1	1656	#N/A	#N/A	#N/A	#N/A	#N/A	#N/A	#N/A	19	-0.423958	-1.1036	0.355372	0.604201	1	1352
GO_REGULATION_OF_GLYCOGEN_METABOLIC_PROCESS	#N/A	#N/A	#N/A	#N/A	#N/A	#N/A	#N/A	#N/A	#N/A	#N/A	#N/A	#N/A	#N/A	#N/A	15	-0.4423	-1.1013	0.350498	0.609639	1	1643
GO_INTRINSIC_APOPTOTIC_SIGNALING_PATHWAY_BY_P53_CLASS_MEDIATOR	27	0.259616	0.838027	0.728723	0.946835	1	487	25	0.419625	1.2035	0.216814	0.421818	1	974	32	-0.372323	-1.10052	0.30687	0.610987	1	926
GO_POSITIVE_REGULATION_OF_REACTIVE_OXYGEN_SPECIES_BIOSYNTHETIC_PROCESS	15	-0.365641	-1.04308	0.400871	0.597125	1	3	15	0.48093	1.26734	0.166307	0.369417	1	106	19	-0.412749	-1.0999	0.349515	0.611928	1	204
GO_RESPONSE_TO_TRANSFORMING_GROWTH_FACTOR_BETA	79	-0.246109	-1.02577	0.40583	0.618773	1	1407	68	0.32281	1.16207	0.206897	0.45978	1	923	93	-0.311799	-1.09962	0.298146	0.611924	1	1060
GO_ENDOTHELIAL_CELL_DEVELOPMENT	24	0.226321	0.711335	0.882771	0.997293	1	1107	21	-0.272857	-0.731869	0.821154	1	1	1157	28	-0.379813	-1.0975	0.314465	0.616966	1	1737
GO_POSITIVE_REGULATION_OF_RESPONSE_TO_EXTERNAL_STIMULUS	74	-0.270011	-1.12401	0.249438	0.48467	1	315	65	0.259345	0.928348	0.590389	0.757472	1	854	80	-0.31996	-1.09694	0.301834	0.617741	1	1583
GO_REGULATION_OF_RESPONSE_TO_BIOTIC_STIMULUS	49	0.365935	1.34581	0.0825688	0.364325	1	597	45	0.212584	0.705659	0.934498	0.964232	1	1107	52	-0.340341	-1.09663	0.317181	0.617874	1	824
GO_HORMONE_METABOLIC_PROCESS	58	-0.272542	-1.0642	0.337808	0.567426	1	1103	52	-0.446233	-1.50151	0.029361	0.207637	1	898	66	-0.324184	-1.09627	0.303779	0.618024	1	1523
GO_REGULATION_OF_CELLULAR_COMPONENT_BIOGENESIS	367	-0.223817	-1.16051	0.0819209	0.4451	1	1783	339	0.260884	1.17687	0.0747922	0.447273	1	884	420	-0.265047	-1.09544	0.227571	0.619478	1	1545
GO_RESPONSE_TO_GROWTH_FACTOR	242	-0.228624	-1.14171	0.11658	0.465796	1	1597	212	0.242359	1.03716	0.35589	0.603454	1	923	273	-0.274658	-1.09366	0.284897	0.62348	1	1448
GO_REGULATION_OF_NEUROTRANSMITTER_LEVELS	86	0.307279	1.27749	0.08726	0.442867	1	831	83	-0.271086	-1.00061	0.447236	0.798008	1	912	104	-0.300844	-1.09346	0.309493	0.623244	1	1602
GO_REGULATION_OF_RHO_PROTEIN_SIGNAL_TRANSDUCTION	43	-0.353674	-1.30264	0.125843	0.327742	1	1543	39	0.224325	0.729936	0.883408	0.954362	1	714	48	-0.349037	-1.09344	0.33189	0.62252	1	1908
GO_POSITIVE_REGULATION_OF_PHOSPHORUS_METABOLIC_PROCESS	303	-0.184929	-0.941219	0.659517	0.749082	1	1327	271	0.286197	1.26072	0.0246914	0.369271	1	769	360	-0.265214	-1.09247	0.248079	0.62442	1	1111
GO_REGULATION_OF_SYSTEMIC_ARTERIAL_BLOOD_PRESSURE	#N/A	#N/A	#N/A	#N/A	#N/A	#N/A	#N/A	#N/A	#N/A	#N/A	#N/A	#N/A	#N/A	#N/A	15	-0.434087	-1.09246	0.344715	0.623666	1	2052
GO_MEMBRANE_ORGANIZATION	388	0.249712	1.24387	0.0253566	0.479519	1	971	370	0.177222	0.810806	0.985755	0.898375	1	952	427	-0.263516	-1.09243	0.238303	0.62299	1	1755
GO_NEGATIVE_REGULATION_OF_LYMPHOCYTE_ACTIVATION	31	-0.451706	-1.53605	0.0195228	0.156564	1	1307	27	0.48184	1.44453	0.0654762	0.273199	1	1050	34	-0.369291	-1.09226	0.329173	0.622731	1	679
GO_NEGATIVE_REGULATION_OF_PEPTIDYL_TYROSINE_PHOSPHORYLATION	19	0.361753	1.06713	0.383486	0.70823	1	284	18	0.603811	1.65345	0.0107527	0.155547	1	554	23	-0.399803	-1.09225	0.357032	0.621992	1	835
GO_CYTOCHROME_COMPLEX_ASSEMBLY	#N/A	#N/A	#N/A	#N/A	#N/A	#N/A	#N/A	16	-0.309218	-0.791918	0.727619	0.991541	1	1326	19	-0.421731	-1.09171	0.34984	0.622731	1	1597
GO_CELLULAR_HORMONE_METABOLIC_PROCESS	25	0.272856	0.859851	0.668478	0.932292	1	399	25	-0.426519	-1.19591	0.22158	0.569784	1	347	29	-0.379763	-1.09109	0.327419	0.623691	1	1429
GO_NEGATIVE_REGULATION_OF_MITOCHONDRION_ORGANIZATION	25	0.269182	0.862925	0.669131	0.93042	1	1546	24	-0.480476	-1.37353	0.0930233	0.329922	1	1002	27	-0.381202	-1.09057	0.334821	0.624346	1	1204
GO_CELLULAR_RESPONSE_TO_DRUG	128	0.198411	0.870968	0.764912	0.921674	1	647	118	-0.313969	-1.20426	0.15245	0.562888	1	463	146	-0.289075	-1.09045	0.274809	0.623934	1	1373
GO_POSITIVE_REGULATION_OF_DEFENSE_RESPONSE	194	-0.340574	-1.65429	0	0.0997724	1	1408	180	-0.204222	-0.837886	0.88601	0.98117	1	632	210	-0.277978	-1.09028	0.28777	0.623613	1	1365
GO_NEGATIVE_REGULATION_OF_CELL_CELL_ADHESION	49	-0.302904	-1.1452	0.227273	0.461349	1	1307	42	0.416532	1.35482	0.0829876	0.319687	1	1050	53	-0.334326	-1.08964	0.333809	0.624717	1	391
GO_TRANSMEMBRANE_RECEPTOR_PROTEIN_SERINE_THREONINE_KINASE_SIGNALING_PATHWAY	93	-0.242786	-1.06462	0.294537	0.567022	1	1221	82	0.286475	1.0837	0.306346	0.55012	1	1152	110	-0.298304	-1.08933	0.327103	0.624829	1	1410
GO_HIPPO_SIGNALING	16	0.191835	0.552406	0.972763	1	1	1627	15	0.575277	1.49778	0.0545073	0.243042	1	753	21	-0.400026	-1.08679	0.340461	0.63106	1	1155
GO_POSITIVE_REGULATION_OF_HEMOPOIESIS	47	-0.357644	-1.35786	0.0748299	0.266852	1	1288	41	-0.369987	-1.18733	0.197842	0.584604	1	272	58	-0.329202	-1.08678	0.352941	0.630316	1	692
GO_VESICLE_DOCKING_INVOLVED_IN_EXOCYTOSIS	24	0.377308	1.18578	0.228464	0.535948	1	256	23	-0.520877	-1.4641	0.0588235	0.236365	1	352	26	-0.390607	-1.08669	0.338257	0.629809	1	1568
GO_PRESYNAPTIC_ENDOCYTOSIS	23	-0.208192	-0.657471	0.921225	0.992043	1	1847	20	-0.45404	-1.23413	0.19962	0.508595	1	831	26	-0.389739	-1.08663	0.35703	0.629205	1	1864
GO_REGULATION_OF_ACTION_POTENTIAL	21	0.499703	1.48236	0.046332	0.197822	1	1168	21	-0.446152	-1.21005	0.217391	0.557173	1	609	21	-0.406482	-1.08584	0.360129	0.630573	1	2102
GO_POSITIVE_REGULATION_OF_PEPTIDYL_TYROSINE_PHOSPHORYLATION	30	0.219662	0.719809	0.87037	0.996484	1	962	30	0.399584	1.21393	0.191983	0.40618	1	1353	38	-0.356506	-1.08557	0.329866	0.630547	1	1503
GO_REGULATION_OF_MYELOID_LEUKOCYTE_MEDIATED_IMMUNITY	16	-0.311843	-0.870402	0.641256	0.83956	1	345	17	-0.324617	-0.829423	0.706439	0.9756	1	1589	18	-0.414778	-1.08423	0.350734	0.633565	1	2252
GO_REGULATION_OF_RECEPTOR_MEDIATED_ENDOCYTOSIS	42	-0.401395	-1.48538	0.0361702	0.183346	1	802	40	-0.284364	-0.91295	0.60453	0.943237	1	1065	48	-0.339213	-1.08376	0.351714	0.634088	1	867
GO_POSITIVE_REGULATION_OF_CALCIUM_ION_TRANSMEMBRANE_TRANSPORT	16	-0.430713	-1.23595	0.189845	0.390786	1	1650	15	-0.624265	-1.57838	0.0295858	0.163011	1	514	18	-0.428667	-1.08376	0.349206	0.633333	1	288
GO_PYRIMIDINE_NUCLEOTIDE_BIOSYNTHETIC_PROCESS	32	0.372947	1.24858	0.153578	0.481308	1	1085	26	0.218148	0.643505	0.928074	0.985967	1	1462	33	-0.367731	-1.08372	0.340426	0.632679	1	1216
GO_RESPONSE_TO_ALCOHOL	73	-0.213071	-0.880208	0.732102	0.828851	1	1288	71	-0.413723	-1.45906	0.0201465	0.237281	1	785	85	-0.310726	-1.08267	0.341064	0.634789	1	791
GO_PRIMARY_ALCOHOL_METABOLIC_PROCESS	27	-0.357136	-1.16701	0.255914	0.441244	1	1180	25	-0.524322	-1.49372	0.0485612	0.208789	1	855	29	-0.377261	-1.08237	0.354294	0.634852	1	1176
GO_GLYCEROLIPID_CATABOLIC_PROCESS	19	0.467665	1.41041	0.0676692	0.28042	1	671	18	-0.316234	-0.827277	0.690385	0.973834	1	232	20	-0.410738	-1.08227	0.3776	0.634357	1	989
GO_BRANCHING_MORPHOGENESIS_OF_AN_EPITHELIAL_TUBE	35	0.235875	0.815022	0.76234	0.960734	1	1396	35	0.436428	1.42827	0.0627803	0.280533	1	1055	45	-0.347413	-1.08111	0.339105	0.636836	1	1309
GO_CELLULAR_RESPONSE_TO_BIOTIC_STIMULUS	64	-0.263642	-1.05261	0.354691	0.581917	1	341	62	0.276315	0.994859	0.463252	0.653761	1	628	71	-0.317209	-1.08025	0.329655	0.638404	1	745
GO_NEGATIVE_REGULATION_OF_ION_TRANSMEMBRANE_TRANSPORT	32	-0.469742	-1.62734	0.0204918	0.108012	1	887	32	-0.292882	-0.89231	0.625235	0.965793	1	404	35	-0.358597	-1.07987	0.343168	0.638756	1	746
GO_CELL_PROJECTION_ASSEMBLY	175	-0.253714	-1.19626	0.102871	0.424087	1	1850	169	0.314584	1.32041	0.0255102	0.337562	1	839	210	-0.277119	-1.07946	0.311815	0.639225	1	1717
GO_AXIS_SPECIFICATION	#N/A	#N/A	#N/A	#N/A	#N/A	#N/A	#N/A	#N/A	#N/A	#N/A	#N/A	#N/A	#N/A	#N/A	16	-0.4283	-1.07894	0.386441	0.639935	1	109
GO_NEGATIVE_REGULATION_OF_PROTEIN_KINASE_B_SIGNALING	18	0.282305	0.808465	0.726054	0.962758	1	1007	15	0.425701	1.11267	0.337029	0.511458	1	860	23	-0.393676	-1.07878	0.35828	0.639614	1	1745
GO_CELLULAR_RESPONSE_TO_PEPTIDE	135	-0.166105	-0.754993	0.927711	0.952382	1	1574	123	0.252391	1.01385	0.40534	0.626482	1	977	162	-0.284924	-1.07786	0.320849	0.641331	1	1393
GO_REGULATION_OF_ENDOCYTOSIS	87	-0.221914	-0.942044	0.578603	0.748479	1	300	85	-0.243972	-0.891973	0.678632	0.964895	1	1165	96	-0.303799	-1.07775	0.337415	0.640896	1	1801
GO_REGULATION_OF_CELL_JUNCTION_ASSEMBLY	41	0.282239	1.00008	0.451376	0.788026	1	231	36	0.505856	1.59486	0.0150215	0.180321	1	875	45	-0.339418	-1.07708	0.332845	0.642039	1	1150
GO_CELLULAR_CARBOHYDRATE_BIOSYNTHETIC_PROCESS	35	-0.26884	-0.955701	0.522124	0.727217	1	1228	30	-0.300799	-0.911632	0.604396	0.943453	1	977	39	-0.35241	-1.07674	0.371295	0.642191	1	1382
GO_NCRNA_3_END_PROCESSING	26	0.174059	0.552192	0.987037	1	1	1776	28	-0.245737	-0.715063	0.874296	1	1	357	29	-0.371024	-1.07657	0.374429	0.641927	1	1612
GO_ARP2_3_COMPLEX_MEDIATED_ACTIN_NUCLEATION	24	-0.286729	-0.939497	0.569915	0.752802	1	1744	23	-0.454468	-1.29759	0.145009	0.414295	1	1572	24	-0.387895	-1.07623	0.352049	0.642067	1	2113
GO_CHEMICAL_HOMEOSTASIS	344	0.30373	1.50438	0	0.17905	1	1077	299	-0.241495	-1.03569	0.351525	0.786027	1	800	385	-0.261949	-1.07497	0.30076	0.644778	1	1372
GO_TRANSFORMING_GROWTH_FACTOR_BETA_RECEPTOR_SIGNALING_PATHWAY	62	-0.223011	-0.894532	0.643021	0.812188	1	1407	54	0.300065	1.03834	0.37587	0.603304	1	1144	74	-0.314742	-1.0749	0.349138	0.64421	1	1060
GO_POSITIVE_REGULATION_OF_SYNAPTIC_TRANSMISSION	28	-0.384344	-1.27124	0.139485	0.360394	1	219	26	-0.366338	-1.07361	0.342644	0.733845	1	200	38	-0.354072	-1.07484	0.349486	0.643615	1	2121
GO_ADHERENS_JUNCTION_ORGANIZATION	67	-0.202041	-0.802332	0.856823	0.912541	1	1468	59	0.42865	1.528	0.00900901	0.212166	1	913	73	-0.312512	-1.07467	0.330532	0.643294	1	1855
GO_KERATINOCYTE_PROLIFERATION	#N/A	#N/A	#N/A	#N/A	#N/A	#N/A	#N/A	#N/A	#N/A	#N/A	#N/A	#N/A	#N/A	#N/A	16	-0.417236	-1.07371	0.386885	0.645176	1	1304
GO_REGULATION_OF_PROTEIN_AUTOPHOSPHORYLATION	21	0.474023	1.45171	0.0509804	0.235215	1	455	19	-0.252746	-0.678572	0.902913	1	1	1413	22	-0.397282	-1.07331	0.364238	0.645537	1	1440
GO_SPINDLE_LOCALIZATION	20	-0.601338	-1.80204	0.00209205	0.0399332	0.907	1876	20	0.325833	0.904768	0.564854	0.791365	1	653	27	-0.382695	-1.07286	0.372855	0.646007	1	1840
GO_PROCESS_UTILIZING_AUTOPHAGIC_MECHANISM	239	-0.172345	-0.867006	0.873418	0.844715	1	1622	224	-0.159892	-0.664736	0.996587	1	1	1097	278	-0.265391	-1.07013	0.293083	0.652809	1	1394
GO_SMALL_GTPASE_MEDIATED_SIGNAL_TRANSDUCTION	203	0.17033	0.792646	0.95525	0.966122	1	1145	190	-0.211954	-0.867469	0.820946	0.982303	1	1016	248	-0.271903	-1.06878	0.319493	0.655738	1	1483
GO_REGULATION_OF_CELLULAR_LOCALIZATION	374	0.176445	0.888701	0.813505	0.898496	1	1351	353	0.186224	0.841999	0.930836	0.8658	1	879	425	-0.258183	-1.06826	0.284444	0.656402	1	1424
GO_DICARBOXYLIC_ACID_METABOLIC_PROCESS	35	-0.306642	-1.07659	0.321839	0.552374	1	512	34	-0.41672	-1.25356	0.161959	0.481718	1	693	38	-0.355773	-1.06806	0.382309	0.656187	1	1210
GO_MECHANORECEPTOR_DIFFERENTIATION	15	-0.315688	-0.88007	0.634497	0.828379	1	1712	#N/A	#N/A	#N/A	#N/A	#N/A	#N/A	#N/A	17	-0.42641	-1.06793	0.383607	0.655775	1	1828
GO_PROTEIN_LOCALIZATION_TO_SYNAPSE	22	0.339411	1.04854	0.398551	0.733798	1	906	19	0.333244	0.912142	0.599119	0.783117	1	476	28	-0.375917	-1.0673	0.379518	0.656892	1	2168
GO_TRIGLYCERIDE_METABOLIC_PROCESS	#N/A	#N/A	#N/A	#N/A	#N/A	#N/A	#N/A	#N/A	#N/A	#N/A	#N/A	#N/A	#N/A	#N/A	15	-0.430666	-1.06458	0.381601	0.663485	1	1221
GO_NEGATIVE_REGULATION_OF_T_CELL_PROLIFERATION	15	-0.355965	-1.00348	0.444206	0.653644	1	829	#N/A	#N/A	#N/A	#N/A	#N/A	#N/A	#N/A	15	-0.43649	-1.06453	0.388976	0.662852	1	1349
GO_POSITIVE_REGULATION_OF_DENDRITE_DEVELOPMENT	25	-0.316548	-1.01702	0.441478	0.63471	1	1565	24	0.407789	1.18536	0.221987	0.43855	1	981	30	-0.362875	-1.06367	0.366718	0.664424	1	1660
GO_REGULATION_OF_OXIDOREDUCTASE_ACTIVITY	31	0.377753	1.26361	0.156863	0.454769	1	761	32	0.256312	0.785314	0.781116	0.918163	1	150	38	-0.35717	-1.06328	0.361319	0.664722	1	456
GO_REGULATION_OF_MITOCHONDRIAL_OUTER_MEMBRANE_PERMEABILIZATION_INVOLVED_IN_APOPTOTIC_SIGNALING_PATHWAY	23	-0.359732	-1.13725	0.268623	0.466497	1	1288	22	0.493545	1.39538	0.06639	0.293153	1	937	27	-0.379236	-1.06302	0.383107	0.664658	1	1204
GO_MITOCHONDRIAL_TRANSMEMBRANE_TRANSPORT	52	0.65652	2.43909	0	0	0	1238	42	-0.525108	-1.64691	0.00910747	0.126925	1	1122	53	-0.330391	-1.06166	0.369598	0.667724	1	942
GO_ENDOTHELIUM_DEVELOPMENT	36	0.207894	0.718343	0.888454	0.995456	1	1514	29	-0.232086	-0.681409	0.901701	1	1	1221	43	-0.337601	-1.05987	0.362974	0.672067	1	1297
GO_ENSHEATHMENT_OF_NEURONS	41	0.232566	0.825938	0.73501	0.956184	1	716	37	-0.349133	-1.09621	0.312839	0.691919	1	224	52	-0.334306	-1.05974	0.355301	0.671696	1	1035
GO_STRIATED_MUSCLE_ADAPTATION	#N/A	#N/A	#N/A	#N/A	#N/A	#N/A	#N/A	#N/A	#N/A	#N/A	#N/A	#N/A	#N/A	#N/A	16	-0.413359	-1.05898	0.389776	0.672983	1	1003
GO_REPRODUCTIVE_SYSTEM_DEVELOPMENT	124	-0.172741	-0.781151	0.922535	0.932709	1	1288	103	0.3014	1.16608	0.182243	0.458298	1	801	142	-0.281465	-1.0586	0.350126	0.673324	1	692
GO_REGULATION_OF_NEUROLOGICAL_SYSTEM_PROCESS	23	-0.197896	-0.625897	0.941176	0.999323	1	915	21	0.428053	1.19675	0.240586	0.425375	1	292	28	-0.373475	-1.05699	0.394231	0.676976	1	1012
GO_REGULATION_OF_INNATE_IMMUNE_RESPONSE	191	-0.358009	-1.71894	0	0.0672359	0.994	1408	177	0.228473	0.960081	0.565012	0.709264	1	651	206	-0.271161	-1.0557	0.36244	0.679844	1	1365
GO_NEGATIVE_REGULATION_OF_CELL_POPULATION_PROLIFERATION	182	-0.226496	-1.08568	0.248021	0.538823	1	1099	171	0.341285	1.43691	0.0143198	0.278349	1	691	229	-0.268804	-1.05442	0.353774	0.682639	1	1360
GO_POSITIVE_REGULATION_OF_ION_TRANSPORT	61	0.302887	1.14594	0.233273	0.58312	1	506	58	-0.334429	-1.12485	0.279188	0.6574	1	609	71	-0.308168	-1.05331	0.379834	0.684989	1	1393
GO_POSITIVE_REGULATION_OF_SMOOTH_MUSCLE_CELL_PROLIFERATION	30	-0.275686	-0.92933	0.52968	0.768123	1	300	30	0.570443	1.76689	0.00411523	0.102182	0.963	860	36	-0.351126	-1.0523	0.389881	0.687083	1	1453
GO_NEGATIVE_REGULATION_OF_TRANSMEMBRANE_TRANSPORT	41	-0.440303	-1.58211	0.0131004	0.134672	1	762	40	-0.324968	-1.01327	0.413547	0.790983	1	1042	44	-0.335838	-1.05146	0.371088	0.688662	1	1003
GO_DITERPENOID_METABOLIC_PROCESS	27	0.369353	1.21063	0.214801	0.507118	1	100	23	-0.424318	-1.16591	0.261856	0.605885	1	530	32	-0.357804	-1.05107	0.390318	0.688949	1	1252
GO_POSITIVE_REGULATION_OF_LIPID_BIOSYNTHETIC_PROCESS	23	0.53094	1.65521	0.0229008	0.0887381	1	618	20	0.511166	1.4335	0.0829694	0.278272	1	860	30	-0.362818	-1.0503	0.3875	0.690416	1	1537
GO_ANTIGEN_PROCESSING_AND_PRESENTATION_OF_PEPTIDE_ANTIGEN	118	-0.359371	-1.64145	0.00239808	0.100896	1	1532	115	-0.158819	-0.609011	0.998322	1	1	755	122	-0.283138	-1.04984	0.382008	0.690965	1	846
GO_NEGATIVE_REGULATION_OF_ERK1_AND_ERK2_CASCADE	24	-0.180636	-0.576402	0.95614	0.998866	1	2373	20	-0.334151	-0.909221	0.616257	0.94863	1	135	25	-0.38355	-1.04869	0.393241	0.69343	1	2102
GO_NUCLEOSIDE_PHOSPHATE_METABOLIC_PROCESS	118	-0.249077	-1.09724	0.245033	0.52153	1	1249	111	-0.438668	-1.64773	0	0.130692	1	1150	132	-0.284357	-1.04865	0.373368	0.692752	1	501
GO_REGULATION_OF_CARBOHYDRATE_BIOSYNTHETIC_PROCESS	30	-0.345692	-1.18371	0.205298	0.428673	1	1656	23	-0.230036	-0.649483	0.917293	1	1	1004	34	-0.35456	-1.04822	0.412371	0.693137	1	1643
GO_POSITIVE_REGULATION_OF_NEURON_DIFFERENTIATION	94	-0.28842	-1.25174	0.0881671	0.375074	1	1080	84	0.453249	1.72917	0	0.112106	0.989	465	119	-0.289853	-1.04767	0.37659	0.693898	1	1251
GO_EMBRYONIC_MORPHOGENESIS	142	-0.26101	-1.20171	0.0970149	0.424093	1	1058	139	0.272396	1.11757	0.22381	0.511202	1	1024	172	-0.27557	-1.04747	0.376079	0.693653	1	1002
GO_RESPONSE_TO_REACTIVE_OXYGEN_SPECIES	91	-0.212394	-0.910362	0.676815	0.792806	1	789	81	-0.234549	-0.847917	0.752197	0.991714	1	991	106	-0.291862	-1.04724	0.381597	0.693563	1	1349
GO_PROTEIN_LOCALIZATION_TO_POSTSYNAPTIC_MEMBRANE	#N/A	#N/A	#N/A	#N/A	#N/A	#N/A	#N/A	#N/A	#N/A	#N/A	#N/A	#N/A	#N/A	#N/A	15	-0.414338	-1.04674	0.403685	0.694171	1	2168
GO_POLYSACCHARIDE_METABOLIC_PROCESS	35	-0.422141	-1.49821	0.0364807	0.176523	1	1228	30	-0.400947	-1.20864	0.206963	0.558993	1	991	43	-0.341726	-1.04564	0.387692	0.696448	1	1382
GO_POSITIVE_REGULATION_OF_INTRACELLULAR_PROTEIN_TRANSPORT	82	-0.291344	-1.21707	0.116438	0.41103	1	1017	75	-0.205767	-0.725359	0.927667	1	1	649	91	-0.297659	-1.04476	0.380054	0.69811	1	1422
GO_TISSUE_HOMEOSTASIS	57	-0.316985	-1.2501	0.10917	0.374557	1	527	53	-0.403969	-1.33252	0.0863971	0.368436	1	533	72	-0.306648	-1.04377	0.389356	0.700074	1	755
GO_REGULATION_OF_PROTEIN_IMPORT	31	0.252073	0.837116	0.695652	0.947492	1	2161	31	-0.346477	-1.01981	0.448207	0.783476	1	625	33	-0.358739	-1.04374	0.403454	0.699362	1	1393
GO_CELL_RECOGNITION	28	0.360362	1.17385	0.253623	0.550228	1	544	30	0.27181	0.812303	0.740659	0.898115	1	109	33	-0.355725	-1.04313	0.394737	0.700279	1	670
GO_ACTIVATION_OF_MAPKK_ACTIVITY	18	0.346587	1.01735	0.426877	0.762305	1	781	18	0.329823	0.88988	0.607539	0.808701	1	1064	23	-0.379911	-1.0427	0.391586	0.700664	1	1642
GO_ORGANELLE_MEMBRANE_FUSION	53	0.356507	1.32883	0.0824373	0.378755	1	1392	49	0.310491	1.05959	0.364253	0.569952	1	597	54	-0.317651	-1.04223	0.390421	0.701133	1	1568
GO_POSITIVE_REGULATION_OF_CYTOKINE_SECRETION	26	0.428822	1.36203	0.0830189	0.341302	1	115	26	-0.362954	-1.05107	0.374775	0.765964	1	587	28	-0.370806	-1.04212	0.412975	0.700643	1	1247
GO_ORGAN_GROWTH	50	-0.351337	-1.36451	0.0588235	0.264229	1	1280	41	0.42739	1.41539	0.0533333	0.28692	1	752	62	-0.31411	-1.0414	0.384196	0.701914	1	580
GO_SEGMENTATION	17	0.203301	0.5826	0.952472	1	1	1385	#N/A	#N/A	#N/A	#N/A	#N/A	#N/A	#N/A	23	-0.382712	-1.04001	0.424194	0.705037	1	1054
GO_MITOCHONDRIAL_OUTER_MEMBRANE_PERMEABILIZATION	26	-0.295003	-0.969099	0.506608	0.706676	1	1288	25	0.534367	1.57145	0.02407	0.186642	1	937	30	-0.353296	-1.03975	0.389507	0.704994	1	1204
GO_POSITIVE_REGULATION_OF_MAPK_CASCADE	133	0.214503	0.95426	0.540925	0.823078	1	675	114	0.29986	1.17999	0.141809	0.444914	1	981	151	-0.274562	-1.03936	0.393423	0.705298	1	1096
GO_POSITIVE_REGULATION_OF_MITOCHONDRIAL_OUTER_MEMBRANE_PERMEABILIZATION_INVOLVED_IN_APOPTOTIC_SIGNALING_PATHWAY	18	-0.409621	-1.21335	0.219457	0.415221	1	1288	19	0.619436	1.62786	0.0212766	0.163487	1	937	21	-0.390791	-1.0387	0.42654	0.706287	1	1157
GO_RHO_PROTEIN_SIGNAL_TRANSDUCTION	67	-0.262101	-1.05462	0.370115	0.580278	1	1027	63	0.265921	0.940549	0.563474	0.741182	1	520	81	-0.30136	-1.0387	0.409341	0.705503	1	1940
GO_NEGATIVE_REGULATION_OF_VIRAL_PROCESS	30	0.304798	1.00033	0.454894	0.790237	1	312	26	0.423354	1.24689	0.176211	0.373897	1	495	34	-0.346266	-1.03831	0.411024	0.70575	1	926
GO_NEGATIVE_REGULATION_OF_IMMUNE_SYSTEM_PROCESS	118	-0.32163	-1.42518	0.018648	0.227556	1	1196	108	0.349709	1.36603	0.0390244	0.315418	1	626	130	-0.277786	-1.03825	0.393401	0.705143	1	745
GO_CELLULAR_RESPONSE_TO_KETONE	33	-0.304525	-1.06268	0.341357	0.567125	1	814	31	0.38817	1.19774	0.233766	0.426213	1	977	41	-0.336989	-1.03821	0.415385	0.704469	1	822
GO_REGULATION_OF_SYNAPTIC_PLASTICITY	37	0.335971	1.16879	0.25045	0.556231	1	727	33	0.270608	0.859745	0.706935	0.847843	1	715	46	-0.331117	-1.03814	0.397626	0.703904	1	1953
GO_RESPONSE_TO_INTERLEUKIN_12	34	-0.343098	-1.20833	0.178571	0.418197	1	99	35	-0.263307	-0.817911	0.757009	0.981403	1	296	35	-0.350534	-1.03808	0.424383	0.703282	1	595
GO_HOMOPHILIC_CELL_ADHESION_VIA_PLASMA_MEMBRANE_ADHESION_MOLECULES	21	0.580173	1.71567	0.00545455	0.0642637	0.996	902	18	-0.402668	-1.07095	0.371795	0.736258	1	479	26	-0.372271	-1.03703	0.441083	0.705418	1	1935
GO_REGULATION_OF_STRESS_ACTIVATED_PROTEIN_KINASE_SIGNALING_CASCADE	77	-0.214153	-0.908478	0.652928	0.795303	1	1313	64	0.253879	0.915639	0.602564	0.777451	1	622	85	-0.296435	-1.03693	0.415385	0.704937	1	1258
GO_FAT_CELL_DIFFERENTIATION	54	0.248319	0.94066	0.555357	0.836304	1	718	46	0.414048	1.38014	0.0609244	0.303475	1	682	68	-0.309398	-1.03619	0.40256	0.706232	1	813
GO_REGULATION_OF_T_CELL_RECEPTOR_SIGNALING_PATHWAY	16	-0.272942	-0.792389	0.75	0.92206	1	770	#N/A	#N/A	#N/A	#N/A	#N/A	#N/A	#N/A	17	-0.406467	-1.0359	0.426421	0.706207	1	908
GO_BODY_FLUID_SECRETION	32	0.395992	1.3483	0.0842491	0.360451	1	686	30	-0.291831	-0.88334	0.635496	0.976124	1	605	33	-0.350595	-1.03564	0.407351	0.706183	1	1730
GO_EPITHELIAL_TO_MESENCHYMAL_TRANSITION	40	-0.425911	-1.57959	0.0193966	0.135066	1	1004	32	0.390093	1.21557	0.20915	0.404047	1	1272	45	-0.330935	-1.03428	0.395062	0.709206	1	1155
GO_POSITIVE_REGULATION_OF_RESPONSE_TO_CYTOKINE_STIMULUS	22	-0.208475	-0.677093	0.913223	0.987688	1	1596	20	-0.309907	-0.846043	0.662313	0.987704	1	464	24	-0.370412	-1.03402	0.426966	0.709172	1	1660
GO_POSITIVE_REGULATION_OF_EMBRYONIC_DEVELOPMENT	#N/A	#N/A	#N/A	#N/A	#N/A	#N/A	#N/A	#N/A	#N/A	#N/A	#N/A	#N/A	#N/A	#N/A	16	-0.408914	-1.03386	0.423143	0.708813	1	1140
GO_PYRIDINE_CONTAINING_COMPOUND_METABOLIC_PROCESS	20	-0.426707	-1.30469	0.134831	0.326388	1	1237	19	-0.376686	-1.01738	0.453184	0.789075	1	999	22	-0.372535	-1.03373	0.419811	0.708393	1	916
GO_LIPID_CATABOLIC_PROCESS	141	0.230959	1.0276	0.394604	0.751053	1	716	128	-0.416745	-1.6161	0	0.145002	1	758	155	-0.27267	-1.03347	0.406593	0.70833	1	1371
GO_POSITIVE_REGULATION_OF_B_CELL_MEDIATED_IMMUNITY	#N/A	#N/A	#N/A	#N/A	#N/A	#N/A	#N/A	#N/A	#N/A	#N/A	#N/A	#N/A	#N/A	#N/A	15	-0.409159	-1.03302	0.436027	0.708773	1	2252
GO_POSITIVE_REGULATION_OF_MITOCHONDRION_ORGANIZATION	56	0.255509	0.966217	0.49434	0.81506	1	1185	54	0.375145	1.303	0.0995763	0.342106	1	206	62	-0.308301	-1.03286	0.410256	0.708471	1	1360
GO_MESENCHYMAL_CELL_DIFFERENTIATION	56	-0.418697	-1.62512	0.00860215	0.109032	1	1004	46	0.424967	1.44286	0.0491071	0.27499	1	974	65	-0.305089	-1.03234	0.431624	0.70908	1	1295
GO_REGULATION_OF_CYTOKINE_PRODUCTION_INVOLVED_IN_IMMUNE_RESPONSE	19	0.213622	0.641725	0.919694	1	1	1394	18	-0.255665	-0.676041	0.893822	1	1	230	20	-0.38456	-1.03178	0.426644	0.709871	1	824
GO_PHOSPHOLIPID_TRANSPORT	26	0.477303	1.54469	0.0350195	0.154231	1	1285	25	-0.404022	-1.15714	0.271898	0.603612	1	1009	28	-0.358747	-1.03132	0.421296	0.710319	1	1001
GO_REGULATION_OF_MICROTUBULE_POLYMERIZATION_OR_DEPOLYMERIZATION	36	-0.353059	-1.23816	0.152174	0.38849	1	738	29	0.542098	1.65208	0.00873363	0.153767	1	334	39	-0.339556	-1.0313	0.425	0.709614	1	1913
GO_ENDOTHELIAL_CELL_PROLIFERATION	40	-0.326094	-1.1977	0.191446	0.424697	1	514	36	0.398452	1.25586	0.141631	0.369827	1	860	42	-0.335723	-1.03029	0.431259	0.711682	1	813
GO_NEGATIVE_REGULATION_OF_GROWTH	63	-0.340173	-1.3636	0.0742358	0.263421	1	570	50	0.295199	1.02019	0.440087	0.621091	1	575	75	-0.301449	-1.02988	0.393723	0.712013	1	976
GO_INTRACELLULAR_PROTEIN_TRANSMEMBRANE_TRANSPORT	36	0.697194	2.43054	0	0	0	1294	28	0.246273	0.724907	0.863931	0.956405	1	1533	37	-0.343003	-1.02963	0.421053	0.711916	1	307
GO_POSITIVE_REGULATION_OF_BLOOD_VESSEL_ENDOTHELIAL_CELL_MIGRATION	22	-0.291994	-0.921272	0.570806	0.77927	1	472	19	0.618743	1.75677	0.00414079	0.108315	0.973	272	22	-0.379389	-1.02898	0.424837	0.712905	1	1617
GO_MITOCHONDRIAL_FISSION	#N/A	#N/A	#N/A	#N/A	#N/A	#N/A	#N/A	#N/A	#N/A	#N/A	#N/A	#N/A	#N/A	#N/A	17	-0.401483	-1.02896	0.41443	0.712187	1	1755
GO_EPITHELIAL_CELL_MORPHOGENESIS	17	0.364319	1.05997	0.372093	0.721171	1	1068	16	-0.543727	-1.37695	0.0980392	0.333249	1	694	19	-0.397374	-1.02776	0.418301	0.714666	1	849
GO_REGULATION_OF_MEMBRANE_PERMEABILITY	38	-0.208384	-0.754771	0.866667	0.95187	1	1288	36	0.398911	1.26583	0.146868	0.367706	1	937	45	-0.325287	-1.02756	0.396779	0.714449	1	1204
GO_ORGANELLE_FUSION	68	0.406305	1.57804	0.00731261	0.130816	1	1099	62	0.331172	1.19236	0.175105	0.430413	1	597	70	-0.301283	-1.02726	0.414465	0.714481	1	1590
GO_POSITIVE_REGULATION_OF_ANIMAL_ORGAN_MORPHOGENESIS	#N/A	#N/A	#N/A	#N/A	#N/A	#N/A	#N/A	#N/A	#N/A	#N/A	#N/A	#N/A	#N/A	#N/A	17	-0.401449	-1.02634	0.430894	0.716247	1	109
GO_REGULATION_OF_TRANSLATIONAL_FIDELITY	#N/A	#N/A	#N/A	#N/A	#N/A	#N/A	#N/A	15	0.337429	0.8568	0.664659	0.852466	1	1232	15	-0.4157	-1.02514	0.423786	0.718777	1	1504
GO_RESPONSE_TO_DEXAMETHASONE	#N/A	#N/A	#N/A	#N/A	#N/A	#N/A	#N/A	#N/A	#N/A	#N/A	#N/A	#N/A	#N/A	#N/A	17	-0.405259	-1.02402	0.446957	0.721139	1	104
GO_NUCLEOSIDE_PHOSPHATE_CATABOLIC_PROCESS	32	-0.340771	-1.17722	0.225058	0.434191	1	1048	27	-0.417036	-1.18738	0.234522	0.586639	1	713	36	-0.342529	-1.02288	0.452774	0.723442	1	400
GO_REGULATION_OF_INTRACELLULAR_TRANSPORT	194	0.211369	0.977332	0.515306	0.811484	1	1327	183	-0.172931	-0.698254	0.998339	1	1	649	212	-0.260112	-1.02278	0.406024	0.722976	1	1617
GO_MEMBRANE_DOCKING	83	0.261266	1.06677	0.355805	0.707769	1	937	82	-0.258636	-0.92918	0.584838	0.917541	1	711	95	-0.285795	-1.02178	0.439575	0.72502	1	2212
GO_PHOSPHATIDYLINOSITOL_3_KINASE_SIGNALING	43	0.31355	1.13517	0.247331	0.595896	1	689	35	0.362042	1.14172	0.262729	0.486971	1	860	48	-0.322275	-1.0217	0.454006	0.724472	1	1817
GO_NEGATIVE_REGULATION_OF_CELL_DIFFERENTIATION	168	-0.258585	-1.2098	0.0715935	0.417285	1	1127	140	0.341887	1.39632	0.0283688	0.293372	1	836	195	-0.262927	-1.02168	0.417767	0.723751	1	1353
GO_FOREBRAIN_DEVELOPMENT	95	-0.241644	-1.0451	0.342105	0.594874	1	1118	90	0.316201	1.20026	0.13494	0.424386	1	1085	116	-0.281915	-1.02165	0.421607	0.72308	1	605
GO_REGULATION_OF_LIPID_METABOLIC_PROCESS	136	0.302347	1.33937	0.0373514	0.369527	1	1026	120	-0.281478	-1.08773	0.280069	0.706636	1	1169	169	-0.26679	-1.02139	0.42627	0.723017	1	1194
GO_SYNAPSE_ORGANIZATION	101	-0.167465	-0.725633	0.957245	0.965132	1	1587	92	0.260873	1.003	0.463357	0.641874	1	725	122	-0.276537	-1.02072	0.417425	0.724162	1	2121
GO_GLIAL_CELL_PROLIFERATION	#N/A	#N/A	#N/A	#N/A	#N/A	#N/A	#N/A	#N/A	#N/A	#N/A	#N/A	#N/A	#N/A	#N/A	16	-0.405745	-1.02028	0.434146	0.72465	1	21
GO_ANTERIOR_POSTERIOR_PATTERN_SPECIFICATION	33	0.247545	0.839934	0.690702	0.946721	1	1385	25	0.463331	1.33916	0.113586	0.327504	1	678	42	-0.331572	-1.01995	0.449488	0.724774	1	531
GO_PURINE_CONTAINING_COMPOUND_CATABOLIC_PROCESS	24	-0.47426	-1.51501	0.0402542	0.170491	1	1123	20	-0.49661	-1.34421	0.117043	0.350198	1	573	25	-0.366842	-1.01952	0.437299	0.725174	1	329
GO_POSITIVE_REGULATION_OF_IMMUNE_EFFECTOR_PROCESS	57	-0.203344	-0.797096	0.847926	0.918572	1	1559	57	0.257545	0.89477	0.673759	0.803362	1	779	67	-0.301672	-1.01915	0.42047	0.725472	1	929
GO_POSITIVE_REGULATION_OF_PROTEIN_KINASE_B_SIGNALING	45	0.203813	0.736854	0.900181	0.989411	1	614	37	0.393183	1.26059	0.15222	0.368801	1	1287	50	-0.317287	-1.01892	0.44	0.72534	1	1801
GO_PROTEIN_LOCALIZATION_TO_GOLGI_APPARATUS	#N/A	#N/A	#N/A	#N/A	#N/A	#N/A	#N/A	16	-0.244824	-0.629814	0.918251	1	1	1113	18	-0.396232	-1.01872	0.443082	0.725082	1	719
GO_ALPHA_AMINO_ACID_CATABOLIC_PROCESS	30	-0.286625	-0.972255	0.490644	0.701198	1	677	29	-0.524919	-1.52869	0.0322581	0.190003	1	693	35	-0.344015	-1.01817	0.445765	0.725881	1	689
GO_PROGRAMMED_NECROTIC_CELL_DEATH	21	0.324633	0.967715	0.511583	0.816178	1	1054	17	-0.388599	-1.00814	0.457305	0.790559	1	577	19	-0.3873	-1.01699	0.462158	0.728329	1	2190
GO_NEPHRON_DEVELOPMENT	29	0.277949	0.923219	0.580524	0.851733	1	1172	25	0.492097	1.43935	0.0599078	0.277494	1	981	32	-0.344196	-1.01671	0.434191	0.728325	1	1371
GO_REGULATION_OF_CELL_PROJECTION_ASSEMBLY	65	0.193687	0.754744	0.87013	0.982849	1	727	67	0.344419	1.23076	0.172897	0.390094	1	275	81	-0.293979	-1.01628	0.443978	0.728746	1	1574
GO_VIRAL_BUDDING_VIA_HOST_ESCRT_COMPLEX	15	-0.420103	-1.17903	0.244399	0.431652	1	2249	17	-0.225604	-0.586909	0.950192	1	1	1547	18	-0.397593	-1.01434	0.427877	0.733236	1	1188
GO_REGULATION_OF_DNA_BINDING_TRANSCRIPTION_FACTOR_ACTIVITY	135	-0.235901	-1.06347	0.324943	0.56646	1	916	114	0.209036	0.824467	0.857855	0.882066	1	678	156	-0.265701	-1.01413	0.438424	0.733035	1	1258
GO_TIGHT_JUNCTION_ORGANIZATION	30	0.350713	1.17789	0.234862	0.543757	1	446	28	-0.304887	-0.891663	0.630713	0.963994	1	1210	33	-0.345738	-1.01399	0.459665	0.732672	1	822
GO_REGULATION_OF_MYELOID_LEUKOCYTE_DIFFERENTIATION	28	-0.244276	-0.820065	0.740977	0.894223	1	841	26	-0.437636	-1.25273	0.190909	0.481753	1	501	33	-0.343296	-1.01223	0.43349	0.736831	1	1556
GO_POSITIVE_REGULATION_OF_POTASSIUM_ION_TRANSPORT	#N/A	#N/A	#N/A	#N/A	#N/A	#N/A	#N/A	#N/A	#N/A	#N/A	#N/A	#N/A	#N/A	#N/A	15	-0.407206	-1.01204	0.457686	0.736589	1	1646
GO_ISOPRENOID_METABOLIC_PROCESS	34	0.303746	1.01624	0.446927	0.764305	1	100	27	-0.394988	-1.15196	0.276753	0.611098	1	973	38	-0.333026	-1.01157	0.437126	0.737143	1	1252
GO_REGULATION_OF_REACTIVE_OXYGEN_SPECIES_BIOSYNTHETIC_PROCESS	29	0.332521	1.09286	0.309942	0.668725	1	165	26	0.415185	1.21993	0.226457	0.399452	1	150	31	-0.340203	-1.01096	0.444444	0.738039	1	1003
GO_CELLULAR_RESPONSE_TO_OXIDATIVE_STRESS	124	0.200632	0.871877	0.738977	0.92076	1	1310	116	-0.238969	-0.918605	0.646048	0.928866	1	991	148	-0.267219	-1.0106	0.446727	0.738193	1	1384
GO_BROWN_FAT_CELL_DIFFERENTIATION	#N/A	#N/A	#N/A	#N/A	#N/A	#N/A	#N/A	#N/A	#N/A	#N/A	#N/A	#N/A	#N/A	#N/A	15	-0.404878	-1.01023	0.453925	0.738488	1	1003
GO_REGULATION_OF_TRANSMEMBRANE_RECEPTOR_PROTEIN_SERINE_THREONINE_KINASE_SIGNALING_PATHWAY	54	0.182096	0.689979	0.952797	1	1	213	46	0.384937	1.30004	0.110345	0.345433	1	1144	64	-0.301233	-1.00913	0.433518	0.740681	1	896
GO_HEART_DEVELOPMENT	146	-0.305081	-1.43688	0.00678733	0.222053	1	1120	128	0.325929	1.31913	0.0366748	0.337467	1	1064	175	-0.263491	-1.00894	0.449328	0.740492	1	1774
GO_NEGATIVE_REGULATION_OF_LOCOMOTION	93	-0.265051	-1.13993	0.175325	0.466475	1	1045	82	0.351284	1.31775	0.0676328	0.338168	1	602	102	-0.278901	-1.00889	0.436828	0.739854	1	1461
GO_POSITIVE_REGULATION_OF_GLIOGENESIS	21	0.359059	1.06749	0.370155	0.708724	1	1075	22	-0.211586	-0.582856	0.977055	1	1	1019	25	-0.361228	-1.00874	0.466981	0.739487	1	1077
GO_POSITIVE_REGULATION_OF_MEMBRANE_PERMEABILITY	29	-0.258119	-0.870186	0.655983	0.839276	1	1288	28	0.449515	1.37482	0.114286	0.307043	1	937	35	-0.338469	-1.00849	0.454811	0.739399	1	1204
GO_REGULATION_OF_ACTIN_NUCLEATION	16	0.412555	1.1624	0.257143	0.563012	1	274	16	-0.551389	-1.3905	0.108007	0.315707	1	1064	16	-0.403463	-1.00817	0.455592	0.739528	1	863
GO_NEGATIVE_REGULATION_OF_EPITHELIAL_CELL_PROLIFERATION	35	-0.256	-0.886164	0.655983	0.821983	1	1888	28	0.347046	1.03424	0.409692	0.606642	1	549	41	-0.33161	-1.00704	0.455099	0.74182	1	1304
GO_NEURAL_CREST_CELL_DIFFERENTIATION	21	-0.393696	-1.24686	0.181034	0.378255	1	1004	19	0.397328	1.07749	0.363431	0.551403	1	969	24	-0.371827	-1.00698	0.455738	0.741227	1	1774
GO_FATTY_ACID_BETA_OXIDATION	48	0.287036	1.06388	0.35337	0.713566	1	1382	47	-0.568094	-1.83977	0	0.0489007	0.672	590	52	-0.314918	-1.00656	0.471098	0.741604	1	1352
GO_REGULATION_OF_CELLULAR_RESPONSE_TO_TRANSFORMING_GROWTH_FACTOR_BETA_STIMULUS	37	0.263522	0.914719	0.59619	0.861706	1	213	31	0.385745	1.17607	0.220588	0.447693	1	1144	42	-0.324156	-1.00642	0.445652	0.741218	1	833
GO_TORC1_SIGNALING	#N/A	#N/A	#N/A	#N/A	#N/A	#N/A	#N/A	#N/A	#N/A	#N/A	#N/A	#N/A	#N/A	#N/A	17	-0.4018	-1.00531	0.459547	0.743493	1	1219
GO_REGULATION_OF_MITOCHONDRIAL_MEMBRANE_PERMEABILITY_INVOLVED_IN_APOPTOTIC_PROCESS	26	-0.295003	-0.959041	0.528345	0.724896	1	1288	25	0.534367	1.53803	0.0363636	0.208848	1	937	32	-0.344627	-1.00419	0.455247	0.74579	1	1204
GO_RESPONSE_TO_VIRUS	113	-0.201618	-0.892423	0.718676	0.815003	1	315	105	0.295002	1.16549	0.167832	0.458049	1	1107	125	-0.27252	-1.00335	0.436548	0.747256	1	462
GO_REGULATION_OF_COFACTOR_METABOLIC_PROCESS	19	-0.356883	-1.08943	0.325103	0.533056	1	941	18	-0.417973	-1.11586	0.328996	0.667113	1	754	21	-0.381234	-1.00334	0.484127	0.746533	1	56
GO_MEMBRANE_LIPID_METABOLIC_PROCESS	86	0.501091	2.09272	0	0.00208245	0.045	857	73	-0.264373	-0.940564	0.565217	0.897635	1	991	99	-0.282425	-1.00333	0.47226	0.74579	1	1379
GO_ORGANOPHOSPHATE_CATABOLIC_PROCESS	67	-0.33125	-1.34883	0.0542986	0.274853	1	1228	56	0.232964	0.828416	0.781585	0.880155	1	624	74	-0.294391	-1.00234	0.455034	0.747869	1	400
GO_NEGATIVE_REGULATION_OF_CELL_GROWTH	46	-0.342282	-1.27826	0.108696	0.352924	1	570	38	0.297916	0.962632	0.518349	0.706225	1	575	57	-0.306028	-1.00204	0.454286	0.747906	1	976
GO_NEGATIVE_REGULATION_OF_LEUKOCYTE_CELL_CELL_ADHESION	28	-0.430135	-1.4408	0.0530452	0.221616	1	1307	25	0.505224	1.4591	0.0635246	0.266956	1	1050	29	-0.346309	-1.00166	0.461059	0.748205	1	391
GO_NEGATIVE_REGULATION_OF_TRANSPORT	147	-0.219183	-1.0149	0.453089	0.637476	1	589	144	-0.244585	-0.957473	0.545133	0.871047	1	1181	160	-0.264396	-1.0011	0.464508	0.748888	1	929
GO_REGULATION_OF_AUTOPHAGY_OF_MITOCHONDRION	20	0.316181	0.929086	0.569573	0.840992	1	1098	18	0.507398	1.36261	0.119497	0.316725	1	325	23	-0.362415	-1.00067	0.455272	0.749378	1	1590
GO_RESPONSE_TO_PH	#N/A	#N/A	#N/A	#N/A	#N/A	#N/A	#N/A	#N/A	#N/A	#N/A	#N/A	#N/A	#N/A	#N/A	15	-0.402545	-1.00038	0.462995	0.749444	1	1418
GO_JNK_CASCADE	65	-0.291232	-1.15918	0.206311	0.445989	1	1371	56	0.293971	1.0266	0.386047	0.61574	1	1050	73	-0.291713	-0.999849	0.460784	0.750151	1	1162
GO_CELL_MIGRATION_INVOLVED_IN_SPROUTING_ANGIOGENESIS	#N/A	#N/A	#N/A	#N/A	#N/A	#N/A	#N/A	#N/A	#N/A	#N/A	#N/A	#N/A	#N/A	#N/A	15	-0.407101	-0.9991	0.453659	0.751415	1	867
GO_PROTEIN_LOCALIZATION_TO_ENDOSOME	17	0.330986	0.933238	0.586916	0.841311	1	1018	#N/A	#N/A	#N/A	#N/A	#N/A	#N/A	#N/A	19	-0.38093	-0.998681	0.476115	0.751828	1	1755
GO_MACROAUTOPHAGY	160	-0.211069	-0.983715	0.498747	0.685056	1	1622	155	-0.170894	-0.684989	0.993333	1	1	1504	187	-0.258654	-0.998122	0.46398	0.752521	1	1589
GO_REGULATION_OF_LIPID_TRANSPORT	24	0.319066	1.01253	0.429961	0.769864	1	395	23	0.296244	0.856179	0.665281	0.852958	1	860	28	-0.34603	-0.998107	0.479624	0.751786	1	1077
GO_ACYLGLYCEROL_METABOLIC_PROCESS	18	0.383982	1.12707	0.291829	0.610425	1	671	17	0.343928	0.899131	0.589744	0.800536	1	1135	25	-0.354662	-0.996534	0.471229	0.755273	1	1323
GO_POSITIVE_REGULATION_OF_MICROTUBULE_POLYMERIZATION_OR_DEPOLYMERIZATION	19	-0.293976	-0.891419	0.618421	0.81502	1	1850	#N/A	#N/A	#N/A	#N/A	#N/A	#N/A	#N/A	21	-0.37166	-0.995846	0.480198	0.75634	1	1913
GO_REGULATION_OF_CELLULAR_AMINO_ACID_METABOLIC_PROCESS	43	-0.632412	-2.37708	0	0	0	1487	42	-0.261416	-0.838048	0.7125	0.982445	1	7	43	-0.318159	-0.994959	0.448328	0.757991	1	12
GO_REGULATION_OF_EMBRYONIC_DEVELOPMENT	37	-0.186624	-0.662542	0.959831	0.991466	1	1773	36	0.310697	0.985536	0.465066	0.664581	1	1009	49	-0.312752	-0.9949	0.482507	0.75741	1	1192
GO_REGULATION_OF_VACUOLE_ORGANIZATION	21	0.390663	1.1828	0.225379	0.537826	1	1492	17	-0.442489	-1.16354	0.266788	0.604466	1	1573	22	-0.367067	-0.99442	0.469605	0.757963	1	1260
GO_PHOSPHATIDYLINOSITOL_METABOLIC_PROCESS	36	0.235926	0.805984	0.763941	0.963526	1	839	29	0.367551	1.10262	0.303371	0.526264	1	420	44	-0.317816	-0.994231	0.476122	0.757711	1	1758
GO_REGULATION_OF_ALPHA_BETA_T_CELL_ACTIVATION	15	-0.436302	-1.21397	0.228283	0.414628	1	1307	15	-0.337874	-0.848733	0.661682	0.991495	1	179	19	-0.378411	-0.993299	0.470978	0.759437	1	333
GO_NEGATIVE_REGULATION_OF_SYNAPTIC_TRANSMISSION	15	0.327542	0.91062	0.554924	0.86615	1	895	16	0.243898	0.652317	0.915493	0.985114	1	1084	19	-0.375969	-0.992989	0.467949	0.759479	1	989
GO_RESPONSE_TO_ELECTRICAL_STIMULUS	#N/A	#N/A	#N/A	#N/A	#N/A	#N/A	#N/A	#N/A	#N/A	#N/A	#N/A	#N/A	#N/A	#N/A	16	-0.391953	-0.992307	0.492201	0.76062	1	12
GO_REGULATION_OF_CELLULAR_PROTEIN_LOCALIZATION	260	0.161216	0.777783	0.970684	0.975609	1	1351	239	0.160282	0.696185	1	0.966897	1	351	292	-0.247017	-0.991872	0.478161	0.76095	1	1424
GO_POSITIVE_REGULATION_OF_TOR_SIGNALING	19	-0.190514	-0.574716	0.964989	0.997728	1	966	16	-0.454156	-1.17328	0.254902	0.59609	1	696	22	-0.361282	-0.99048	0.477686	0.764013	1	1826
GO_COENZYME_METABOLIC_PROCESS	147	-0.212435	-0.99073	0.482185	0.675542	1	1022	139	-0.383068	-1.51043	0.00701754	0.20337	1	1322	159	-0.262447	-0.99024	0.5	0.763849	1	1282
GO_EXOCYTIC_PROCESS	35	0.329463	1.12498	0.284926	0.611766	1	792	34	-0.389276	-1.2264	0.191336	0.516833	1	658	40	-0.319924	-0.989345	0.481536	0.765576	1	2191
GO_REGULATION_OF_FAT_CELL_DIFFERENTIATION	28	0.29489	0.973778	0.455078	0.810747	1	1315	24	0.461091	1.33428	0.120729	0.328398	1	652	36	-0.328825	-0.989332	0.477273	0.764846	1	813
GO_HEART_MORPHOGENESIS	49	-0.419615	-1.62094	0.00461894	0.107458	1	1120	42	0.298957	0.988091	0.481799	0.66223	1	1322	63	-0.295191	-0.989296	0.483261	0.764193	1	1774
GO_LEUKOCYTE_APOPTOTIC_PROCESS	35	0.274735	0.934854	0.54	0.839388	1	1033	31	-0.286545	-0.874768	0.666045	0.977523	1	377	37	-0.326	-0.989163	0.482443	0.763784	1	365
GO_LUNG_ALVEOLUS_DEVELOPMENT	15	0.379708	1.04185	0.400372	0.732949	1	766	#N/A	#N/A	#N/A	#N/A	#N/A	#N/A	#N/A	17	-0.389759	-0.988688	0.481419	0.764301	1	580
GO_VESICLE_MEDIATED_TRANSPORT_TO_THE_PLASMA_MEMBRANE	51	0.173291	0.643202	0.984293	1	1	314	51	0.190311	0.65047	0.970213	0.98534	1	688	60	-0.301066	-0.988687	0.496372	0.763539	1	2180
GO_NEGATIVE_REGULATION_OF_CELLULAR_COMPONENT_ORGANIZATION	257	-0.204078	-1.02891	0.352941	0.613233	1	1004	246	0.252127	1.0913	0.224543	0.541453	1	884	293	-0.245613	-0.986894	0.509692	0.767572	1	1545
GO_SPINAL_CORD_DEVELOPMENT	15	-0.249029	-0.692156	0.882474	0.98112	1	2244	#N/A	#N/A	#N/A	#N/A	#N/A	#N/A	#N/A	20	-0.367644	-0.985084	0.501582	0.771649	1	1329
GO_B_CELL_PROLIFERATION	18	0.352138	1.04634	0.388258	0.729649	1	1444	15	0.610116	1.58468	0.0235546	0.182308	1	1123	20	-0.362882	-0.984944	0.489967	0.771256	1	835
GO_CELLULAR_COMPONENT_DISASSEMBLY	296	0.21716	1.05612	0.278049	0.725437	1	1556	272	0.222341	0.988485	0.5	0.661931	1	454	322	-0.244086	-0.984005	0.513053	0.773034	1	2099
GO_REGULATION_OF_PEPTIDYL_TYROSINE_PHOSPHORYLATION	58	0.274908	1.03888	0.385027	0.739058	1	962	56	0.454807	1.59188	0.0182648	0.18152	1	991	70	-0.291705	-0.983812	0.490169	0.77277	1	1503
GO_NEGATIVE_REGULATION_OF_PHOSPHORUS_METABOLIC_PROCESS	202	-0.20556	-0.992216	0.474531	0.672831	1	1605	183	-0.207372	-0.844754	0.839196	0.988883	1	1083	236	-0.250797	-0.983202	0.490654	0.773677	1	1231
GO_CD4_POSITIVE_ALPHA_BETA_T_CELL_ACTIVATION	#N/A	#N/A	#N/A	#N/A	#N/A	#N/A	#N/A	16	0.295306	0.799252	0.763326	0.905493	1	301	20	-0.366145	-0.983068	0.479005	0.773291	1	333
GO_TELENCEPHALON_DEVELOPMENT	62	0.292852	1.13976	0.247148	0.588757	1	651	62	0.404787	1.4205	0.037694	0.281981	1	1085	82	-0.284098	-0.98284	0.50554	0.77312	1	553
GO_SMALL_MOLECULE_CATABOLIC_PROCESS	189	-0.197804	-0.951251	0.589744	0.732338	1	1272	176	-0.517876	-2.09097	0	0.00377938	0.017	1001	210	-0.251039	-0.982494	0.509592	0.773246	1	1235
GO_INTRINSIC_APOPTOTIC_SIGNALING_PATHWAY_IN_RESPONSE_TO_DNA_DAMAGE_BY_P53_CLASS_MEDIATOR	18	0.296325	0.848385	0.660156	0.946541	1	1172	16	0.418044	1.08431	0.342048	0.550119	1	816	19	-0.374666	-0.981669	0.49026	0.774691	1	926
GO_CELLULAR_AMINO_ACID_METABOLIC_PROCESS	177	-0.294561	-1.40527	0.015873	0.237625	1	1438	171	-0.31808	-1.2705	0.059727	0.46001	1	870	189	-0.252155	-0.981453	0.532374	0.774488	1	1207
GO_REGULATION_OF_CYTOPLASMIC_TRANSLATION	16	-0.267353	-0.75621	0.813305	0.953253	1	429	16	-0.451942	-1.16799	0.234082	0.608013	1	173	18	-0.386891	-0.981377	0.490818	0.773931	1	320
GO_RESPONSE_TO_INSULIN	112	0.236489	1.02052	0.401099	0.758305	1	1359	97	-0.230851	-0.849567	0.78481	0.991249	1	1380	132	-0.262853	-0.980374	0.507557	0.775887	1	1392
GO_GLYCEROLIPID_METABOLIC_PROCESS	84	0.33285	1.36811	0.0540541	0.337367	1	839	68	0.283975	1.03266	0.427252	0.607156	1	888	101	-0.271563	-0.979694	0.491252	0.776872	1	1758
GO_RESPONSE_TO_TESTOSTERONE	22	-0.380377	-1.17551	0.240781	0.433789	1	841	20	0.386677	1.06563	0.368534	0.565717	1	628	23	-0.353257	-0.979566	0.51227	0.776432	1	822
GO_NEGATIVE_REGULATION_OF_CELLULAR_RESPONSE_TO_TRANSFORMING_GROWTH_FACTOR_BETA_STIMULUS	21	0.451668	1.36331	0.101664	0.342264	1	213	19	0.269472	0.751136	0.799136	0.944517	1	1144	23	-0.364504	-0.978929	0.480456	0.777363	1	833
GO_CELLULAR_RESPONSE_TO_VASCULAR_ENDOTHELIAL_GROWTH_FACTOR_STIMULUS	15	-0.336683	-0.914867	0.573099	0.789183	1	1568	#N/A	#N/A	#N/A	#N/A	#N/A	#N/A	#N/A	15	-0.38975	-0.978771	0.520202	0.777016	1	953
GO_POSITIVE_REGULATION_OF_PROTEIN_IMPORT	23	0.213372	0.666438	0.897112	1	1	2082	22	0.295807	0.846282	0.680392	0.864781	1	575	24	-0.357925	-0.978208	0.491551	0.777761	1	1393
GO_PROTEIN_CONTAINING_COMPLEX_DISASSEMBLY	206	0.277068	1.29049	0.0291595	0.42626	1	1419	194	0.206797	0.876892	0.808901	0.824285	1	454	221	-0.249376	-0.977976	0.510588	0.77764	1	2096
GO_NEGATIVE_REGULATION_OF_GTPASE_ACTIVITY	17	-0.216439	-0.633383	0.928412	0.997746	1	1565	18	0.460995	1.24987	0.199588	0.37449	1	1024	24	-0.358419	-0.977689	0.507987	0.777646	1	1501
GO_VESICLE_MEDIATED_TRANSPORT_IN_SYNAPSE	65	0.21819	0.845592	0.772329	0.944821	1	1102	60	-0.287115	-0.981508	0.479021	0.824384	1	1201	75	-0.283797	-0.976145	0.508065	0.781081	1	1866
GO_PROTEIN_LOCALIZATION_TO_MEMBRANE	311	0.249686	1.21952	0.0634921	0.503509	1	919	295	0.22515	1.00162	0.440806	0.643472	1	1071	345	-0.2421	-0.975799	0.550725	0.781204	1	1599
GO_DICARBOXYLIC_ACID_TRANSPORT	20	0.425706	1.29774	0.147727	0.413793	1	1017	22	-0.429774	-1.19921	0.228175	0.571118	1	1036	27	-0.344814	-0.975776	0.494656	0.780496	1	1953
GO_VIRAL_BUDDING	17	-0.35874	-1.05115	0.40393	0.58494	1	2249	19	0.362191	1.01927	0.433476	0.621393	1	151	20	-0.364738	-0.9756	0.49763	0.780194	1	1188
GO_PEPTIDYL_TYROSINE_MODIFICATION	88	0.204223	0.845875	0.774423	0.946865	1	1107	79	0.33356	1.24888	0.0882353	0.374337	1	725	103	-0.269108	-0.975168	0.512	0.780611	1	1436
GO_POSITIVE_REGULATION_OF_ACTIN_FILAMENT_BUNDLE_ASSEMBLY	26	-0.372999	-1.2313	0.186047	0.39664	1	593	26	0.438497	1.27378	0.166329	0.363913	1	679	26	-0.348155	-0.974636	0.506192	0.781231	1	1258
GO_REACTIVE_OXYGEN_SPECIES_METABOLIC_PROCESS	55	-0.217334	-0.837284	0.777042	0.878504	1	811	56	-0.294753	-1.00725	0.440147	0.78979	1	719	67	-0.284436	-0.974565	0.504323	0.780668	1	1037
GO_POSITIVE_REGULATION_OF_DENDRITE_MORPHOGENESIS	#N/A	#N/A	#N/A	#N/A	#N/A	#N/A	#N/A	#N/A	#N/A	#N/A	#N/A	#N/A	#N/A	#N/A	15	-0.394017	-0.972835	0.497487	0.78446	1	1660
GO_PROTEIN_HETEROTETRAMERIZATION	17	0.356374	1.00537	0.461957	0.782039	1	395	16	0.393198	1.04735	0.38247	0.587863	1	1042	19	-0.380116	-0.972402	0.486025	0.784819	1	340
GO_RRNA_MODIFICATION	21	-0.287995	-0.902478	0.581741	0.801108	1	245	17	0.399353	1.03828	0.395652	0.60276	1	1608	23	-0.354001	-0.971672	0.473851	0.785982	1	839
GO_CELLULAR_KETONE_METABOLIC_PROCESS	93	-0.431432	-1.87433	0	0.0275014	0.673	1544	87	-0.257765	-0.939687	0.568182	0.898531	1	597	104	-0.270367	-0.971602	0.521053	0.785401	1	1016
GO_PHOSPHOLIPID_METABOLIC_PROCESS	91	0.310113	1.28335	0.0831858	0.435465	1	839	71	0.267903	0.986302	0.494357	0.663268	1	823	106	-0.267376	-0.971319	0.522251	0.785425	1	1758
GO_PYRIMIDINE_CONTAINING_COMPOUND_BIOSYNTHETIC_PROCESS	35	0.33598	1.16027	0.24552	0.564297	1	1085	30	0.26919	0.843284	0.69469	0.866303	1	1514	39	-0.319781	-0.969643	0.519288	0.789073	1	1730
GO_NEGATIVE_REGULATION_OF_ION_TRANSPORT	41	-0.41173	-1.5229	0.0281125	0.16496	1	762	40	0.332837	1.09341	0.304904	0.538405	1	206	46	-0.307847	-0.965629	0.508671	0.798813	1	746
GO_REGULATION_OF_INTRINSIC_APOPTOTIC_SIGNALING_PATHWAY	82	0.33848	1.34559	0.0646388	0.363047	1	1626	76	0.294762	1.07197	0.302428	0.557138	1	680	87	-0.277369	-0.965485	0.532877	0.798398	1	813
GO_LYSOSOMAL_TRANSPORT	63	-0.293027	-1.17075	0.190372	0.440077	1	1372	60	-0.190767	-0.637902	0.981917	1	1	1005	72	-0.284842	-0.965066	0.531646	0.79877	1	1474
GO_POSITIVE_REGULATION_OF_REACTIVE_OXYGEN_SPECIES_METABOLIC_PROCESS	16	0.402832	1.14627	0.258427	0.583652	1	1532	16	-0.29731	-0.771908	0.76673	1	1	637	19	-0.368863	-0.964606	0.487302	0.799212	1	1162
GO_REGULATION_OF_IMMUNOGLOBULIN_PRODUCTION	20	-0.376417	-1.17324	0.248322	0.437272	1	1277	21	0.219857	0.606653	0.946785	0.991726	1	1213	25	-0.338784	-0.964342	0.509677	0.799154	1	2071
GO_POSITIVE_REGULATION_OF_PROTEIN_TARGETING_TO_MEMBRANE	#N/A	#N/A	#N/A	#N/A	#N/A	#N/A	#N/A	#N/A	#N/A	#N/A	#N/A	#N/A	#N/A	#N/A	15	-0.391659	-0.963354	0.509031	0.800932	1	952
GO_NEURON_DEATH	119	0.183565	0.800796	0.891459	0.964991	1	506	108	0.243341	0.96302	0.548628	0.705939	1	1066	142	-0.257218	-0.963179	0.530511	0.800614	1	1177
GO_MITOCHONDRION_ORGANIZATION	284	0.379437	1.8336	0	0.0285277	0.816	1258	267	-0.243911	-1.03621	0.37931	0.786323	1	1259	313	-0.238222	-0.96307	0.584181	0.800138	1	1613
GO_SENSORY_ORGAN_MORPHOGENESIS	50	-0.26355	-0.99763	0.447598	0.662845	1	728	46	0.379416	1.28818	0.13617	0.356957	1	682	57	-0.295621	-0.962646	0.52381	0.800485	1	876
GO_RENAL_SYSTEM_DEVELOPMENT	74	-0.219949	-0.914494	0.643326	0.788574	1	1058	66	0.399077	1.4263	0.0350109	0.279497	1	844	87	-0.277395	-0.96217	0.53794	0.80098	1	1374
GO_NEGATIVE_REGULATION_OF_CELL_DEVELOPMENT	85	-0.337331	-1.433	0.02407	0.224432	1	1120	73	0.326122	1.19109	0.163462	0.430926	1	811	102	-0.265028	-0.959632	0.533955	0.807046	1	1077
GO_SUPEROXIDE_METABOLIC_PROCESS	19	-0.403762	-1.16282	0.285714	0.44497	1	762	20	-0.382895	-1.02809	0.436255	0.785279	1	674	24	-0.351574	-0.959528	0.533858	0.806526	1	948
GO_PRODUCTION_OF_MOLECULAR_MEDIATOR_OF_IMMUNE_RESPONSE	51	-0.231738	-0.894417	0.655391	0.811692	1	1504	51	-0.248599	-0.832588	0.745167	0.984697	1	336	61	-0.291469	-0.959059	0.524658	0.806962	1	824
GO_COFACTOR_TRANSPORT	18	0.453969	1.31536	0.114286	0.389763	1	954	#N/A	#N/A	#N/A	#N/A	#N/A	#N/A	#N/A	19	-0.36769	-0.958462	0.521531	0.80775	1	746
GO_REGULATION_OF_SYNAPSE_ASSEMBLY	16	0.201119	0.566212	0.96139	1	1	4440	#N/A	#N/A	#N/A	#N/A	#N/A	#N/A	#N/A	22	-0.352066	-0.958304	0.486928	0.807365	1	1823
GO_DEVELOPMENTAL_PROCESS_INVOLVED_IN_REPRODUCTION	170	-0.199648	-0.93765	0.595	0.753954	1	1288	144	0.312682	1.26696	0.0642674	0.367835	1	815	199	-0.245498	-0.956197	0.564286	0.812209	1	692
GO_NEGATIVE_REGULATION_OF_NEURON_DIFFERENTIATION	52	-0.315877	-1.21625	0.145055	0.411184	1	1120	45	0.376978	1.25629	0.137529	0.370543	1	216	69	-0.280935	-0.955864	0.53523	0.812319	1	1304
GO_REGULATION_OF_OSSIFICATION	37	-0.214439	-0.772921	0.842466	0.938743	1	1120	31	0.361688	1.11888	0.310268	0.510243	1	981	45	-0.304328	-0.955857	0.512409	0.811568	1	1362
GO_RRNA_METHYLATION	#N/A	#N/A	#N/A	#N/A	#N/A	#N/A	#N/A	#N/A	#N/A	#N/A	#N/A	#N/A	#N/A	#N/A	15	-0.387411	-0.955404	0.523077	0.812021	1	839
GO_REGULATION_OF_DEVELOPMENTAL_GROWTH	93	-0.323974	-1.39595	0.0344037	0.239887	1	1280	76	0.358074	1.30728	0.0735931	0.341491	1	981	111	-0.263317	-0.955364	0.561449	0.811337	1	1003
GO_CELLULAR_GLUCOSE_HOMEOSTASIS	56	-0.252947	-0.999418	0.460137	0.660152	1	916	48	0.252068	0.842328	0.75	0.865922	1	616	68	-0.283536	-0.955099	0.559557	0.8113	1	1418
GO_POSITIVE_REGULATION_OF_ION_TRANSMEMBRANE_TRANSPORT	38	-0.265298	-0.957416	0.498891	0.726997	1	1650	34	-0.443745	-1.37669	0.0779221	0.331786	1	583	44	-0.307665	-0.954894	0.518741	0.811042	1	1393
GO_RESPONSE_TO_TEMPERATURE_STIMULUS	127	0.215651	0.940414	0.572664	0.835666	1	1478	118	0.222584	0.886666	0.722488	0.812418	1	1599	142	-0.252018	-0.954532	0.552598	0.811215	1	1275
GO_CARBOHYDRATE_METABOLIC_PROCESS	232	0.20109	0.958294	0.563636	0.826286	1	1370	206	-0.339674	-1.40353	0.0135364	0.297594	1	1004	263	-0.238948	-0.954158	0.58072	0.811422	1	1382
GO_SINGLE_FERTILIZATION	23	0.233151	0.729925	0.853333	0.992209	1	658	25	0.525851	1.54885	0.036036	0.202129	1	360	29	-0.332327	-0.954084	0.536923	0.81086	1	670
GO_ALCOHOL_METABOLIC_PROCESS	89	0.262731	1.08665	0.296226	0.673488	1	525	79	-0.376682	-1.34685	0.0461812	0.352394	1	785	104	-0.268056	-0.954038	0.556848	0.810218	1	1026
GO_CILIUM_ORGANIZATION	87	-0.30477	-1.29337	0.0726392	0.336424	1	1933	81	0.281401	1.03316	0.417234	0.607274	1	969	106	-0.263176	-0.953226	0.534574	0.811549	1	1717
GO_REGULATION_OF_PHOSPHATIDYLINOSITOL_3_KINASE_SIGNALING	36	0.342876	1.2075	0.181989	0.510801	1	614	27	0.29434	0.891839	0.617204	0.805707	1	849	39	-0.314747	-0.953161	0.532905	0.810969	1	1817
GO_REGULATION_OF_OSTEOBLAST_DIFFERENTIATION	23	-0.245851	-0.785804	0.755605	0.929729	1	1120	21	0.389585	1.10037	0.344538	0.528106	1	981	28	-0.334374	-0.952832	0.533965	0.81107	1	795
GO_RAS_PROTEIN_SIGNAL_TRANSDUCTION	167	0.188434	0.867112	0.818487	0.926849	1	1145	152	-0.216536	-0.846443	0.833605	0.988435	1	711	200	-0.244721	-0.952809	0.582054	0.810362	1	1483
GO_MYOFIBRIL_ASSEMBLY	#N/A	#N/A	#N/A	#N/A	#N/A	#N/A	#N/A	#N/A	#N/A	#N/A	#N/A	#N/A	#N/A	#N/A	15	-0.379134	-0.952639	0.521382	0.81003	1	937
GO_CELLULAR_HOMEOSTASIS	318	0.23706	1.16323	0.10935	0.565578	1	1298	285	-0.240711	-1.02228	0.379791	0.790705	1	833	347	-0.233229	-0.952606	0.61229	0.809357	1	1140
GO_REGULATION_OF_ANTIGEN_RECEPTOR_MEDIATED_SIGNALING_PATHWAY	21	-0.229872	-0.71074	0.872763	0.973559	1	1002	18	0.535051	1.40806	0.0819328	0.288239	1	616	23	-0.343135	-0.952248	0.54485	0.809503	1	908
GO_DEPHOSPHORYLATION	205	-0.267959	-1.28236	0.037594	0.350035	1	1162	176	0.236797	0.989005	0.481013	0.661216	1	1126	233	-0.24	-0.952014	0.592727	0.809335	1	1394
GO_ORGANIC_ACID_CATABOLIC_PROCESS	125	0.203983	0.896526	0.694444	0.884787	1	1405	118	-0.493006	-1.885	0	0.0268472	0.438	784	137	-0.255284	-0.951481	0.55985	0.810018	1	1359
GO_CELLULAR_RESPONSE_TO_PEPTIDE_HORMONE_STIMULUS	120	0.181609	0.794508	0.897996	0.964294	1	873	108	0.213202	0.841275	0.84009	0.865747	1	860	141	-0.252255	-0.950326	0.570302	0.812231	1	1392
GO_POSITIVE_REGULATION_OF_NERVOUS_SYSTEM_DEVELOPMENT	132	-0.236805	-1.09254	0.251244	0.52954	1	219	116	0.395463	1.56669	0.00238095	0.1892	1	981	164	-0.249032	-0.950076	0.572327	0.812135	1	1488
GO_RESPONSE_TO_INTERLEUKIN_6	#N/A	#N/A	#N/A	#N/A	#N/A	#N/A	#N/A	#N/A	#N/A	#N/A	#N/A	#N/A	#N/A	#N/A	17	-0.371736	-0.949623	0.548077	0.812533	1	1295
GO_TUMOR_NECROSIS_FACTOR_MEDIATED_SIGNALING_PATHWAY	76	-0.507575	-2.12339	0	0.00247728	0.045	1487	70	-0.255646	-0.904863	0.635398	0.95405	1	593	80	-0.269865	-0.949613	0.546832	0.811805	1	2323
GO_GOLGI_TO_PLASMA_MEMBRANE_PROTEIN_TRANSPORT	20	0.313432	0.92098	0.558491	0.851213	1	1260	21	0.214773	0.597255	0.945824	0.991864	1	1022	24	-0.340025	-0.948164	0.536585	0.814816	1	990
GO_NEGATIVE_REGULATION_OF_EPITHELIAL_CELL_MIGRATION	17	-0.393238	-1.13771	0.28355	0.4688	1	908	17	0.431063	1.15881	0.266807	0.4637	1	567	19	-0.358228	-0.947537	0.537313	0.815664	1	657
GO_PROTEIN_LOCALIZATION_TO_CELL_SURFACE	25	0.363301	1.13986	0.300952	0.590006	1	1464	24	0.272375	0.792141	0.772532	0.910969	1	1049	29	-0.329575	-0.947332	0.547968	0.81539	1	1984
GO_NUCLEOBASE_CONTAINING_SMALL_MOLECULE_METABOLIC_PROCESS	180	-0.307875	-1.47058	0.00483092	0.192814	1	1301	167	-0.428466	-1.72695	0	0.0922337	0.986	1150	202	-0.240609	-0.946263	0.58184	0.817424	1	1194
GO_REGULATION_OF_NERVOUS_SYSTEM_DEVELOPMENT	233	-0.228736	-1.12678	0.182519	0.481667	1	1604	203	0.327171	1.40497	0.00765306	0.289444	1	981	283	-0.236692	-0.945326	0.595622	0.819051	1	1251
GO_VIRION_ASSEMBLY	23	-0.344769	-1.09353	0.336842	0.527733	1	1302	24	0.286498	0.83366	0.722105	0.872747	1	151	26	-0.33541	-0.944701	0.551506	0.819888	1	1188
GO_ERBB_SIGNALING_PATHWAY	75	-0.241233	-0.987665	0.506696	0.679497	1	794	72	-0.20357	-0.716589	0.930556	1	1	1033	85	-0.271379	-0.944568	0.562753	0.819497	1	1013
GO_GOLGI_ORGANIZATION	87	-0.152588	-0.65303	0.985849	0.992916	1	1974	85	-0.243325	-0.870776	0.713781	0.979184	1	1242	95	-0.264122	-0.942977	0.58543	0.8228	1	1289
GO_NEGATIVE_REGULATION_OF_NERVOUS_SYSTEM_DEVELOPMENT	75	-0.288598	-1.19688	0.143791	0.423499	1	1811	64	0.302847	1.08723	0.290993	0.547844	1	811	92	-0.265384	-0.942968	0.559557	0.822068	1	1077
GO_GLIAL_CELL_DIFFERENTIATION	68	-0.219316	-0.886096	0.693627	0.821384	1	1694	66	0.307399	1.09651	0.310502	0.533675	1	981	78	-0.271402	-0.942596	0.569061	0.822314	1	1396
GO_REGULATION_OF_B_CELL_MEDIATED_IMMUNITY	15	-0.352582	-0.992767	0.462527	0.672861	1	1028	16	0.39232	1.06146	0.389262	0.569649	1	1213	19	-0.361409	-0.942376	0.534884	0.822137	1	2252
GO_MUSCLE_STRUCTURE_DEVELOPMENT	170	0.1478	0.67655	0.996627	1	1	1444	147	0.245654	1.01296	0.414254	0.627317	1	1272	200	-0.245032	-0.942085	0.606715	0.822129	1	1358
GO_STRESS_ACTIVATED_PROTEIN_KINASE_SIGNALING_CASCADE	111	-0.270993	-1.20628	0.118605	0.421074	1	1313	98	0.242397	0.942915	0.589806	0.737242	1	1058	124	-0.252094	-0.941025	0.590674	0.82404	1	1258
GO_FATTY_ACID_BIOSYNTHETIC_PROCESS	54	0.409752	1.55421	0.016158	0.146842	1	458	53	-0.364416	-1.22849	0.165187	0.52173	1	516	62	-0.280902	-0.940306	0.537696	0.825173	1	1608
GO_CARBOHYDRATE_BIOSYNTHETIC_PROCESS	79	-0.338128	-1.42602	0.0323276	0.228683	1	1228	69	-0.338661	-1.1913	0.181992	0.576986	1	1036	85	-0.270826	-0.939712	0.593085	0.825843	1	1643
GO_CELLULAR_RESPONSE_TO_HORMONE_STIMULUS	231	-0.196902	-0.960582	0.559796	0.723783	1	1221	210	0.231008	0.993621	0.453608	0.654968	1	671	271	-0.235161	-0.939621	0.616197	0.825324	1	1392
GO_CERAMIDE_BIOSYNTHETIC_PROCESS	23	0.484173	1.49942	0.0513761	0.183032	1	857	21	0.281664	0.801196	0.737668	0.904658	1	759	30	-0.326326	-0.938769	0.531818	0.82671	1	1008
GO_LIPOSACCHARIDE_METABOLIC_PROCESS	26	0.402642	1.2992	0.136364	0.412097	1	1178	24	-0.410892	-1.16712	0.270073	0.608644	1	1056	30	-0.322283	-0.938639	0.568216	0.826297	1	1008
GO_POSITIVE_REGULATION_OF_OSSIFICATION	15	0.396589	1.09745	0.365169	0.659458	1	580	#N/A	#N/A	#N/A	#N/A	#N/A	#N/A	#N/A	20	-0.3536	-0.938071	0.531949	0.826952	1	745
GO_POSITIVE_REGULATION_OF_CELL_MATRIX_ADHESION	21	-0.28916	-0.90115	0.583333	0.802863	1	1045	20	0.560019	1.54202	0.042885	0.21133	1	981	23	-0.344212	-0.93725	0.562599	0.828162	1	1013
GO_REGULATION_OF_EPITHELIAL_TO_MESENCHYMAL_TRANSITION	24	-0.336073	-1.07008	0.349666	0.561484	1	1004	17	0.473946	1.27059	0.171247	0.365436	1	1063	28	-0.330628	-0.937202	0.536892	0.827533	1	1140
GO_NEGATIVE_REGULATION_OF_TRANSPORTER_ACTIVITY	24	-0.459495	-1.48037	0.04375	0.1864	1	887	24	-0.421363	-1.17655	0.251397	0.59263	1	404	25	-0.333627	-0.936772	0.5573	0.827836	1	746
GO_REGULATION_OF_CELLULAR_AMINE_METABOLIC_PROCESS	46	-0.62817	-2.36394	0	0	0	1550	47	-0.266251	-0.878964	0.668529	0.978905	1	597	48	-0.299224	-0.936592	0.561328	0.827555	1	202
GO_POSITIVE_REGULATION_OF_CYTOKINE_PRODUCTION_INVOLVED_IN_IMMUNE_RESPONSE	15	-0.243073	-0.702311	0.847682	0.977581	1	1504	15	0.310562	0.797072	0.738095	0.905855	1	615	16	-0.377495	-0.935891	0.548658	0.828624	1	824
GO_ORGANIC_ACID_TRANSMEMBRANE_TRANSPORT	36	0.569639	1.99041	0	0.00639468	0.19	1017	34	-0.468646	-1.43978	0.0525292	0.255584	1	1038	44	-0.301802	-0.935593	0.571019	0.828615	1	1561
GO_MULTICELLULAR_ORGANISMAL_HOMEOSTASIS	127	0.292972	1.29991	0.0471015	0.412209	1	618	109	-0.337174	-1.27937	0.0826162	0.445224	1	566	150	-0.247499	-0.935443	0.610358	0.828224	1	1022
GO_LIPOPOLYSACCHARIDE_MEDIATED_SIGNALING_PATHWAY	17	-0.462389	-1.32494	0.126273	0.303356	1	61	19	0.275481	0.760828	0.783439	0.936273	1	860	20	-0.351576	-0.934113	0.551613	0.830842	1	745
GO_REGULATION_OF_EPITHELIAL_CELL_DIFFERENTIATION	42	-0.239118	-0.881079	0.664459	0.827648	1	1002	29	0.274095	0.839776	0.683128	0.867813	1	664	46	-0.298274	-0.933215	0.553623	0.832389	1	903
GO_EMBRYONIC_ORGAN_MORPHOGENESIS	48	-0.303341	-1.14144	0.248879	0.465715	1	460	44	-0.225021	-0.728368	0.896175	1	1	1029	53	-0.288902	-0.932403	0.571429	0.833623	1	855
GO_ORGANELLE_ASSEMBLY	311	-0.189703	-0.970261	0.552972	0.704312	1	1082	286	0.22997	1.022	0.386921	0.619955	1	1412	355	-0.228354	-0.93237	0.655556	0.832944	1	1718
GO_CELLULAR_RESPONSE_TO_HYDROGEN_PEROXIDE	43	-0.159617	-0.584508	0.991228	0.998336	1	1574	40	-0.339561	-1.07255	0.346975	0.733246	1	377	47	-0.294141	-0.932006	0.565926	0.833062	1	1349
GO_MORPHOGENESIS_OF_AN_EPITHELIAL_SHEET	25	0.175709	0.560656	0.977359	1	1	1627	22	0.462038	1.31291	0.130901	0.33724	1	705	28	-0.331438	-0.930736	0.578783	0.835543	1	1078
GO_REGULATION_OF_OSTEOCLAST_DIFFERENTIATION	#N/A	#N/A	#N/A	#N/A	#N/A	#N/A	#N/A	#N/A	#N/A	#N/A	#N/A	#N/A	#N/A	#N/A	15	-0.382565	-0.930361	0.558333	0.835677	1	1483
GO_SMOOTH_MUSCLE_CELL_PROLIFERATION	45	-0.37135	-1.38606	0.0650759	0.248251	1	915	44	0.413159	1.37344	0.0644444	0.306733	1	860	53	-0.288486	-0.930137	0.580645	0.835455	1	1314
GO_DENDRITE_DEVELOPMENT	75	-0.23217	-0.956054	0.550756	0.7278	1	1847	69	0.311557	1.12519	0.25908	0.504058	1	1472	89	-0.265045	-0.930045	0.593915	0.834931	1	1940
GO_IMMUNE_RESPONSE_REGULATING_CELL_SURFACE_RECEPTOR_SIGNALING_PATHWAY	154	-0.40165	-1.85335	0	0.0301375	0.745	1504	146	0.245977	1.00979	0.408115	0.631946	1	619	173	-0.246103	-0.929888	0.636822	0.834577	1	2010
GO_CELLULAR_RESPONSE_TO_INSULIN_STIMULUS	92	-0.171292	-0.73306	0.93913	0.960713	1	1221	82	-0.188559	-0.67345	0.984238	1	1	1375	111	-0.253617	-0.929109	0.602865	0.835789	1	1392
GO_REGULATION_OF_ORGANELLE_ASSEMBLY	79	-0.21873	-0.917851	0.637969	0.784023	1	1082	71	0.201196	0.747407	0.924138	0.945225	1	645	90	-0.264598	-0.928423	0.6	0.836832	1	1531
GO_EMBRYO_DEVELOPMENT	298	-0.204336	-1.03806	0.335038	0.600401	1	1288	283	0.22857	1.01682	0.395161	0.623656	1	1066	358	-0.227521	-0.928216	0.651242	0.836586	1	1362
GO_RENAL_SYSTEM_PROCESS	28	0.333663	1.10755	0.314848	0.638384	1	1172	26	0.299297	0.876701	0.632231	0.823941	1	447	30	-0.324136	-0.92786	0.547731	0.836707	1	1503
GO_REGULATION_OF_NIK_NF_KAPPAB_SIGNALING	34	-0.455138	-1.59333	0.0106838	0.127018	1	1548	29	0.353689	1.09819	0.311301	0.530343	1	626	36	-0.30957	-0.927787	0.578387	0.836114	1	1673
GO_CELL_GROWTH	161	-0.219517	-1.03122	0.362791	0.612379	1	601	144	0.30363	1.23512	0.0803782	0.385823	1	1050	188	-0.240543	-0.926635	0.649635	0.838234	1	1371
GO_RESPONSE_TO_STARVATION	71	-0.209195	-0.862934	0.737981	0.846716	1	349	71	-0.220851	-0.788532	0.850638	0.992653	1	565	88	-0.2659	-0.926327	0.606299	0.838252	1	1759
GO_REGULATION_OF_B_CELL_PROLIFERATION	#N/A	#N/A	#N/A	#N/A	#N/A	#N/A	#N/A	#N/A	#N/A	#N/A	#N/A	#N/A	#N/A	#N/A	16	-0.367772	-0.925996	0.563258	0.838318	1	679
GO_SIGNAL_TRANSDUCTION_BY_PROTEIN_PHOSPHORYLATION	288	-0.290522	-1.48158	0	0.186324	1	1320	257	0.258627	1.13042	0.154519	0.499842	1	1064	320	-0.229562	-0.925929	0.659978	0.837756	1	1162
GO_NEGATIVE_REGULATION_OF_CARBOHYDRATE_METABOLIC_PROCESS	18	-0.374783	-1.14126	0.278618	0.465434	1	1656	#N/A	#N/A	#N/A	#N/A	#N/A	#N/A	#N/A	19	-0.358879	-0.925592	0.586151	0.837855	1	2131
GO_MEMBRANE_DEPOLARIZATION	21	0.42605	1.27822	0.14717	0.44478	1	1211	20	-0.415919	-1.10796	0.331532	0.679399	1	503	22	-0.3436	-0.925186	0.580696	0.838079	1	134
GO_POSITIVE_REGULATION_OF_MYELOID_CELL_DIFFERENTIATION	26	-0.287062	-0.933991	0.528261	0.761364	1	731	22	-0.431484	-1.17777	0.23619	0.59977	1	130	30	-0.315973	-0.924829	0.570079	0.838188	1	1304
GO_UNSATURATED_FATTY_ACID_BIOSYNTHETIC_PROCESS	17	0.562865	1.63716	0.0234834	0.102541	1	962	16	-0.340911	-0.874418	0.659696	0.976713	1	516	18	-0.356302	-0.923062	0.571659	0.841856	1	1348
GO_RESPONSE_TO_EPIDERMAL_GROWTH_FACTOR	32	-0.26789	-0.93461	0.563991	0.760521	1	1597	28	0.296545	0.907311	0.599553	0.788054	1	860	32	-0.317978	-0.922903	0.575301	0.841513	1	1304
GO_REGULATION_OF_LAMELLIPODIUM_ORGANIZATION	23	-0.274256	-0.873238	0.651805	0.834822	1	1356	23	0.335606	0.958027	0.518908	0.711629	1	97	26	-0.325644	-0.921637	0.5632	0.843828	1	1987
GO_POSITIVE_REGULATION_OF_LAMELLIPODIUM_ORGANIZATION	17	-0.438195	-1.26156	0.185417	0.36624	1	1356	18	0.440362	1.18195	0.257143	0.443685	1	97	19	-0.34608	-0.920648	0.57571	0.845548	1	1940
GO_REGULATION_OF_INTRACELLULAR_PROTEIN_TRANSPORT	120	-0.193694	-0.864011	0.769406	0.847385	1	1017	109	-0.189729	-0.713816	0.969283	1	1	649	132	-0.249296	-0.91966	0.635171	0.847216	1	1422
GO_ORGANELLE_LOCALIZATION	300	0.159015	0.778202	0.987076	0.976222	1	937	287	0.169395	0.746046	0.994638	0.945268	1	955	346	-0.227064	-0.91945	0.695556	0.846996	1	1954
GO_ORGANIC_ACID_TRANSPORT	73	0.478403	1.89098	0	0.0180058	0.56	1059	69	-0.432699	-1.50772	0.0279851	0.201502	1	1038	88	-0.262424	-0.919129	0.638441	0.847017	1	1424
GO_COGNITION	69	0.307407	1.20381	0.166365	0.515969	1	785	56	-0.255403	-0.862286	0.710018	0.993552	1	1446	81	-0.26338	-0.919084	0.621477	0.846375	1	1393
GO_GLIOGENESIS	96	-0.199975	-0.864705	0.796421	0.846705	1	1604	92	0.3658	1.3939	0.0334129	0.293662	1	981	107	-0.255369	-0.91881	0.626459	0.846294	1	1396
GO_LIPID_PHOSPHORYLATION	20	-0.233658	-0.717799	0.873932	0.96866	1	1410	18	0.382443	1.04528	0.39738	0.589501	1	272	27	-0.32515	-0.917756	0.572981	0.848119	1	1758
GO_REGULATION_OF_CARDIAC_MUSCLE_TISSUE_DEVELOPMENT	21	-0.568053	-1.76025	0	0.055835	0.981	1004	15	0.33925	0.872326	0.613726	0.830471	1	664	26	-0.322036	-0.917527	0.573927	0.847913	1	1003
GO_INTRACELLULAR_LIPID_TRANSPORT	19	0.475911	1.39875	0.104478	0.295559	1	458	15	-0.467958	-1.16933	0.261194	0.606161	1	605	21	-0.341895	-0.916945	0.580488	0.848542	1	727
GO_NON_CANONICAL_WNT_SIGNALING_PATHWAY	70	-0.513818	-2.09969	0	0.00314719	0.06	1548	68	0.309472	1.12531	0.236957	0.504461	1	2009	75	-0.268786	-0.91676	0.620839	0.848239	1	2373
GO_POSITIVE_REGULATION_OF_LEUKOCYTE_MEDIATED_IMMUNITY	32	0.310847	1.04947	0.384473	0.732417	1	597	34	0.305201	0.958205	0.496659	0.712635	1	878	40	-0.298081	-0.916559	0.595652	0.848001	1	868
GO_ENERGY_COUPLED_PROTON_TRANSMEMBRANE_TRANSPORT_AGAINST_ELECTROCHEMICAL_GRADIENT	15	0.251823	0.700833	0.858268	1	1	66	#N/A	#N/A	#N/A	#N/A	#N/A	#N/A	#N/A	15	-0.371282	-0.915611	0.590832	0.849501	1	2197
GO_VESICLE_LOCALIZATION	130	-0.209873	-0.957934	0.564792	0.726382	1	1151	122	-0.265012	-1.01137	0.432161	0.795127	1	876	146	-0.243163	-0.91554	0.651075	0.848921	1	1949
GO_RESPIRATORY_SYSTEM_DEVELOPMENT	60	-0.262515	-1.01894	0.436242	0.632521	1	320	51	0.261255	0.89554	0.621978	0.804544	1	1055	68	-0.271472	-0.91481	0.607843	0.849967	1	689
GO_REGULATION_OF_MEMBRANE_POTENTIAL	91	0.340618	1.4115	0.0443262	0.279885	1	1211	82	-0.313336	-1.13447	0.242583	0.648065	1	979	102	-0.254789	-0.914444	0.625823	0.850127	1	1646
GO_CENTRAL_NERVOUS_SYSTEM_NEURON_AXONOGENESIS	#N/A	#N/A	#N/A	#N/A	#N/A	#N/A	#N/A	#N/A	#N/A	#N/A	#N/A	#N/A	#N/A	#N/A	16	-0.357764	-0.913296	0.583607	0.85218	1	712
GO_NEGATIVE_REGULATION_OF_LIPID_BIOSYNTHETIC_PROCESS	16	0.337955	0.954772	0.531313	0.824363	1	855	#N/A	#N/A	#N/A	#N/A	#N/A	#N/A	#N/A	18	-0.349161	-0.913195	0.58124	0.8517	1	963
GO_SIGNAL_RELEASE_FROM_SYNAPSE	37	0.339735	1.17353	0.222857	0.549454	1	911	37	-0.269395	-0.839865	0.722326	0.983358	1	912	48	-0.287438	-0.910693	0.611268	0.85696	1	1953
GO_CELLULAR_RESPONSE_TO_CARBOHYDRATE_STIMULUS	54	-0.302044	-1.18393	0.18451	0.429646	1	916	47	0.300314	1.03032	0.392377	0.611962	1	619	65	-0.270439	-0.910154	0.622721	0.857515	1	1418
GO_AUTOPHAGOSOME_ORGANIZATION	44	-0.199216	-0.734593	0.893069	0.961371	1	349	44	0.347425	1.14546	0.248337	0.484082	1	280	54	-0.28011	-0.910002	0.621934	0.857148	1	1589
GO_REGULATION_OF_MITOCHONDRIAL_TRANSLATION	17	0.62874	1.82044	0.00754717	0.030318	0.86	753	#N/A	#N/A	#N/A	#N/A	#N/A	#N/A	#N/A	16	-0.366218	-0.909826	0.571181	0.856807	1	1597
GO_REGULATION_OF_CELLULAR_RESPONSE_TO_INSULIN_STIMULUS	26	-0.287079	-0.946707	0.534216	0.739371	1	868	24	0.293489	0.842777	0.666667	0.865776	1	835	33	-0.308397	-0.90936	0.597876	0.85724	1	1352
GO_NEGATIVE_REGULATION_OF_PROTEIN_SERINE_THREONINE_KINASE_ACTIVITY	47	0.22774	0.836086	0.753425	0.948309	1	150	43	-0.258674	-0.822292	0.756604	0.979066	1	467	58	-0.276878	-0.908726	0.613352	0.85804	1	954
GO_ESTABLISHMENT_OF_SPINDLE_ORIENTATION	#N/A	#N/A	#N/A	#N/A	#N/A	#N/A	#N/A	#N/A	#N/A	#N/A	#N/A	#N/A	#N/A	#N/A	20	-0.343457	-0.90835	0.597682	0.858164	1	1660
GO_GLAND_DEVELOPMENT	148	-0.21426	-1.00442	0.441315	0.651833	1	1212	140	0.239777	0.984306	0.476658	0.664917	1	879	190	-0.23399	-0.907704	0.67587	0.858916	1	548
GO_FC_RECEPTOR_SIGNALING_PATHWAY	106	-0.552335	-2.38771	0	0	0	1504	108	0.210752	0.834654	0.811005	0.87161	1	1951	118	-0.247395	-0.907328	0.649746	0.859111	1	2323
GO_POSITIVE_REGULATION_OF_LYMPHOCYTE_MEDIATED_IMMUNITY	24	0.303929	0.956767	0.527881	0.825303	1	597	25	0.286077	0.839597	0.698312	0.867423	1	878	30	-0.313265	-0.907293	0.595645	0.85845	1	1344
GO_BONE_CELL_DEVELOPMENT	#N/A	#N/A	#N/A	#N/A	#N/A	#N/A	#N/A	#N/A	#N/A	#N/A	#N/A	#N/A	#N/A	#N/A	16	-0.352438	-0.906752	0.586268	0.858967	1	1869
GO_PLACENTA_DEVELOPMENT	48	0.287935	1.05457	0.384615	0.727191	1	1467	38	-0.296433	-0.908136	0.606822	0.948213	1	833	53	-0.28088	-0.906686	0.62591	0.858388	1	544
GO_REGULATION_OF_G_PROTEIN_COUPLED_RECEPTOR_SIGNALING_PATHWAY	34	-0.397338	-1.38232	0.0731707	0.25004	1	802	30	-0.235516	-0.712502	0.877863	1	1	1503	38	-0.297005	-0.906191	0.612426	0.858811	1	1111
GO_MAMMARY_GLAND_EPITHELIUM_DEVELOPMENT	18	0.306327	0.883562	0.601835	0.90499	1	506	20	0.3798	1.06784	0.370062	0.563822	1	879	29	-0.316528	-0.905911	0.619651	0.858762	1	1679
GO_POSITIVE_REGULATION_OF_DEVELOPMENTAL_GROWTH	48	-0.366903	-1.39121	0.0734341	0.244861	1	1261	41	0.402675	1.3121	0.095339	0.338035	1	1049	58	-0.275905	-0.905403	0.625514	0.859259	1	1077
GO_CYTOSKELETON_DEPENDENT_INTRACELLULAR_TRANSPORT	81	-0.257932	-1.08286	0.291169	0.542961	1	1351	68	0.35637	1.28289	0.0984683	0.36064	1	839	91	-0.255809	-0.904578	0.642287	0.860497	1	683
GO_NEGATIVE_REGULATION_OF_INTRINSIC_APOPTOTIC_SIGNALING_PATHWAY	49	0.326461	1.20116	0.180479	0.518243	1	1270	49	-0.27092	-0.899767	0.650264	0.963098	1	566	54	-0.278448	-0.904557	0.611272	0.859808	1	813
GO_REGULATION_OF_CENTROSOME_DUPLICATION	16	-0.312496	-0.906066	0.625523	0.797532	1	1730	16	0.225219	0.587073	0.954262	0.991848	1	103	18	-0.350315	-0.90426	0.596748	0.859762	1	1188
GO_TRNA_TRANSPORT	34	0.652036	2.24823	0	0.000423145	0.004	1895	32	0.328701	1.03671	0.407895	0.602506	1	1666	34	-0.299758	-0.903931	0.614767	0.859828	1	30
GO_CONTRACTILE_ACTIN_FILAMENT_BUNDLE_ASSEMBLY	41	-0.359134	-1.35167	0.0822222	0.271747	1	738	35	0.276879	0.869523	0.647658	0.832812	1	679	43	-0.29151	-0.901338	0.642325	0.865232	1	1940
GO_WATER_HOMEOSTASIS	19	0.360548	1.04997	0.381387	0.732321	1	295	17	0.347928	0.932514	0.521459	0.750559	1	380	20	-0.34566	-0.900909	0.621418	0.865485	1	1223
GO_RETINA_DEVELOPMENT_IN_CAMERA_TYPE_EYE	32	-0.263244	-0.910187	0.606452	0.792473	1	741	27	0.442344	1.33447	0.11036	0.329851	1	678	39	-0.296077	-0.900894	0.612708	0.864777	1	685
GO_DNA_DAMAGE_RESPONSE_SIGNAL_TRANSDUCTION_BY_P53_CLASS_MEDIATOR	43	-0.272933	-1.00301	0.43125	0.653484	1	1669	40	0.384293	1.26738	0.127883	0.370121	1	1114	54	-0.277416	-0.900875	0.635277	0.864086	1	926
GO_POSITIVE_REGULATION_OF_OXIDOREDUCTASE_ACTIVITY	16	0.351673	0.979388	0.504726	0.812324	1	325	17	-0.378971	-1.00139	0.459108	0.799194	1	1169	21	-0.332874	-0.900814	0.621795	0.863495	1	352
GO_CELLULAR_RESPONSE_TO_REACTIVE_OXYGEN_SPECIES	69	-0.219486	-0.896625	0.65367	0.810904	1	1574	65	-0.228812	-0.795846	0.839286	0.990869	1	991	82	-0.261671	-0.900649	0.647966	0.86318	1	1349
GO_PROTEIN_IMPORT	107	0.422377	1.78085	0	0.0389027	0.957	1377	100	-0.241334	-0.895656	0.670086	0.96563	1	671	117	-0.245313	-0.900346	0.657516	0.863187	1	929
GO_ENDOSOME_TO_LYSOSOME_TRANSPORT	32	-0.213407	-0.737695	0.870614	0.960482	1	1622	29	0.227845	0.691479	0.915556	0.969006	1	1101	35	-0.300396	-0.900019	0.623476	0.863245	1	1832
GO_MATERNAL_PROCESS_INVOLVED_IN_FEMALE_PREGNANCY	22	0.282322	0.859481	0.675182	0.931869	1	1140	21	-0.343595	-0.963629	0.510753	0.861379	1	833	26	-0.31907	-0.899708	0.615635	0.863232	1	515
GO_CALCINEURIN_MEDIATED_SIGNALING	15	-0.394098	-1.12045	0.303093	0.487048	1	1658	16	0.665807	1.71892	0.0172043	0.115401	0.995	49	18	-0.344941	-0.899228	0.612142	0.863623	1	1711
GO_APICAL_JUNCTION_ASSEMBLY	35	0.29233	0.993847	0.473214	0.796951	1	446	34	-0.255096	-0.779043	0.817518	1	1	327	39	-0.294073	-0.898535	0.601504	0.864558	1	1737
GO_REGULATION_OF_MULTI_ORGANISM_PROCESS	167	0.235743	1.07606	0.305461	0.690051	1	517	154	0.27171	1.11498	0.23	0.51086	1	1236	173	-0.233611	-0.898426	0.704295	0.864092	1	994
GO_ESTABLISHMENT_OF_PROTEIN_LOCALIZATION_TO_PLASMA_MEMBRANE	28	0.211213	0.681639	0.910112	1	1	1260	28	-0.250981	-0.738812	0.863636	1	1	1633	33	-0.306047	-0.897903	0.627068	0.864615	1	2022
GO_ESTABLISHMENT_OF_ORGANELLE_LOCALIZATION	219	-0.171807	-0.83239	0.900249	0.883956	1	1176	206	0.197002	0.84368	0.897959	0.866253	1	470	249	-0.226849	-0.897872	0.735673	0.863942	1	1866
GO_EAR_MORPHOGENESIS	22	-0.443945	-1.41359	0.0775862	0.231928	1	1597	20	-0.271261	-0.731233	0.840077	1	1	1029	23	-0.325187	-0.89783	0.602273	0.863306	1	1515
GO_POSITIVE_REGULATION_OF_PROTEIN_MODIFICATION_PROCESS	366	-0.204374	-1.05871	0.273902	0.571809	1	1408	326	0.277235	1.25599	0.0371353	0.370332	1	860	424	-0.215735	-0.896747	0.761538	0.865059	1	1372
GO_POSITIVE_REGULATION_OF_CARDIAC_MUSCLE_TISSUE_DEVELOPMENT	#N/A	#N/A	#N/A	#N/A	#N/A	#N/A	#N/A	#N/A	#N/A	#N/A	#N/A	#N/A	#N/A	#N/A	15	-0.356191	-0.896504	0.596912	0.864891	1	1003
GO_AMYLOID_PRECURSOR_PROTEIN_METABOLIC_PROCESS	25	-0.366548	-1.18641	0.223476	0.427809	1	570	23	0.28938	0.828705	0.718615	0.88038	1	478	27	-0.315147	-0.896147	0.5966	0.864969	1	896
GO_CELLULAR_RESPONSE_TO_ABIOTIC_STIMULUS	123	-0.231551	-1.04611	0.335664	0.593591	1	987	110	0.359235	1.43001	0.0125313	0.279882	1	1156	145	-0.240819	-0.895936	0.69483	0.864721	1	1463
GO_POSITIVE_REGULATION_OF_COLD_INDUCED_THERMOGENESIS	26	0.573799	1.81661	0.00188679	0.0310757	0.869	592	24	-0.371425	-1.0512	0.393773	0.767466	1	1159	30	-0.307483	-0.895873	0.601199	0.864136	1	1314
GO_REGULATION_OF_LIPID_LOCALIZATION	35	0.315574	1.08241	0.333981	0.680088	1	1054	31	0.362612	1.12629	0.305677	0.504313	1	860	40	-0.287965	-0.895665	0.647676	0.863893	1	1077
GO_COLUMNAR_CUBOIDAL_EPITHELIAL_CELL_DEVELOPMENT	20	-0.340063	-1.04923	0.401747	0.588494	1	1656	21	0.309696	0.856964	0.659229	0.852873	1	502	24	-0.318552	-0.894822	0.601926	0.865074	1	1716
GO_MUSCLE_HYPERTROPHY	34	-0.405735	-1.41993	0.0580645	0.228663	1	1120	33	0.461465	1.4092	0.0818965	0.288384	1	725	39	-0.294483	-0.894735	0.616864	0.86454	1	1003
GO_REGULATION_OF_MICROTUBULE_BASED_PROCESS	87	-0.280656	-1.17679	0.170306	0.433705	1	1730	79	0.305385	1.14254	0.226829	0.486482	1	1836	99	-0.250222	-0.89194	0.702592	0.870299	1	1939
GO_RESPONSE_TO_OXYGEN_LEVELS	169	-0.256501	-1.21163	0.0925	0.416564	1	1233	153	0.211841	0.879172	0.819277	0.822799	1	652	182	-0.232425	-0.890977	0.704463	0.871812	1	1096
GO_RNA_SURVEILLANCE	#N/A	#N/A	#N/A	#N/A	#N/A	#N/A	#N/A	#N/A	#N/A	#N/A	#N/A	#N/A	#N/A	#N/A	15	-0.364886	-0.890668	0.636667	0.871789	1	1344
GO_PROTEIN_HOMOOLIGOMERIZATION	125	0.285883	1.24827	0.110155	0.480288	1	827	120	-0.222198	-0.859724	0.777391	0.992884	1	932	143	-0.238914	-0.890524	0.698992	0.871407	1	1341
GO_PROTEIN_INSERTION_INTO_MITOCHONDRIAL_MEMBRANE_INVOLVED_IN_APOPTOTIC_SIGNALING_PATHWAY	#N/A	#N/A	#N/A	#N/A	#N/A	#N/A	#N/A	15	0.696072	1.81127	0.00204082	0.0969832	0.855	937	17	-0.348001	-0.889932	0.600321	0.872122	1	1157
GO_REGULATION_OF_CALCIUM_MEDIATED_SIGNALING	27	-0.446764	-1.46133	0.0505495	0.201114	1	543	23	0.465541	1.32267	0.135307	0.336891	1	88	32	-0.303347	-0.889521	0.644275	0.872379	1	1668
GO_REGULATION_OF_PROTEIN_LOCALIZATION_TO_CELL_SURFACE	17	0.400366	1.16489	0.242188	0.562509	1	1326	15	-0.404769	-1.02214	0.426641	0.789227	1	20	19	-0.340161	-0.888972	0.625	0.872893	1	1984
GO_RECEPTOR_INTERNALIZATION	41	0.342048	1.2145	0.168856	0.501687	1	179	37	-0.258978	-0.819377	0.754902	0.981581	1	1574	45	-0.28383	-0.888464	0.641221	0.873355	1	1400
GO_SKELETAL_MUSCLE_CELL_DIFFERENTIATION	16	0.246194	0.684617	0.87594	1	1	530	#N/A	#N/A	#N/A	#N/A	#N/A	#N/A	#N/A	17	-0.352003	-0.8882	0.629338	0.873256	1	39
GO_VESICLE_BUDDING_FROM_MEMBRANE	72	0.167277	0.660095	0.976103	1	1	705	72	-0.310124	-1.09655	0.296564	0.694815	1	764	75	-0.260324	-0.887785	0.664789	0.873445	1	1327
GO_POSITIVE_REGULATION_OF_TRANSMEMBRANE_TRANSPORT	52	-0.216132	-0.836184	0.775599	0.879801	1	1085	45	-0.388447	-1.26052	0.124771	0.476001	1	649	64	-0.265923	-0.885852	0.680328	0.877169	1	1393
GO_MITOCHONDRION_MORPHOGENESIS	17	0.339622	0.963085	0.513966	0.818959	1	1975	16	0.204794	0.534769	0.971429	0.996466	1	1183	18	-0.335913	-0.885539	0.625608	0.877108	1	1052
GO_CELLULAR_ALDEHYDE_METABOLIC_PROCESS	17	-0.414984	-1.19044	0.220807	0.429246	1	1541	17	-0.578559	-1.52483	0.0484496	0.189519	1	337	19	-0.33611	-0.884341	0.607595	0.87917	1	1084
GO_STRIATED_MUSCLE_CELL_DIFFERENTIATION	69	-0.207416	-0.839665	0.795556	0.876136	1	829	66	0.343363	1.24933	0.104213	0.374883	1	1423	83	-0.251303	-0.884217	0.673307	0.87871	1	1341
GO_ANIMAL_ORGAN_FORMATION	#N/A	#N/A	#N/A	#N/A	#N/A	#N/A	#N/A	#N/A	#N/A	#N/A	#N/A	#N/A	#N/A	#N/A	17	-0.342227	-0.883852	0.612245	0.878771	1	640
GO_ELECTRON_TRANSPORT_CHAIN	114	0.255105	1.08709	0.276408	0.673694	1	1268	113	-0.475018	-1.78779	0	0.0653362	0.879	1405	120	-0.24273	-0.883516	0.705959	0.878784	1	417
GO_GLYCEROPHOSPHOLIPID_METABOLIC_PROCESS	66	0.325073	1.25614	0.131387	0.47225	1	839	51	0.292164	0.999516	0.475	0.646084	1	778	76	-0.255107	-0.882908	0.655647	0.879449	1	1758
GO_REGULATION_OF_PROTEIN_TARGETING_TO_MEMBRANE	17	-0.507653	-1.47027	0.0769231	0.191588	1	445	#N/A	#N/A	#N/A	#N/A	#N/A	#N/A	#N/A	18	-0.335798	-0.882845	0.636215	0.878876	1	952
GO_REGULATION_OF_STRIATED_MUSCLE_CELL_DIFFERENTIATION	25	-0.387022	-1.26582	0.17382	0.36313	1	1408	22	0.415466	1.1578	0.281513	0.463793	1	1395	30	-0.302198	-0.882663	0.631988	0.878563	1	1087
GO_LOCALIZATION_WITHIN_MEMBRANE	61	0.247783	0.940081	0.584806	0.835241	1	906	53	0.228634	0.782256	0.837104	0.919455	1	476	66	-0.260962	-0.88227	0.679012	0.878781	1	2168
GO_REGULATION_OF_SYNAPSE_STRUCTURE_OR_ACTIVITY	54	-0.190019	-0.738068	0.929185	0.960866	1	1812	48	0.296514	1.01011	0.424628	0.63253	1	976	64	-0.266543	-0.881628	0.662906	0.879522	1	2121
GO_SOMITOGENESIS	15	0.204242	0.55915	0.963947	1	1	1658	#N/A	#N/A	#N/A	#N/A	#N/A	#N/A	#N/A	19	-0.341435	-0.881181	0.650897	0.879772	1	855
GO_NEUROTRANSMITTER_TRANSPORT	60	0.343987	1.30935	0.0972973	0.396937	1	911	62	-0.368436	-1.27409	0.0980036	0.45487	1	1036	77	-0.255372	-0.878729	0.671196	0.884425	1	1602
GO_PHAGOSOME_ACIDIFICATION	16	-0.228895	-0.661219	0.908096	0.991493	1	1556	#N/A	#N/A	#N/A	#N/A	#N/A	#N/A	#N/A	16	-0.343749	-0.878673	0.611024	0.883822	1	2197
GO_CENTRAL_NERVOUS_SYSTEM_DEVELOPMENT	271	-0.22632	-1.13473	0.110256	0.468939	1	1199	254	0.278221	1.23023	0.0629921	0.39043	1	879	327	-0.215932	-0.878105	0.784825	0.884398	1	1339
GO_MYELOID_CELL_DIFFERENTIATION	120	-0.243045	-1.0873	0.267261	0.535561	1	1031	111	0.242576	0.952117	0.558252	0.72243	1	752	145	-0.233064	-0.877329	0.741895	0.885428	1	1304
GO_RESPONSE_TO_FIBROBLAST_GROWTH_FACTOR	54	-0.316543	-1.2018	0.181818	0.424635	1	599	49	0.412686	1.42596	0.0344037	0.278872	1	874	57	-0.268811	-0.877291	0.675939	0.884784	1	1448
GO_POSITIVE_REGULATION_OF_CELLULAR_PROTEIN_CATABOLIC_PROCESS	71	-0.22241	-0.926195	0.62754	0.773334	1	1565	68	0.250682	0.905539	0.644706	0.790188	1	1101	82	-0.253166	-0.875543	0.674863	0.887972	1	1784
GO_RRNA_METABOLIC_PROCESS	164	0.458491	2.06683	0	0.00284087	0.072	1388	157	0.334769	1.37919	0.0221675	0.3042	1	1628	172	-0.228168	-0.875355	0.741294	0.887677	1	2035
GO_INNER_EAR_MORPHOGENESIS	15	-0.504939	-1.40514	0.0905263	0.236287	1	1597	#N/A	#N/A	#N/A	#N/A	#N/A	#N/A	#N/A	17	-0.347057	-0.874795	0.642017	0.888212	1	746
GO_MUSCLE_ORGAN_DEVELOPMENT	96	0.186102	0.775209	0.894737	0.976924	1	213	76	0.303025	1.1233	0.240826	0.504101	1	1272	114	-0.237697	-0.874408	0.707097	0.888304	1	1052
GO_CARDIAC_CHAMBER_DEVELOPMENT	41	-0.352242	-1.28098	0.131466	0.351036	1	701	34	0.374297	1.17049	0.222222	0.452235	1	379	49	-0.275665	-0.874061	0.638205	0.888332	1	1570
GO_REGULATION_OF_GLIAL_CELL_DIFFERENTIATION	19	0.376111	1.11674	0.302734	0.620715	1	144	19	-0.262038	-0.700498	0.886179	1	1	672	20	-0.33625	-0.874014	0.639535	0.88771	1	1012
GO_REPRODUCTION	355	-0.227996	-1.16763	0.0712251	0.441942	1	1201	323	0.284217	1.27825	0.0163934	0.363178	1	815	429	-0.210746	-0.873056	0.818579	0.889107	1	692
GO_ACID_SECRETION	20	-0.328944	-1.01389	0.422566	0.63809	1	392	21	-0.438015	-1.1857	0.238636	0.587198	1	200	27	-0.306474	-0.872259	0.649371	0.890165	1	55
GO_AXON_REGENERATION	#N/A	#N/A	#N/A	#N/A	#N/A	#N/A	#N/A	#N/A	#N/A	#N/A	#N/A	#N/A	#N/A	#N/A	21	-0.320577	-0.87048	0.638298	0.893384	1	1297
GO_ERBB2_SIGNALING_PATHWAY	18	0.32398	0.960526	0.5	0.823675	1	34	15	-0.1911	-0.484374	0.986381	1	1	1375	19	-0.334412	-0.870082	0.64172	0.893508	1	1546
GO_REGULATION_OF_OXIDATIVE_STRESS_INDUCED_INTRINSIC_APOPTOTIC_SIGNALING_PATHWAY	16	-0.322155	-0.911986	0.556769	0.790305	1	1541	16	-0.502761	-1.32082	0.145221	0.387959	1	566	18	-0.337	-0.870055	0.636986	0.892838	1	813
GO_CELLULAR_RESPONSE_TO_GAMMA_RADIATION	16	0.291378	0.828004	0.718045	0.957267	1	342	#N/A	#N/A	#N/A	#N/A	#N/A	#N/A	#N/A	17	-0.341392	-0.869855	0.649587	0.892526	1	776
GO_POSITIVE_REGULATION_OF_STRIATED_MUSCLE_CELL_DIFFERENTIATION	15	-0.268491	-0.758691	0.803681	0.951781	1	739	#N/A	#N/A	#N/A	#N/A	#N/A	#N/A	#N/A	20	-0.324498	-0.868996	0.658375	0.893724	1	1087
GO_SOMITE_DEVELOPMENT	19	0.208178	0.610129	0.944547	1	1	1782	#N/A	#N/A	#N/A	#N/A	#N/A	#N/A	#N/A	22	-0.322716	-0.86881	0.649502	0.893414	1	855
GO_MYOBLAST_DIFFERENTIATION	19	-0.203696	-0.606315	0.958606	0.998125	1	1045	16	0.283332	0.746495	0.809035	0.945502	1	145	23	-0.317084	-0.865288	0.636933	0.900572	1	683
GO_PHOSPHATIDYLINOSITOL_PHOSPHORYLATION	16	0.170664	0.484009	0.991803	1	1	1288	#N/A	#N/A	#N/A	#N/A	#N/A	#N/A	#N/A	20	-0.32944	-0.862404	0.674797	0.906243	1	1758
GO_NEGATIVE_REGULATION_OF_INTRACELLULAR_STEROID_HORMONE_RECEPTOR_SIGNALING_PATHWAY	#N/A	#N/A	#N/A	#N/A	#N/A	#N/A	#N/A	#N/A	#N/A	#N/A	#N/A	#N/A	#N/A	#N/A	17	-0.34423	-0.861694	0.661882	0.907135	1	968
GO_MIDBRAIN_DEVELOPMENT	28	-0.173041	-0.574987	0.982869	0.998426	1	1598	31	0.48397	1.51281	0.0508083	0.225308	1	685	33	-0.292521	-0.861445	0.668721	0.906921	1	109
GO_LEUKOCYTE_DIFFERENTIATION	116	-0.239426	-1.0686	0.302013	0.563946	1	1288	105	0.290556	1.13955	0.208238	0.490361	1	554	143	-0.227796	-0.86142	0.76348	0.906244	1	1556
GO_REGULATION_OF_PROTEIN_DEPHOSPHORYLATION	60	-0.305136	-1.19857	0.158664	0.426572	1	1421	56	0.194652	0.678976	0.961364	0.973812	1	1407	70	-0.254425	-0.860279	0.709902	0.908029	1	1003
GO_NEGATIVE_REGULATION_OF_CELL_DEATH	347	-0.197927	-1.00778	0.4	0.64658	1	1376	325	0.239087	1.07861	0.218667	0.550695	1	742	392	-0.209486	-0.859934	0.830546	0.908041	1	1204
GO_NUCLEOBASE_CONTAINING_SMALL_MOLECULE_BIOSYNTHETIC_PROCESS	50	-0.363161	-1.37851	0.0652174	0.255126	1	1573	44	-0.266953	-0.872268	0.677298	0.977129	1	1117	57	-0.263842	-0.859139	0.70059	0.909085	1	421
GO_PROTEIN_K48_LINKED_DEUBIQUITINATION	16	-0.427473	-1.2029	0.221095	0.424539	1	1541	18	0.23598	0.631462	0.922912	0.988799	1	1511	20	-0.328038	-0.858691	0.646003	0.909291	1	1915
GO_REGULATION_OF_MEMBRANE_DEPOLARIZATION	16	0.390632	1.08966	0.339695	0.67201	1	1211	15	-0.41079	-0.999034	0.457364	0.797557	1	503	16	-0.33962	-0.858223	0.675367	0.909585	1	1995
GO_MONOSACCHARIDE_METABOLIC_PROCESS	68	0.244664	0.960339	0.51107	0.822845	1	971	57	-0.403356	-1.35615	0.0883978	0.352338	1	993	81	-0.24896	-0.858206	0.730769	0.90889	1	1372
GO_REGULATION_OF_ACTIN_FILAMENT_BUNDLE_ASSEMBLY	40	-0.349748	-1.27177	0.127389	0.361681	1	738	34	0.359125	1.12222	0.291196	0.504512	1	679	41	-0.278409	-0.857518	0.693396	0.909629	1	1940
GO_MORPHOGENESIS_OF_AN_EPITHELIUM	178	-0.287631	-1.36095	0.0222222	0.263474	1	1116	171	0.338827	1.41628	0.002331	0.286453	1	981	206	-0.220337	-0.857403	0.782974	0.909137	1	1527
GO_NEURON_PROJECTION_REGENERATION	15	-0.364807	-1.0096	0.436285	0.643226	1	887	15	0.488207	1.25204	0.190265	0.37161	1	301	22	-0.314029	-0.85678	0.666667	0.909755	1	1297
GO_REGULATION_OF_MICROTUBULE_POLYMERIZATION	24	-0.486249	-1.55915	0.0367347	0.147663	1	1932	21	0.360035	1.00973	0.430894	0.631394	1	334	27	-0.302977	-0.856703	0.673375	0.909197	1	1913
GO_POSITIVE_REGULATION_OF_LIPID_TRANSPORT	#N/A	#N/A	#N/A	#N/A	#N/A	#N/A	#N/A	#N/A	#N/A	#N/A	#N/A	#N/A	#N/A	#N/A	15	-0.342224	-0.856201	0.656947	0.909516	1	1077
GO_ALCOHOL_CATABOLIC_PROCESS	22	-0.349437	-1.1244	0.303534	0.484448	1	1272	18	-0.503008	-1.33355	0.120148	0.369966	1	779	25	-0.309083	-0.85558	0.664	0.910133	1	61
GO_RESPONSE_TO_HEAT	109	0.198955	0.847537	0.778966	0.944527	1	1478	103	0.259588	0.994402	0.437939	0.653562	1	1599	119	-0.233547	-0.8547	0.762983	0.911364	1	1030
GO_POSITIVE_REGULATION_OF_CELL_DIVISION	18	0.347635	1.0001	0.464491	0.789461	1	225	18	-0.686516	-1.81491	0	0.0579773	0.805	376	24	-0.307316	-0.853861	0.651235	0.912445	1	7
GO_CELLULAR_RESPONSE_TO_IONIZING_RADIATION	31	-0.246989	-0.847363	0.700405	0.867824	1	1208	26	0.535348	1.56632	0.0144628	0.188221	1	1085	37	-0.280068	-0.853854	0.696746	0.911733	1	1125
GO_ENDOPLASMIC_RETICULUM_ORGANIZATION	37	0.426411	1.47081	0.0516934	0.209865	1	987	37	0.165254	0.531742	0.99359	0.996167	1	1701	39	-0.280817	-0.853144	0.694529	0.912526	1	1260
GO_REGULATION_OF_FATTY_ACID_METABOLIC_PROCESS	17	0.348637	0.999495	0.44717	0.786928	1	147	15	0.2832	0.744708	0.806186	0.94606	1	455	21	-0.314258	-0.8528	0.635634	0.912491	1	1003
GO_REGULATION_OF_MYELOID_CELL_DIFFERENTIATION	73	-0.264756	-1.09748	0.290749	0.521699	1	1031	64	0.255668	0.920284	0.635347	0.768768	1	702	86	-0.244517	-0.852711	0.726667	0.911927	1	1304
GO_INTRINSIC_APOPTOTIC_SIGNALING_PATHWAY_IN_RESPONSE_TO_OXIDATIVE_STRESS	28	-0.186886	-0.625326	0.959184	0.998019	1	1280	28	0.361427	1.06741	0.364425	0.563526	1	130	33	-0.294561	-0.852708	0.680645	0.911204	1	991
GO_MUSCLE_ADAPTATION	37	0.273256	0.940068	0.550173	0.833934	1	302	32	0.409484	1.23688	0.169935	0.385877	1	872	42	-0.274551	-0.852166	0.687034	0.911633	1	1003
GO_REGULATION_OF_EPIDERMIS_DEVELOPMENT	27	-0.242104	-0.789749	0.780172	0.925369	1	1037	20	0.446998	1.25361	0.16122	0.369082	1	544	30	-0.292746	-0.852143	0.665605	0.91096	1	1304
GO_COFACTOR_BIOSYNTHETIC_PROCESS	120	-0.217434	-0.983604	0.502242	0.684624	1	1446	116	-0.404242	-1.54658	0.00705467	0.18856	1	1199	133	-0.22943	-0.851808	0.753548	0.910914	1	680
GO_PATTERN_SPECIFICATION_PROCESS	52	-0.243301	-0.949433	0.56	0.733513	1	727	39	0.43803	1.42063	0.0486111	0.282884	1	1024	74	-0.25016	-0.851713	0.723757	0.9104	1	667
GO_NEGATIVE_REGULATION_OF_PHOSPHORYLATION	159	-0.196931	-0.923218	0.65625	0.778796	1	1605	143	-0.209563	-0.81555	0.870968	0.979745	1	1051	186	-0.220454	-0.8511	0.793556	0.911002	1	1223
GO_HISTONE_H3_ACETYLATION	16	-0.477211	-1.36954	0.102041	0.260947	1	2188	#N/A	#N/A	#N/A	#N/A	#N/A	#N/A	#N/A	22	-0.310094	-0.850002	0.67236	0.912577	1	1167
GO_HEAD_DEVELOPMENT	227	-0.243622	-1.19382	0.0879397	0.425789	1	1085	209	0.285506	1.2315	0.0650602	0.390072	1	893	273	-0.212545	-0.849083	0.84897	0.913813	1	1339
GO_DRUG_TRANSPORT	39	0.471473	1.65707	0.00725953	0.0880428	1	1254	33	-0.483271	-1.46013	0.0390071	0.237148	1	1036	48	-0.270711	-0.848984	0.703928	0.913298	1	1572
GO_POSITIVE_REGULATION_OF_CATABOLIC_PROCESS	188	-0.173271	-0.841796	0.896162	0.87503	1	1565	171	0.204451	0.862791	0.829574	0.843599	1	1114	218	-0.217127	-0.848776	0.820265	0.913032	1	1352
GO_POSITIVE_REGULATION_OF_PROTEIN_CATABOLIC_PROCESS	100	-0.20457	-0.888574	0.705752	0.82081	1	1597	96	0.158748	0.60983	0.99095	0.99208	1	1101	115	-0.232911	-0.847126	0.777927	0.915693	1	1784
GO_MULTI_ORGANISM_BEHAVIOR	16	-0.496964	-1.43439	0.0627706	0.223184	1	1370	#N/A	#N/A	#N/A	#N/A	#N/A	#N/A	#N/A	20	-0.327444	-0.846976	0.671031	0.915292	1	1745
GO_RRNA_CATABOLIC_PROCESS	#N/A	#N/A	#N/A	#N/A	#N/A	#N/A	#N/A	15	-0.396669	-0.988863	0.475149	0.81255	1	1030	16	-0.337021	-0.846873	0.655877	0.91479	1	1344
GO_PYRIMIDINE_CONTAINING_COMPOUND_METABOLIC_PROCESS	#N/A	#N/A	#N/A	#N/A	#N/A	#N/A	#N/A	#N/A	#N/A	#N/A	#N/A	#N/A	#N/A	#N/A	16	-0.329786	-0.84521	0.667221	0.917459	1	501
GO_REGULATION_OF_GROWTH	210	-0.22737	-1.10619	0.193548	0.50891	1	1120	178	0.270352	1.13883	0.176611	0.490612	1	1066	244	-0.213953	-0.844074	0.833724	0.919112	1	1372
GO_NEUROMUSCULAR_PROCESS	29	0.300093	0.990389	0.48785	0.800202	1	48	23	-0.304158	-0.861061	0.662745	0.99126	1	600	33	-0.288605	-0.84393	0.702703	0.918684	1	599
GO_REGULATION_OF_ADHERENS_JUNCTION_ORGANIZATION	35	-0.303813	-1.06543	0.346405	0.5664	1	1468	30	0.526648	1.60773	0.0150538	0.171283	1	875	39	-0.274967	-0.842773	0.697778	0.920331	1	1283
GO_VACUOLE_ORGANIZATION	82	0.22128	0.894261	0.668394	0.888078	1	1125	72	0.337516	1.22546	0.150562	0.393122	1	405	93	-0.237567	-0.842746	0.784211	0.919665	1	1439
GO_MUSCLE_CELL_DIFFERENTIATION	95	-0.163239	-0.720467	0.971047	0.967711	1	829	87	0.251087	0.952045	0.562222	0.721898	1	1423	111	-0.230056	-0.842238	0.759259	0.920008	1	1341
GO_PYRIMIDINE_RIBONUCLEOTIDE_BIOSYNTHETIC_PROCESS	#N/A	#N/A	#N/A	#N/A	#N/A	#N/A	#N/A	#N/A	#N/A	#N/A	#N/A	#N/A	#N/A	#N/A	15	-0.338077	-0.840137	0.689211	0.92353	1	864
GO_MUSCLE_CELL_DEVELOPMENT	46	-0.209447	-0.793885	0.800412	0.921302	1	829	45	0.410653	1.36065	0.0675381	0.315422	1	643	55	-0.257357	-0.839626	0.743551	0.923811	1	1003
GO_CELLULAR_RESPONSE_TO_ALCOHOL	25	-0.213938	-0.700168	0.88664	0.978598	1	1195	22	-0.49432	-1.36976	0.110236	0.333721	1	785	28	-0.290312	-0.839218	0.707951	0.923904	1	1745
GO_ENTRY_INTO_OTHER_ORGANISM_INVOLVED_IN_SYMBIOTIC_INTERACTION	58	0.332254	1.26425	0.125714	0.454951	1	597	58	-0.2602	-0.887215	0.664193	0.969122	1	1150	64	-0.251495	-0.837467	0.725874	0.926657	1	994
GO_TOR_SIGNALING	45	-0.189595	-0.693414	0.919822	0.980903	1	1375	42	-0.335493	-1.07642	0.34854	0.726718	1	1097	56	-0.255828	-0.835562	0.727811	0.92982	1	1827
GO_ANATOMICAL_STRUCTURE_MATURATION	42	-0.305471	-1.12993	0.254945	0.47583	1	1353	34	0.271964	0.871687	0.668904	0.829687	1	779	54	-0.257068	-0.835421	0.75	0.929381	1	1028
GO_POSITIVE_REGULATION_OF_ALPHA_BETA_T_CELL_ACTIVATION	#N/A	#N/A	#N/A	#N/A	#N/A	#N/A	#N/A	#N/A	#N/A	#N/A	#N/A	#N/A	#N/A	#N/A	16	-0.334346	-0.835115	0.687603	0.929259	1	333
GO_DNA_METHYLATION	25	0.210422	0.659174	0.922349	1	1	1273	24	0.379502	1.12721	0.294606	0.505118	1	891	31	-0.28671	-0.83474	0.707882	0.929307	1	1606
GO_LIPID_STORAGE	23	0.390583	1.21953	0.208	0.50522	1	671	20	0.486989	1.34356	0.128459	0.323562	1	548	25	-0.297345	-0.834053	0.7017	0.92994	1	986
GO_COENZYME_BIOSYNTHETIC_PROCESS	89	0.219768	0.906909	0.656307	0.872142	1	1038	85	-0.325766	-1.15884	0.19573	0.606556	1	1310	98	-0.236287	-0.83393	0.765416	0.929465	1	1019
GO_CELLULAR_RESPONSE_TO_STARVATION	57	-0.175854	-0.687728	0.954348	0.983563	1	349	56	-0.235815	-0.799622	0.822785	0.992066	1	540	73	-0.244685	-0.833731	0.762759	0.929127	1	1688
GO_LIPID_HOMEOSTASIS	40	0.441582	1.51679	0.0150943	0.171052	1	1026	38	-0.211405	-0.662593	0.930582	1	1	1236	48	-0.261803	-0.833729	0.741059	0.928403	1	1001
GO_ANION_HOMEOSTASIS	#N/A	#N/A	#N/A	#N/A	#N/A	#N/A	#N/A	#N/A	#N/A	#N/A	#N/A	#N/A	#N/A	#N/A	15	-0.335861	-0.833611	0.676667	0.927914	1	1346
GO_INTRACILIARY_TRANSPORT_INVOLVED_IN_CILIUM_ASSEMBLY	#N/A	#N/A	#N/A	#N/A	#N/A	#N/A	#N/A	#N/A	#N/A	#N/A	#N/A	#N/A	#N/A	#N/A	15	-0.333282	-0.833326	0.680782	0.927747	1	98
GO_MEMBRANE_FUSION	72	0.259835	1.0322	0.382716	0.748953	1	1099	70	0.257088	0.918278	0.634409	0.772384	1	791	77	-0.242564	-0.832777	0.774059	0.928103	1	1954
GO_ENDOCRINE_PROCESS	15	0.384781	1.09396	0.346008	0.667031	1	1201	#N/A	#N/A	#N/A	#N/A	#N/A	#N/A	#N/A	15	-0.33576	-0.831687	0.691542	0.929486	1	1288
GO_SODIUM_ION_TRANSPORT	50	0.358832	1.32877	0.0738636	0.377101	1	486	45	-0.421214	-1.3765	0.0714286	0.330082	1	1061	53	-0.258747	-0.831073	0.745242	0.929941	1	1265
GO_POSITIVE_REGULATION_OF_EPITHELIAL_CELL_DIFFERENTIATION	#N/A	#N/A	#N/A	#N/A	#N/A	#N/A	#N/A	#N/A	#N/A	#N/A	#N/A	#N/A	#N/A	#N/A	17	-0.326467	-0.830292	0.7	0.930779	1	1304
GO_POSITIVE_REGULATION_OF_ORGANELLE_ORGANIZATION	285	-0.221175	-1.12283	0.168901	0.484744	1	1744	265	0.253802	1.12403	0.159794	0.505287	1	1044	317	-0.203584	-0.829773	0.870159	0.931123	1	1360
GO_GROWTH	309	-0.234323	-1.19573	0.0741688	0.423716	1	1199	268	0.305831	1.34322	0.0125313	0.322388	1	1050	372	-0.204129	-0.829749	0.896396	0.930444	1	1372
GO_FATTY_ACID_DERIVATIVE_BIOSYNTHETIC_PROCESS	23	0.422241	1.30451	0.131528	0.404677	1	1382	24	-0.570142	-1.62331	0.0262664	0.141029	1	918	25	-0.297511	-0.829469	0.711002	0.930269	1	157
GO_POSITIVE_REGULATION_OF_LIPID_METABOLIC_PROCESS	35	0.566683	1.92522	0.00182815	0.0132282	0.402	698	30	0.441888	1.33078	0.137339	0.328812	1	860	46	-0.262632	-0.828938	0.756133	0.930599	1	1817
GO_POSITIVE_REGULATION_OF_NUCLEOCYTOPLASMIC_TRANSPORT	41	-0.251719	-0.922161	0.618947	0.780757	1	967	37	0.26122	0.83734	0.730853	0.870191	1	1036	42	-0.266179	-0.828744	0.727952	0.930272	1	1503
GO_CELLULAR_RESPONSE_TO_HEAT	91	0.258653	1.08036	0.315881	0.681563	1	1519	86	0.284501	1.08707	0.273364	0.547533	1	1599	99	-0.230249	-0.82792	0.800786	0.931204	1	1621
GO_REGULATION_OF_PROTEIN_CATABOLIC_PROCESS	189	-0.228677	-1.10311	0.209476	0.513556	1	1565	175	-0.181036	-0.73341	0.971088	1	1	1251	202	-0.212276	-0.827498	0.853919	0.931307	1	1475
GO_NUCLEUS_LOCALIZATION	15	-0.266082	-0.75541	0.812371	0.953479	1	288	#N/A	#N/A	#N/A	#N/A	#N/A	#N/A	#N/A	15	-0.331218	-0.826703	0.712903	0.932084	1	1749
GO_NEGATIVE_REGULATION_OF_KINASE_ACTIVITY	92	-0.207746	-0.891619	0.694878	0.816082	1	1565	87	0.234797	0.880574	0.729545	0.820339	1	1111	113	-0.228539	-0.825971	0.826425	0.932779	1	1223
GO_REGULATION_OF_KINASE_ACTIVITY	267	-0.230381	-1.15749	0.11	0.445765	1	1383	246	0.264978	1.15584	0.125	0.466009	1	1077	333	-0.202999	-0.825027	0.910314	0.933843	1	1440
GO_CELL_CELL_ADHESION_VIA_PLASMA_MEMBRANE_ADHESION_MOLECULES	41	0.405584	1.425	0.0503876	0.2605	1	902	38	-0.284886	-0.894352	0.619666	0.967414	1	899	55	-0.25447	-0.824982	0.778443	0.933219	1	413
GO_MATURATION_OF_SSU_RRNA	38	0.50961	1.79213	0	0.0376401	0.939	1128	35	0.406227	1.30194	0.11879	0.343352	1	3	39	-0.272671	-0.824411	0.737985	0.933563	1	2465
GO_POSITIVE_REGULATION_OF_GROWTH	94	-0.266879	-1.15956	0.187643	0.445867	1	1103	81	0.331055	1.23657	0.109589	0.385769	1	981	104	-0.227494	-0.823793	0.814966	0.934072	1	1212
GO_NUCLEOSIDE_BISPHOSPHATE_BIOSYNTHETIC_PROCESS	48	0.259394	0.939952	0.588768	0.832928	1	797	46	-0.440205	-1.42197	0.041502	0.274293	1	1439	51	-0.252979	-0.822669	0.775714	0.935448	1	680
GO_POSITIVE_REGULATION_OF_SMALL_GTPASE_MEDIATED_SIGNAL_TRANSDUCTION	15	-0.315698	-0.894986	0.621118	0.811864	1	730	#N/A	#N/A	#N/A	#N/A	#N/A	#N/A	#N/A	19	-0.316483	-0.821948	0.704114	0.936084	1	1908
GO_EPIBOLY	16	0.272309	0.773593	0.765595	0.97557	1	1627	#N/A	#N/A	#N/A	#N/A	#N/A	#N/A	#N/A	18	-0.313146	-0.821216	0.70132	0.936794	1	2052
GO_POSITIVE_REGULATION_OF_KINASE_ACTIVITY	177	-0.247813	-1.16753	0.128713	0.441467	1	1313	159	0.248572	1.01571	0.405941	0.62519	1	1077	217	-0.208254	-0.820142	0.866348	0.938135	1	1503
GO_REGULATION_OF_LAMELLIPODIUM_ASSEMBLY	15	-0.276498	-0.794091	0.726316	0.921777	1	1356	15	0.471518	1.23639	0.194831	0.3854	1	97	17	-0.326182	-0.819849	0.713101	0.93797	1	1987
GO_NEUROMUSCULAR_PROCESS_CONTROLLING_BALANCE	17	-0.457775	-1.36618	0.1	0.263098	1	1239	15	0.512549	1.31886	0.136364	0.337052	1	481	19	-0.317899	-0.819823	0.716129	0.937305	1	599
GO_MESONEPHROS_DEVELOPMENT	20	0.341828	1.04545	0.397706	0.727724	1	1652	15	0.503248	1.29264	0.176842	0.353952	1	981	21	-0.305466	-0.816889	0.72117	0.942085	1	1374
GO_PROTEIN_LIPID_COMPLEX_SUBUNIT_ORGANIZATION	#N/A	#N/A	#N/A	#N/A	#N/A	#N/A	#N/A	#N/A	#N/A	#N/A	#N/A	#N/A	#N/A	#N/A	17	-0.321765	-0.816375	0.703827	0.942325	1	986
GO_REGULATION_OF_AUTOPHAGY	144	-0.135665	-0.627521	1	0.999444	1	1556	128	-0.182515	-0.71464	0.969283	1	1	1097	166	-0.214002	-0.816072	0.854061	0.942193	1	1372
GO_CELLULAR_RESPONSE_TO_VIRUS	24	0.308152	0.972118	0.514706	0.81283	1	318	22	-0.229043	-0.624284	0.960526	1	1	632	26	-0.289615	-0.815865	0.733645	0.941889	1	574
GO_NEGATIVE_REGULATION_OF_MAPK_CASCADE	61	-0.208686	-0.829131	0.797414	0.887176	1	1870	52	-0.211795	-0.699821	0.954225	1	1	200	65	-0.243026	-0.815132	0.782548	0.942568	1	2102
GO_POSITIVE_REGULATION_OF_OSTEOBLAST_DIFFERENTIATION	#N/A	#N/A	#N/A	#N/A	#N/A	#N/A	#N/A	#N/A	#N/A	#N/A	#N/A	#N/A	#N/A	#N/A	16	-0.327207	-0.814631	0.704434	0.942783	1	745
GO_ASTROCYTE_DIFFERENTIATION	20	0.32396	0.965702	0.511858	0.815234	1	325	19	0.355156	0.975801	0.49692	0.683562	1	752	22	-0.301373	-0.814498	0.715161	0.942317	1	1393
GO_NEGATIVE_REGULATION_OF_SMALL_GTPASE_MEDIATED_SIGNAL_TRANSDUCTION	23	-0.34105	-1.07525	0.351464	0.554194	1	1715	20	0.379647	1.05104	0.39876	0.58215	1	390	24	-0.29577	-0.81395	0.717105	0.942638	1	552
GO_CARDIAC_VENTRICLE_DEVELOPMENT	28	-0.26203	-0.872493	0.642127	0.835714	1	701	24	-0.250696	-0.704164	0.9	1	1	1165	37	-0.265927	-0.813183	0.741071	0.943369	1	1570
GO_POSITIVE_REGULATION_OF_NIK_NF_KAPPAB_SIGNALING	27	-0.433847	-1.4197	0.0622407	0.228235	1	1398	21	0.311745	0.885389	0.63286	0.813897	1	626	27	-0.284515	-0.81303	0.710901	0.942927	1	1673
GO_REGULATION_OF_MULTICELLULAR_ORGANISM_GROWTH	26	-0.285284	-0.932557	0.558824	0.763475	1	1084	22	0.555186	1.58651	0.0233546	0.185876	1	752	28	-0.283867	-0.811982	0.758833	0.944133	1	908
GO_MEMBRANE_LIPID_CATABOLIC_PROCESS	23	0.243696	0.753252	0.814532	0.982331	1	1229	20	-0.420095	-1.14022	0.291667	0.636501	1	512	24	-0.294143	-0.810555	0.73839	0.945982	1	1330
GO_OVULATION_CYCLE	15	0.354184	0.974427	0.483101	0.811604	1	399	#N/A	#N/A	#N/A	#N/A	#N/A	#N/A	#N/A	18	-0.310986	-0.809885	0.710692	0.946468	1	813
GO_PROTEIN_DESTABILIZATION	18	-0.296177	-0.873419	0.634529	0.835197	1	976	#N/A	#N/A	#N/A	#N/A	#N/A	#N/A	#N/A	19	-0.309846	-0.809024	0.736672	0.947292	1	813
GO_B_CELL_ACTIVATION	60	-0.195055	-0.769067	0.872197	0.942415	1	1356	53	0.472733	1.64751	0.002079	0.153926	1	1244	71	-0.235886	-0.808298	0.782609	0.947881	1	1373
GO_NEGATIVE_REGULATION_OF_PEPTIDE_SECRETION	31	-0.310743	-1.06696	0.373034	0.563889	1	407	31	0.315995	0.977645	0.457265	0.680225	1	254	33	-0.269203	-0.807166	0.741507	0.949209	1	1503
GO_CENTRAL_NERVOUS_SYSTEM_NEURON_DEVELOPMENT	20	-0.467029	-1.42095	0.0780591	0.228768	1	1190	18	-0.280653	-0.740522	0.812977	1	1	423	24	-0.289028	-0.807045	0.750774	0.948725	1	712
GO_REGULATION_OF_T_CELL_DIFFERENTIATION	25	-0.501223	-1.61422	0.025974	0.111978	1	1280	23	0.414589	1.20426	0.207343	0.420994	1	301	34	-0.269117	-0.80571	0.771739	0.950385	1	333
GO_POSITIVE_REGULATION_OF_MACROAUTOPHAGY	28	-0.203946	-0.669784	0.926625	0.989355	1	1553	27	0.352361	1.05007	0.380342	0.583174	1	141	32	-0.27069	-0.805686	0.779874	0.949715	1	1314
GO_REGULATION_OF_VIRAL_LIFE_CYCLE	67	0.251581	1.00098	0.455197	0.789574	1	428	64	0.287512	1.02607	0.406667	0.61644	1	1181	69	-0.242037	-0.805275	0.799114	0.949699	1	1065
GO_NEGATIVE_REGULATION_OF_HORMONE_SECRETION	15	-0.264975	-0.744541	0.807606	0.955964	1	407	15	-0.275475	-0.688143	0.851927	1	1	1217	17	-0.317134	-0.805048	0.729412	0.949384	1	1352
GO_GOLGI_TO_PLASMA_MEMBRANE_TRANSPORT	39	-0.143847	-0.524311	0.993378	1	1	2194	39	-0.173772	-0.543117	0.994286	1	1	701	44	-0.256217	-0.804973	0.766117	0.948789	1	990
GO_REGULATION_OF_LEUKOCYTE_DIFFERENTIATION	59	-0.313765	-1.23849	0.122581	0.388602	1	1288	53	-0.318818	-1.07858	0.341198	0.72388	1	501	74	-0.23759	-0.804533	0.834938	0.948841	1	1157
GO_POSITIVE_REGULATION_OF_VIRAL_LIFE_CYCLE	42	0.270544	0.964157	0.509259	0.818495	1	428	41	-0.220448	-0.700339	0.911071	1	1	1103	41	-0.261301	-0.803648	0.78733	0.949724	1	1065
GO_SNRNA_3_END_PROCESSING	#N/A	#N/A	#N/A	#N/A	#N/A	#N/A	#N/A	15	-0.406487	-1.03478	0.437255	0.781221	1	357	15	-0.324398	-0.803568	0.726655	0.949138	1	1612
GO_INTERFERON_BETA_PRODUCTION	20	0.390929	1.15856	0.272222	0.567504	1	167	16	0.241411	0.649995	0.886792	0.984835	1	1236	25	-0.289077	-0.802301	0.733766	0.950693	1	1341
GO_CARDIAC_CHAMBER_MORPHOGENESIS	25	-0.470007	-1.54544	0.0283224	0.151115	1	1059	20	0.297232	0.820022	0.705128	0.88783	1	360	33	-0.268056	-0.801499	0.74963	0.951312	1	1774
GO_POSITIVE_REGULATION_OF_PRODUCTION_OF_MOLECULAR_MEDIATOR_OF_IMMUNE_RESPONSE	28	-0.234093	-0.800343	0.824847	0.915012	1	1504	29	0.264856	0.824552	0.717391	0.882657	1	878	35	-0.265243	-0.801446	0.774815	0.95068	1	824
GO_SODIUM_ION_TRANSMEMBRANE_TRANSPORT	40	0.377934	1.31828	0.1	0.386564	1	486	35	-0.468698	-1.46486	0.035514	0.23888	1	722	41	-0.25896	-0.799503	0.776596	0.953341	1	1395
GO_MYOTUBE_DIFFERENTIATION	22	0.351169	1.08946	0.338677	0.667861	1	213	22	0.542608	1.53438	0.0362473	0.210563	1	1395	27	-0.278909	-0.799438	0.756173	0.952736	1	1341
GO_REGULATION_OF_PRODUCTION_OF_MOLECULAR_MEDIATOR_OF_IMMUNE_RESPONSE	38	-0.251314	-0.904607	0.608225	0.80031	1	1504	38	-0.194631	-0.608773	0.962025	1	1	230	45	-0.251535	-0.798264	0.794337	0.954108	1	824
GO_REGULATION_OF_REACTIVE_OXYGEN_SPECIES_METABOLIC_PROCESS	40	0.27341	0.970717	0.498201	0.812777	1	1532	37	0.28529	0.908141	0.583851	0.787606	1	515	48	-0.252365	-0.798238	0.788652	0.953441	1	1254
GO_IMMUNE_SYSTEM_DEVELOPMENT	291	-0.304767	-1.54953	0	0.150552	1	1318	271	0.289538	1.2911	0.0307692	0.356104	1	671	341	-0.195809	-0.796598	0.943169	0.955556	1	1362
GO_POSITIVE_REGULATION_OF_TRANSCRIPTION_BY_RNA_POLYMERASE_I	17	0.668601	1.89257	0.00579151	0.0181201	0.553	1359	#N/A	#N/A	#N/A	#N/A	#N/A	#N/A	#N/A	17	-0.310055	-0.796247	0.730449	0.955446	1	1004
GO_NATURAL_KILLER_CELL_ACTIVATION	#N/A	#N/A	#N/A	#N/A	#N/A	#N/A	#N/A	#N/A	#N/A	#N/A	#N/A	#N/A	#N/A	#N/A	16	-0.323674	-0.795903	0.730706	0.955296	1	692
GO_SKELETAL_MUSCLE_ORGAN_DEVELOPMENT	48	0.372116	1.36414	0.0546139	0.342273	1	213	39	0.41611	1.33458	0.0902778	0.330589	1	1395	53	-0.245248	-0.795869	0.783593	0.954631	1	109
GO_BEHAVIOR	132	-0.212668	-0.954926	0.591837	0.727754	1	563	110	0.270393	1.07732	0.278689	0.551122	1	1157	152	-0.20855	-0.793279	0.896419	0.958327	1	1393
GO_PROTEIN_QUALITY_CONTROL_FOR_MISFOLDED_OR_INCOMPLETELY_SYNTHESIZED_PROTEINS	19	0.52831	1.61444	0.0113852	0.114136	1	1141	17	-0.309589	-0.800403	0.741273	0.992261	1	37	19	-0.293267	-0.792696	0.752066	0.958609	1	2268
GO_CELLULAR_MODIFIED_AMINO_ACID_METABOLIC_PROCESS	#N/A	#N/A	#N/A	#N/A	#N/A	#N/A	#N/A	16	-0.508206	-1.28271	0.161172	0.438822	1	837	17	-0.309412	-0.792571	0.721854	0.958094	1	1890
GO_T_CELL_DIFFERENTIATION_IN_THYMUS	21	-0.27609	-0.852492	0.673469	0.858088	1	586	20	0.36315	1.00791	0.444444	0.634662	1	544	27	-0.275569	-0.791561	0.768987	0.959136	1	931
GO_ANOIKIS	#N/A	#N/A	#N/A	#N/A	#N/A	#N/A	#N/A	#N/A	#N/A	#N/A	#N/A	#N/A	#N/A	#N/A	18	-0.305195	-0.791495	0.735341	0.958537	1	1405
GO_POLYOL_METABOLIC_PROCESS	29	-0.269622	-0.927073	0.530303	0.772478	1	1379	23	0.319153	0.900627	0.589322	0.798357	1	219	34	-0.264062	-0.790279	0.774343	0.959868	1	1559
GO_NEGATIVE_REGULATION_OF_JNK_CASCADE	#N/A	#N/A	#N/A	#N/A	#N/A	#N/A	#N/A	#N/A	#N/A	#N/A	#N/A	#N/A	#N/A	#N/A	15	-0.317607	-0.790227	0.749123	0.959249	1	2099
GO_RNA_PHOSPHODIESTER_BOND_HYDROLYSIS_EXONUCLEOLYTIC	29	-0.462701	-1.53121	0.0426439	0.159756	1	1670	28	0.225373	0.674967	0.915114	0.975795	1	1130	32	-0.270206	-0.789902	0.785498	0.95905	1	1566
GO_LUNG_MORPHOGENESIS	20	0.209439	0.635281	0.937853	1	1	1102	20	-0.266861	-0.727104	0.837937	1	1	800	22	-0.291364	-0.789894	0.743077	0.958355	1	1247
GO_POSITIVE_REGULATION_OF_TRANSMEMBRANE_RECEPTOR_PROTEIN_SERINE_THREONINE_KINASE_SIGNALING_PATHWAY	25	-0.464623	-1.49233	0.0494624	0.176686	1	1045	22	0.505682	1.44884	0.0551876	0.271565	1	1133	31	-0.270451	-0.788978	0.77795	0.959129	1	477
GO_REGULATION_OF_CELLULAR_PROTEIN_CATABOLIC_PROCESS	131	-0.240529	-1.09866	0.250591	0.520362	1	1565	121	0.213119	0.854771	0.810875	0.855056	1	1406	142	-0.211866	-0.788394	0.894402	0.959418	1	1844
GO_REGULATION_OF_PROTEIN_STABILITY	148	0.219096	0.991187	0.483444	0.802218	1	624	134	0.240504	0.975053	0.525773	0.68407	1	704	164	-0.206882	-0.788206	0.908979	0.959029	1	935
GO_REGULATION_OF_B_CELL_ACTIVATION	32	-0.245316	-0.859173	0.687075	0.849417	1	1073	30	0.565484	1.74617	0.00890869	0.114391	0.979	1045	38	-0.260719	-0.787883	0.799699	0.958853	1	1373
GO_REGENERATION	62	-0.259552	-1.03356	0.380841	0.607822	1	916	59	0.319931	1.14523	0.22449	0.483882	1	664	78	-0.229202	-0.786974	0.850069	0.959646	1	1304
GO_TISSUE_REGENERATION	15	0.245377	0.688207	0.890838	1	1	370	#N/A	#N/A	#N/A	#N/A	#N/A	#N/A	#N/A	19	-0.295653	-0.78694	0.766718	0.959004	1	919
GO_VASCULOGENESIS	18	0.513314	1.49595	0.0380228	0.186376	1	1353	16	0.717536	1.8883	0	0.0703293	0.532	753	22	-0.285677	-0.786713	0.754839	0.958658	1	854
GO_MICROTUBULE_POLYMERIZATION	36	-0.395031	-1.40502	0.0600858	0.234996	1	738	30	0.388365	1.20145	0.185996	0.42407	1	876	42	-0.250735	-0.786404	0.802711	0.95845	1	1913
GO_NCRNA_CATABOLIC_PROCESS	22	-0.400134	-1.25943	0.181237	0.366428	1	1670	21	-0.301315	-0.827954	0.707224	0.973987	1	1091	24	-0.282859	-0.785662	0.773096	0.958932	1	1344
GO_LYMPHOCYTE_HOMEOSTASIS	18	-0.303953	-0.895886	0.600823	0.811152	1	1658	18	-0.396105	-1.0603	0.386538	0.754365	1	377	20	-0.297385	-0.785352	0.762136	0.958705	1	692
GO_REGULATION_OF_GLIOGENESIS	33	0.365393	1.22223	0.196565	0.499661	1	236	32	-0.213854	-0.641876	0.935606	1	1	1019	36	-0.26116	-0.784637	0.786248	0.959213	1	1077
GO_POSITIVE_REGULATION_OF_PROTEIN_COMPLEX_DISASSEMBLY	#N/A	#N/A	#N/A	#N/A	#N/A	#N/A	#N/A	#N/A	#N/A	#N/A	#N/A	#N/A	#N/A	#N/A	15	-0.321508	-0.783718	0.775207	0.959956	1	1545
GO_POLYOL_BIOSYNTHETIC_PROCESS	30	-0.247421	-0.833577	0.730193	0.882452	1	773	29	0.262864	0.798858	0.778027	0.905386	1	219	33	-0.264062	-0.78309	0.791667	0.960209	1	1371
GO_NEGATIVE_REGULATION_OF_NF_KAPPAB_TRANSCRIPTION_FACTOR_ACTIVITY	32	0.356705	1.19607	0.222	0.527421	1	150	24	-0.359407	-1.02199	0.455046	0.787813	1	1276	32	-0.267061	-0.782992	0.763578	0.959654	1	1546
GO_REGULATION_OF_CELLULAR_KETONE_METABOLIC_PROCESS	65	-0.500652	-2.00687	0	0.00837324	0.207	1487	62	-0.248622	-0.868479	0.707192	0.98151	1	597	73	-0.228865	-0.780312	0.863965	0.963178	1	1111
GO_REGULATION_OF_PEPTIDYL_SERINE_PHOSPHORYLATION	48	0.276272	1.02589	0.407339	0.752029	1	1380	45	0.45924	1.53218	0.0167064	0.210942	1	1064	53	-0.246072	-0.779065	0.846491	0.964406	1	1372
GO_CYTOKINE_METABOLIC_PROCESS	25	-0.388669	-1.26619	0.152125	0.363193	1	1467	25	0.41333	1.19925	0.220339	0.424396	1	271	28	-0.269628	-0.778406	0.78691	0.96468	1	953
GO_NEGATIVE_REGULATION_OF_PROTEIN_MODIFICATION_PROCESS	227	-0.201056	-0.978208	0.503686	0.693266	1	1817	208	0.250521	1.08394	0.243781	0.550239	1	1127	263	-0.194042	-0.775437	0.958824	0.968501	1	954
GO_CELLULAR_CARBOHYDRATE_METABOLIC_PROCESS	99	-0.267875	-1.16543	0.162471	0.442775	1	1387	83	-0.26311	-0.964045	0.504472	0.861949	1	1004	117	-0.211471	-0.775176	0.890646	0.968207	1	1382
GO_NEGATIVE_REGULATION_OF_CELL_MOTILITY	82	-0.296943	-1.24426	0.110619	0.381165	1	1237	74	0.363731	1.33635	0.0520095	0.329088	1	602	90	-0.222004	-0.774902	0.860999	0.967929	1	1523
GO_HEAD_MORPHOGENESIS	#N/A	#N/A	#N/A	#N/A	#N/A	#N/A	#N/A	#N/A	#N/A	#N/A	#N/A	#N/A	#N/A	#N/A	16	-0.30883	-0.774259	0.772174	0.968192	1	97
GO_REGULATION_OF_ISOTYPE_SWITCHING	#N/A	#N/A	#N/A	#N/A	#N/A	#N/A	#N/A	#N/A	#N/A	#N/A	#N/A	#N/A	#N/A	#N/A	15	-0.314217	-0.773655	0.751678	0.968414	1	2004
GO_NEGATIVE_REGULATION_OF_RESPONSE_TO_ENDOPLASMIC_RETICULUM_STRESS	26	0.3754	1.19241	0.22973	0.534232	1	873	23	0.170704	0.487617	0.986755	0.997297	1	1279	29	-0.269075	-0.773414	0.7952	0.968072	1	21
GO_EPIDERMAL_GROWTH_FACTOR_RECEPTOR_SIGNALING_PATHWAY	62	-0.256375	-1.0186	0.397826	0.632677	1	1669	61	-0.224623	-0.762629	0.865108	1	1	581	72	-0.227702	-0.772211	0.851064	0.969252	1	1393
GO_NEGATIVE_REGULATION_OF_RESPONSE_TO_OXIDATIVE_STRESS	19	0.414085	1.22659	0.206204	0.500086	1	1173	20	-0.462117	-1.24409	0.191939	0.492218	1	597	23	-0.287957	-0.772146	0.783694	0.968644	1	813
GO_GLYCOSYL_COMPOUND_BIOSYNTHETIC_PROCESS	21	-0.444029	-1.36871	0.111336	0.260707	1	1488	19	0.296792	0.824915	0.711828	0.882764	1	1746	26	-0.269317	-0.771115	0.788991	0.969484	1	1730
GO_NUCLEOSIDE_TRIPHOSPHATE_METABOLIC_PROCESS	34	0.313734	1.05367	0.370166	0.728481	1	1466	32	-0.397887	-1.20022	0.203358	0.570407	1	961	40	-0.252987	-0.770838	0.821959	0.96919	1	889
GO_NEGATIVE_REGULATION_OF_PROTEIN_DEPHOSPHORYLATION	27	-0.405562	-1.33151	0.125265	0.295063	1	925	25	0.31663	0.937467	0.546392	0.746145	1	1359	31	-0.263026	-0.770709	0.799373	0.968709	1	915
GO_MEMBRANE_PROTEIN_ECTODOMAIN_PROTEOLYSIS	19	-0.350598	-1.05993	0.35914	0.570746	1	202	16	-0.322379	-0.830032	0.713208	0.97588	1	1066	19	-0.289983	-0.769865	0.758509	0.969233	1	1995
GO_SIGNAL_TRANSDUCTION_BY_P53_CLASS_MEDIATOR	111	-0.160663	-0.709021	0.986547	0.974254	1	1525	107	0.35507	1.3882	0.0211765	0.296898	1	1037	138	-0.206278	-0.769558	0.911539	0.969004	1	940
GO_REGULATION_OF_PHOSPHOPROTEIN_PHOSPHATASE_ACTIVITY	50	-0.350345	-1.34383	0.0672451	0.280306	1	1421	48	0.224116	0.73988	0.884279	0.946113	1	1407	59	-0.23499	-0.768981	0.845827	0.969185	1	1003
GO_SIGNAL_TRANSDUCTION_IN_RESPONSE_TO_DNA_DAMAGE	54	-0.282005	-1.09951	0.279642	0.519033	1	1669	51	0.327399	1.13071	0.272727	0.499874	1	1114	67	-0.228377	-0.76848	0.876056	0.969228	1	945
GO_GLUTAMINE_FAMILY_AMINO_ACID_METABOLIC_PROCESS	33	-0.322692	-1.1517	0.22807	0.452455	1	1053	33	0.299865	0.948561	0.521472	0.7293	1	47	37	-0.254241	-0.768237	0.815906	0.96891	1	554
GO_RETROGRADE_TRANSPORT_ENDOSOME_TO_GOLGI	49	-0.237075	-0.908953	0.623094	0.794864	1	1988	45	-0.20319	-0.660731	0.95572	1	1	1538	51	-0.241053	-0.766069	0.827834	0.97135	1	1755
GO_POST_GOLGI_VESICLE_MEDIATED_TRANSPORT	71	0.218691	0.860771	0.734062	0.931402	1	919	71	-0.186583	-0.656114	0.987226	1	1	922	80	-0.222111	-0.765624	0.882273	0.971294	1	990
GO_REGULATION_OF_PROTEIN_BINDING	87	0.311551	1.29241	0.0824176	0.423298	1	1207	77	0.227135	0.818006	0.827982	0.889892	1	983	102	-0.213918	-0.763912	0.908123	0.973051	1	932
GO_RESPONSE_TO_COLD	16	0.221352	0.619735	0.912879	1	1	1415	#N/A	#N/A	#N/A	#N/A	#N/A	#N/A	#N/A	21	-0.289317	-0.763096	0.800319	0.973504	1	1346
GO_ACTIVATION_OF_PROTEIN_KINASE_ACTIVITY	106	-0.228597	-0.983216	0.466981	0.684149	1	1313	97	0.222646	0.849311	0.775862	0.860979	1	1077	127	-0.205694	-0.762721	0.914758	0.973333	1	1642
GO_RESPONSE_TO_ANESTHETIC	18	-0.401567	-1.19892	0.226216	0.427376	1	694	17	-0.333044	-0.879601	0.629845	0.979029	1	583	21	-0.283325	-0.761547	0.790551	0.974287	1	1773
GO_POSITIVE_REGULATION_OF_UBIQUITIN_DEPENDENT_PROTEIN_CATABOLIC_PROCESS	44	-0.271559	-0.998537	0.476596	0.661123	1	1339	40	0.219846	0.713767	0.89207	0.960876	1	1377	50	-0.236696	-0.758579	0.835022	0.977733	1	80
GO_INSULIN_SECRETION_INVOLVED_IN_CELLULAR_RESPONSE_TO_GLUCOSE_STIMULUS	23	-0.396102	-1.26285	0.170886	0.365221	1	730	22	-0.3	-0.83645	0.704981	0.982793	1	277	30	-0.260558	-0.752755	0.836538	0.985016	1	2050
GO_RNA_5_END_PROCESSING	16	0.475903	1.33857	0.13945	0.369499	1	1685	#N/A	#N/A	#N/A	#N/A	#N/A	#N/A	#N/A	16	-0.296819	-0.752387	0.777228	0.984823	1	1751
GO_LAMELLIPODIUM_ORGANIZATION	42	-0.30901	-1.13685	0.243478	0.466045	1	1356	41	0.431317	1.40504	0.0731707	0.290352	1	606	45	-0.241009	-0.752043	0.854467	0.984577	1	2113
GO_ENDOSOME_TRANSPORT_VIA_MULTIVESICULAR_BODY_SORTING_PATHWAY	#N/A	#N/A	#N/A	#N/A	#N/A	#N/A	#N/A	15	0.294206	0.764268	0.774737	0.932533	1	1222	15	-0.305307	-0.751538	0.822368	0.984526	1	1832
GO_SYNAPTIC_VESICLE_LOCALIZATION	45	0.280455	1.00157	0.452727	0.78929	1	923	41	-0.264497	-0.838371	0.733083	0.983394	1	864	52	-0.232685	-0.75131	0.871105	0.984118	1	1949
GO_REGULATION_OF_SMALL_MOLECULE_METABOLIC_PROCESS	146	-0.268239	-1.23101	0.0792079	0.395665	1	1249	129	-0.305133	-1.17556	0.149912	0.59131	1	1169	166	-0.195122	-0.751174	0.952321	0.983582	1	1194
GO_POSITIVE_REGULATION_OF_CYTOKINE_BIOSYNTHETIC_PROCESS	#N/A	#N/A	#N/A	#N/A	#N/A	#N/A	#N/A	#N/A	#N/A	#N/A	#N/A	#N/A	#N/A	#N/A	15	-0.303547	-0.751072	0.803819	0.983006	1	698
GO_REGULATION_OF_TRANSCRIPTION_REGULATORY_REGION_DNA_BINDING	17	-0.304496	-0.887558	0.597826	0.821668	1	1277	17	0.453701	1.2284	0.204691	0.391879	1	544	21	-0.279223	-0.750529	0.811617	0.98305	1	288
GO_GOLGI_VESICLE_TRANSPORT	230	0.139671	0.661052	1	1	1	1074	226	-0.176824	-0.734945	0.987055	1	1	1538	250	-0.187555	-0.750172	0.976581	0.982849	1	1045
GO_REGULATION_OF_CELL_DIVISION	39	0.232375	0.821851	0.749077	0.960519	1	421	36	-0.481183	-1.50967	0.0358423	0.200489	1	376	53	-0.230504	-0.750058	0.877976	0.982298	1	1232
GO_MITOCHONDRIAL_MEMBRANE_ORGANIZATION	71	0.387782	1.52679	0.00339559	0.165129	1	1232	65	0.276653	1.00237	0.438967	0.642187	1	937	78	-0.218914	-0.749592	0.894737	0.9822	1	1569
GO_POSITIVE_REGULATION_OF_PROTEOLYSIS_INVOLVED_IN_CELLULAR_PROTEIN_CATABOLIC_PROCESS	59	-0.282538	-1.1101	0.265217	0.505013	1	1565	55	0.221798	0.772598	0.875274	0.926103	1	1101	67	-0.221702	-0.747895	0.901114	0.983695	1	1749
GO_REGULATION_OF_LIPID_STORAGE	15	0.282628	0.784017	0.750943	0.977382	1	20	#N/A	#N/A	#N/A	#N/A	#N/A	#N/A	#N/A	16	-0.301621	-0.747879	0.802698	0.983016	1	986
GO_REGULATION_OF_SYNAPTIC_VESICLE_CYCLE	32	0.280724	0.933226	0.581651	0.84002	1	1531	30	-0.31505	-0.943549	0.533074	0.895896	1	1157	38	-0.249345	-0.747832	0.858476	0.98238	1	2075
GO_NUCLEOSIDE_PHOSPHATE_BIOSYNTHETIC_PROCESS	143	-0.218309	-1.01442	0.420323	0.638008	1	1042	136	-0.233962	-0.904885	0.656997	0.955804	1	1188	158	-0.197989	-0.747166	0.947752	0.982514	1	1216
GO_GLYCOGEN_BIOSYNTHETIC_PROCESS	20	-0.392086	-1.18806	0.234177	0.427829	1	1228	15	-0.243467	-0.626151	0.918164	1	1	977	24	-0.269645	-0.746962	0.834375	0.98208	1	1364
GO_MITOCHONDRIAL_RNA_METABOLIC_PROCESS	20	0.540125	1.6014	0.0250482	0.123111	1	1684	20	0.397831	1.12273	0.303944	0.503998	1	670	20	-0.286965	-0.746055	0.819936	0.98251	1	1333
GO_ESTABLISHMENT_OF_PROTEIN_LOCALIZATION_TO_ORGANELLE	342	0.290339	1.43292	0	0.256231	1	1489	333	0.24344	1.11684	0.152174	0.510085	1	1492	375	-0.18118	-0.74494	0.987818	0.983206	1	929
GO_CYTOPLASMIC_PATTERN_RECOGNITION_RECEPTOR_SIGNALING_PATHWAY_IN_RESPONSE_TO_VIRUS	#N/A	#N/A	#N/A	#N/A	#N/A	#N/A	#N/A	#N/A	#N/A	#N/A	#N/A	#N/A	#N/A	#N/A	15	-0.300528	-0.741394	0.797945	0.986984	1	399
GO_VIRAL_LIFE_CYCLE	168	0.262887	1.1859	0.138354	0.538891	1	1633	167	0.25796	1.06883	0.289474	0.56277	1	1196	181	-0.192228	-0.740282	0.966061	0.987654	1	994
GO_REGULATION_OF_GLUCOSE_METABOLIC_PROCESS	27	0.269245	0.868516	0.672619	0.924837	1	1130	17	0.224416	0.599379	0.927813	0.991963	1	860	34	-0.248974	-0.740084	0.854815	0.987189	1	1643
GO_RUFFLE_ORGANIZATION	30	-0.253373	-0.857357	0.654348	0.85171	1	980	29	0.359638	1.0824	0.344519	0.551158	1	275	34	-0.248308	-0.740009	0.873089	0.986569	1	1574
GO_REGULATION_OF_CALCIUM_ION_DEPENDENT_EXOCYTOSIS	24	0.45267	1.44217	0.0719425	0.243057	1	743	23	-0.351042	-0.993163	0.471698	0.804847	1	1181	27	-0.255945	-0.739641	0.836305	0.986325	1	1866
GO_AMINO_ACID_TRANSMEMBRANE_TRANSPORT	18	0.610061	1.78964	0.00583658	0.0365118	0.943	764	19	-0.385367	-1.04194	0.397727	0.775836	1	1124	24	-0.265519	-0.739109	0.848967	0.986323	1	1561
GO_GLUCAN_METABOLIC_PROCESS	26	-0.437425	-1.41559	0.0600414	0.230333	1	1228	21	-0.394801	-1.08058	0.362454	0.719605	1	977	34	-0.248889	-0.738896	0.845048	0.985895	1	1364
GO_RESPONSE_TO_INCREASED_OXYGEN_LEVELS	#N/A	#N/A	#N/A	#N/A	#N/A	#N/A	#N/A	#N/A	#N/A	#N/A	#N/A	#N/A	#N/A	#N/A	15	-0.297958	-0.738847	0.811765	0.985262	1	1293
GO_REGULATION_OF_RECEPTOR_INTERNALIZATION	20	-0.358042	-1.09079	0.323529	0.531763	1	927	18	-0.352189	-0.927484	0.561538	0.917339	1	937	24	-0.269519	-0.738359	0.833882	0.985152	1	39
GO_REGULATION_OF_NEUROTRANSMITTER_SECRETION	21	0.327435	1.01084	0.420664	0.770751	1	727	23	-0.392332	-1.12147	0.309963	0.659821	1	864	28	-0.260679	-0.738333	0.851852	0.9845	1	2075
GO_POSITIVE_REGULATION_OF_AUTOPHAGY	46	0.198351	0.716083	0.916179	0.995296	1	999	39	0.28784	0.933291	0.578261	0.749349	1	237	55	-0.226924	-0.737912	0.888579	0.984317	1	1346
GO_MYELOID_CELL_DEVELOPMENT	21	0.265212	0.808253	0.722015	0.961939	1	583	23	0.237751	0.687686	0.88651	0.968945	1	809	29	-0.260663	-0.737578	0.859621	0.984054	1	1660
GO_NUCLEAR_TRANSCRIBED_MRNA_POLY_A_TAIL_SHORTENING	19	-0.537556	-1.62313	0.021028	0.108651	1	1669	#N/A	#N/A	#N/A	#N/A	#N/A	#N/A	#N/A	24	-0.270269	-0.736657	0.826087	0.984494	1	2117
GO_MICROTUBULE_POLYMERIZATION_OR_DEPOLYMERIZATION	48	-0.355153	-1.37109	0.0672451	0.2614	1	738	39	0.47618	1.55752	0.0251142	0.195129	1	876	54	-0.229284	-0.735711	0.874106	0.984928	1	1913
GO_PROTEIN_TARGETING	266	0.315042	1.51199	0.00166113	0.17306	1	1319	251	0.245093	1.07772	0.28125	0.55224	1	1267	286	-0.184712	-0.735584	0.988439	0.984369	1	979
GO_ENERGY_RESERVE_METABOLIC_PROCESS	28	-0.394097	-1.28454	0.142529	0.347567	1	1228	23	-0.359666	-0.996723	0.442561	0.795792	1	1105	36	-0.244483	-0.735215	0.855639	0.98412	1	1364
GO_ALPHA_BETA_T_CELL_ACTIVATION	22	-0.375362	-1.16925	0.267819	0.440641	1	1307	24	0.370167	1.06722	0.372917	0.563277	1	301	30	-0.255508	-0.734889	0.859091	0.983838	1	333
GO_CELL_SURFACE_RECEPTOR_SIGNALING_PATHWAY_INVOLVED_IN_CELL_CELL_SIGNALING	202	-0.31052	-1.50675	0	0.173828	1	1565	180	0.274825	1.13828	0.17561	0.49118	1	1101	232	-0.185884	-0.734809	0.978673	0.983223	1	1992
GO_REGULATION_OF_MACROAUTOPHAGY	88	-0.173705	-0.733688	0.95082	0.960816	1	1556	82	-0.210766	-0.754678	0.904425	1	1	1475	100	-0.20517	-0.734062	0.93188	0.983356	1	1372
GO_REGULATION_OF_CELLULAR_CATABOLIC_PROCESS	420	-0.22169	-1.15792	0.0931507	0.44543	1	1565	385	0.176841	0.818324	0.974293	0.890104	1	1395	465	-0.176474	-0.733734	0.990405	0.983051	1	1475
GO_INSULIN_RECEPTOR_SIGNALING_PATHWAY	56	-0.238449	-0.93121	0.581176	0.764676	1	1195	50	0.237483	0.807132	0.795402	0.899871	1	860	68	-0.214666	-0.733709	0.895501	0.982389	1	1392
GO_NUCLEOBASE_CONTAINING_SMALL_MOLECULE_CATABOLIC_PROCESS	19	-0.367284	-1.12065	0.290598	0.487258	1	625	17	-0.570283	-1.47773	0.0650096	0.223261	1	977	22	-0.272905	-0.733277	0.848765	0.982215	1	1175
GO_REGULATION_OF_CARBOHYDRATE_METABOLIC_PROCESS	83	0.243093	0.98825	0.499093	0.801086	1	1369	70	-0.198788	-0.696644	0.956217	1	1	1004	95	-0.207891	-0.732235	0.926075	0.982763	1	1643
GO_NEGATIVE_REGULATION_OF_CELLULAR_AMIDE_METABOLIC_PROCESS	80	-0.244343	-1.03058	0.377574	0.611178	1	1555	81	0.282442	1.06299	0.316594	0.567313	1	991	91	-0.206848	-0.730547	0.927367	0.984015	1	822
GO_MITOCHONDRIAL_TRANSPORT	139	0.436319	1.92985	0	0.0131929	0.386	1238	126	-0.237977	-0.923078	0.632582	0.924838	1	1122	153	-0.191915	-0.729867	0.961929	0.984091	1	1561
GO_REGULATION_OF_ALPHA_BETA_T_CELL_DIFFERENTIATION	#N/A	#N/A	#N/A	#N/A	#N/A	#N/A	#N/A	#N/A	#N/A	#N/A	#N/A	#N/A	#N/A	#N/A	15	-0.289975	-0.728951	0.81407	0.984431	1	333
GO_ADULT_BEHAVIOR	33	-0.392175	-1.36549	0.0748988	0.26334	1	306	27	0.239746	0.727897	0.857447	0.955711	1	569	35	-0.242489	-0.724997	0.879336	0.987996	1	2121
GO_NEURAL_TUBE_DEVELOPMENT	50	0.255364	0.939919	0.556377	0.831686	1	1403	49	0.313103	1.07021	0.3125	0.560106	1	1024	64	-0.215608	-0.724389	0.91372	0.987995	1	1774
GO_POSITIVE_REGULATION_OF_INSULIN_SECRETION_INVOLVED_IN_CELLULAR_RESPONSE_TO_GLUCOSE_STIMULUS	#N/A	#N/A	#N/A	#N/A	#N/A	#N/A	#N/A	#N/A	#N/A	#N/A	#N/A	#N/A	#N/A	#N/A	16	-0.288931	-0.724208	0.816361	0.987511	1	1077
GO_DENDRITIC_SPINE_DEVELOPMENT	36	-0.279261	-0.966382	0.487288	0.711718	1	1842	33	0.419841	1.31752	0.103371	0.336859	1	615	42	-0.233309	-0.723748	0.871363	0.987308	1	1940
GO_CELL_CELL_SIGNALING_BY_WNT	191	-0.323501	-1.55615	0	0.148395	1	1565	172	0.263746	1.10255	0.25	0.525747	1	1009	219	-0.186001	-0.723653	0.97697	0.986733	1	1992
GO_OUTFLOW_TRACT_MORPHOGENESIS	#N/A	#N/A	#N/A	#N/A	#N/A	#N/A	#N/A	#N/A	#N/A	#N/A	#N/A	#N/A	#N/A	#N/A	19	-0.280588	-0.722655	0.840461	0.987151	1	1774
GO_REGULATION_OF_TRANSCRIPTION_BY_RNA_POLYMERASE_I	23	0.634742	1.96159	0	0.00915508	0.268	1359	20	0.477634	1.31934	0.11134	0.337863	1	1515	24	-0.263393	-0.722601	0.855784	0.986516	1	1304
GO_THIOESTER_METABOLIC_PROCESS	30	-0.306626	-1.04605	0.416481	0.593037	1	986	27	-0.544523	-1.60469	0.0176678	0.153459	1	1112	32	-0.247371	-0.721875	0.861371	0.986608	1	1587
GO_G_PROTEIN_COUPLED_RECEPTOR_SIGNALING_PATHWAY_COUPLED_TO_CYCLIC_NUCLEOTIDE_SECOND_MESSENGER	24	0.304691	0.952302	0.525617	0.821874	1	813	25	0.443058	1.2747	0.159292	0.364435	1	552	29	-0.251411	-0.721712	0.847305	0.986096	1	1237
GO_CELLULAR_AMINO_ACID_BIOSYNTHETIC_PROCESS	33	0.300639	1.0162	0.409867	0.762935	1	782	34	-0.342978	-1.05142	0.391137	0.768692	1	839	37	-0.242818	-0.719067	0.888889	0.988242	1	1645
GO_POSITIVE_REGULATION_OF_CELL_CYCLE_ARREST	33	-0.433227	-1.49245	0.0307018	0.177291	1	1565	31	0.421312	1.29066	0.137421	0.356076	1	1114	42	-0.228975	-0.718485	0.893617	0.988124	1	926
GO_RESPONSE_TO_ALKALOID	32	-0.345504	-1.18217	0.206478	0.429889	1	694	31	-0.451555	-1.36105	0.0800745	0.350154	1	245	36	-0.237931	-0.715481	0.883614	0.990495	1	1773
GO_PEPTIDYL_SERINE_MODIFICATION	122	-0.177948	-0.803426	0.908235	0.911641	1	1840	114	0.276555	1.09334	0.258824	0.537857	1	1064	142	-0.188871	-0.71335	0.970513	0.992018	1	1247
GO_POSITIVE_REGULATION_OF_POSTTRANSCRIPTIONAL_GENE_SILENCING	16	0.357257	0.999852	0.477064	0.787288	1	34	16	0.491988	1.27497	0.16805	0.364685	1	1236	17	-0.277676	-0.711556	0.846284	0.993076	1	1238
GO_MUSCLE_FIBER_DEVELOPMENT	15	0.482065	1.32927	0.120527	0.379649	1	1181	15	0.628529	1.67591	0.0198807	0.139089	0.999	292	20	-0.263372	-0.710064	0.855538	0.993865	1	937
GO_PROTEIN_TRANSPORT_ALONG_MICROTUBULE	24	-0.438099	-1.38551	0.0845666	0.246747	1	1631	16	-0.291067	-0.743501	0.770624	1	1	220	26	-0.250752	-0.707989	0.873802	0.995173	1	598
GO_CELLULAR_AMINO_ACID_CATABOLIC_PROCESS	39	-0.227905	-0.831777	0.731111	0.883656	1	1007	38	-0.494191	-1.53856	0.0197133	0.189329	1	693	43	-0.227096	-0.706256	0.904762	0.996168	1	1317
GO_POSITIVE_REGULATION_OF_CELL_GROWTH	66	-0.263323	-1.05934	0.340517	0.571559	1	445	59	0.375058	1.33977	0.0572082	0.327393	1	1049	71	-0.209085	-0.705191	0.940853	0.996485	1	1212
GO_MICROTUBULE_CYTOSKELETON_ORGANIZATION	186	-0.241946	-1.15814	0.131336	0.446338	1	1891	178	0.365679	1.53839	0.00243902	0.209827	1	1061	226	-0.177109	-0.704571	0.990665	0.996391	1	1665
GO_POSITIVE_REGULATION_OF_STRESS_FIBER_ASSEMBLY	22	-0.270597	-0.845082	0.677083	0.870018	1	593	22	0.406079	1.14357	0.260163	0.486227	1	679	22	-0.262391	-0.704437	0.865079	0.995849	1	2052
GO_MIDBODY_ABSCISSION	#N/A	#N/A	#N/A	#N/A	#N/A	#N/A	#N/A	#N/A	#N/A	#N/A	#N/A	#N/A	#N/A	#N/A	15	-0.280449	-0.702945	0.85	0.996501	1	1832
GO_SYNAPTIC_VESICLE_EXOCYTOSIS	29	0.41718	1.36415	0.0900383	0.344093	1	911	27	0.304165	0.902961	0.596639	0.7942	1	301	36	-0.235677	-0.702932	0.899543	0.99583	1	1949
GO_REGULATION_OF_EPIDERMAL_CELL_DIFFERENTIATION	21	0.282432	0.841504	0.726755	0.94717	1	689	15	0.289623	0.742391	0.796646	0.947166	1	282	23	-0.254537	-0.702843	0.848485	0.995237	1	1304
GO_ATP_METABOLIC_PROCESS	25	0.285367	0.907578	0.612167	0.871687	1	1466	22	-0.454008	-1.25889	0.183521	0.476106	1	920	29	-0.245987	-0.701638	0.888889	0.995664	1	889
GO_INTRA_GOLGI_VESICLE_MEDIATED_TRANSPORT	25	-0.265882	-0.875045	0.642702	0.833678	1	1887	26	-0.405703	-1.15988	0.261111	0.609687	1	2004	27	-0.245015	-0.696049	0.875203	0.999985	1	1482
GO_REGULATION_OF_GLUCONEOGENESIS	15	-0.343087	-0.973484	0.465517	0.699402	1	1654	#N/A	#N/A	#N/A	#N/A	#N/A	#N/A	#N/A	17	-0.275429	-0.695547	0.878738	0.999748	1	1640
GO_RECEPTOR_CLUSTERING	19	0.347565	1.02557	0.444231	0.751548	1	802	18	-0.318479	-0.844663	0.675147	0.987422	1	1210	20	-0.262212	-0.691442	0.872727	1	1	1078
GO_NEGATIVE_REGULATION_OF_MAP_KINASE_ACTIVITY	24	-0.225506	-0.73908	0.862222	0.960538	1	770	22	-0.303357	-0.846503	0.678383	0.989979	1	608	25	-0.248192	-0.69122	0.88122	1	1	1144
GO_ARTERY_DEVELOPMENT	20	-0.2761	-0.845055	0.695745	0.8693	1	694	15	0.434997	1.13181	0.281385	0.500268	1	313	24	-0.248894	-0.690947	0.891234	1	1	1128
GO_NEGATIVE_REGULATION_OF_TELOMERE_MAINTENANCE	18	-0.567924	-1.67788	0.0173913	0.0875184	1	1166	16	0.255215	0.67214	0.897275	0.976913	1	1708	21	-0.255394	-0.689853	0.875614	1	1	736
GO_REGULATION_OF_GENERATION_OF_PRECURSOR_METABOLITES_AND_ENERGY	77	0.390529	1.57241	0.00178891	0.133032	1	1369	68	-0.291757	-1.01982	0.401384	0.78529	1	984	85	-0.198524	-0.687233	0.962079	1	1	1643
GO_MITOCHONDRIAL_RESPIRATORY_CHAIN_COMPLEX_ASSEMBLY	62	0.477441	1.82407	0	0.0304128	0.847	2220	63	-0.378943	-1.30706	0.100346	0.406109	1	1632	67	-0.204417	-0.686939	0.96291	1	1	844
GO_SMOOTH_MUSCLE_CELL_DIFFERENTIATION	#N/A	#N/A	#N/A	#N/A	#N/A	#N/A	#N/A	#N/A	#N/A	#N/A	#N/A	#N/A	#N/A	#N/A	15	-0.28215	-0.684175	0.864198	1	1	1523
GO_POSITIVE_REGULATION_OF_CELLULAR_AMIDE_METABOLIC_PROCESS	84	-0.171225	-0.727583	0.949451	0.964747	1	954	80	0.348136	1.30684	0.0627907	0.338956	1	1272	93	-0.195481	-0.68367	0.964	1	1	1247
GO_MICROTUBULE_BASED_PROCESS	256	-0.253453	-1.25219	0.0282776	0.374921	1	1730	240	0.345588	1.49372	0	0.245844	1	877	310	-0.17017	-0.68094	0.996595	1	1	1250
GO_PROTEIN_REFOLDING	24	-0.278304	-0.899894	0.598309	0.804431	1	241	25	-0.260471	-0.750509	0.802607	1	1	127	27	-0.237961	-0.68059	0.914692	1	1	896
GO_GUANOSINE_CONTAINING_COMPOUND_METABOLIC_PROCESS	18	0.199928	0.57936	0.97757	1	1	4447	17	-0.271395	-0.687317	0.885397	1	1	1425	20	-0.256334	-0.677791	0.882911	1	1	1032
GO_MATURATION_OF_SSU_RRNA_FROM_TRICISTRONIC_RRNA_TRANSCRIPT_SSU_RRNA_5_8S_RRNA_LSU_RRNA_	30	0.49356	1.61466	0.00582524	0.115118	1	1128	28	0.474108	1.40439	0.0753564	0.289464	1	3	30	-0.234279	-0.676098	0.912908	1	1	2465
GO_UBIQUITIN_DEPENDENT_PROTEIN_CATABOLIC_PROCESS_VIA_THE_MULTIVESICULAR_BODY_SORTING_PATHWAY	15	-0.46669	-1.30206	0.153684	0.328038	1	1472	16	0.493704	1.28193	0.176471	0.360112	1	1222	18	-0.262816	-0.676091	0.863333	1	1	1554
GO_MOVEMENT_IN_ENVIRONMENT_OF_OTHER_ORGANISM_INVOLVED_IN_SYMBIOTIC_INTERACTION	23	0.285421	0.881505	0.635135	0.908918	1	701	21	-0.349965	-0.969273	0.508671	0.851201	1	1231	21	-0.253647	-0.675913	0.895161	1	1	1065
GO_REGULATION_OF_DNA_DAMAGE_RESPONSE_SIGNAL_TRANSDUCTION_BY_P53_CLASS_MEDIATOR	#N/A	#N/A	#N/A	#N/A	#N/A	#N/A	#N/A	#N/A	#N/A	#N/A	#N/A	#N/A	#N/A	#N/A	15	-0.27791	-0.673731	0.883162	1	1	813
GO_AMINO_ACID_TRANSPORT	25	0.58428	1.8223	0.00377358	0.030396	0.853	764	28	-0.457333	-1.34509	0.127103	0.350235	1	1124	33	-0.222837	-0.671872	0.921539	1	1	1561
GO_RIBOSOME_BIOGENESIS	221	0.44364	2.09487	0	0.00212162	0.043	1398	210	0.277007	1.19496	0.0819277	0.4271	1	1644	233	-0.169863	-0.671648	0.995294	1	1	2165
GO_LEARNING	38	0.2967	1.01764	0.433453	0.762875	1	1002	32	-0.259419	-0.794226	0.774955	0.990615	1	1446	43	-0.215497	-0.671593	0.938438	1	1	1339
GO_NEGATIVE_REGULATION_OF_STRESS_ACTIVATED_PROTEIN_KINASE_SIGNALING_CASCADE	19	-0.436969	-1.3338	0.119403	0.291956	1	1307	17	-0.39278	-1.01445	0.443203	0.792823	1	135	21	-0.248599	-0.671574	0.900164	1	1	2102
GO_NEGATIVE_REGULATION_OF_PEPTIDE_HORMONE_SECRETION	#N/A	#N/A	#N/A	#N/A	#N/A	#N/A	#N/A	#N/A	#N/A	#N/A	#N/A	#N/A	#N/A	#N/A	15	-0.270949	-0.67154	0.876689	1	1	1352
GO_ESTABLISHMENT_OF_MITOTIC_SPINDLE_LOCALIZATION	#N/A	#N/A	#N/A	#N/A	#N/A	#N/A	#N/A	#N/A	#N/A	#N/A	#N/A	#N/A	#N/A	#N/A	19	-0.255994	-0.671464	0.886364	1	1	2769
GO_REGULATION_OF_GLUCOSE_TRANSMEMBRANE_TRANSPORT	25	0.396222	1.27164	0.15087	0.450551	1	456	21	-0.302038	-0.843759	0.69145	0.98444	1	1181	33	-0.229942	-0.670793	0.928244	1	1	1352
GO_CALCIUM_ION_REGULATED_EXOCYTOSIS	39	0.431041	1.51959	0.0321429	0.170086	1	911	37	0.248268	0.799948	0.785106	0.905141	1	490	45	-0.211147	-0.669346	0.929003	1	1	1949
GO_AMMONIUM_TRANSPORT	16	0.354441	0.991126	0.462998	0.800916	1	882	15	-0.345805	-0.875429	0.645594	0.982835	1	896	23	-0.244054	-0.668934	0.888342	1	1	772
GO_B_CELL_ACTIVATION_INVOLVED_IN_IMMUNE_RESPONSE	19	0.413999	1.21919	0.202186	0.499344	1	686	19	0.312987	0.867962	0.662309	0.833931	1	1006	23	-0.242418	-0.668829	0.904918	1	1	1344
GO_PROTEIN_N_LINKED_GLYCOSYLATION	46	0.469499	1.71506	0.00385356	0.0637419	0.996	1271	40	-0.314735	-1.00222	0.469203	0.798374	1	1459	46	-0.212131	-0.6682	0.95082	1	1	1184
GO_POSITIVE_REGULATION_OF_CELLULAR_CARBOHYDRATE_METABOLIC_PROCESS	#N/A	#N/A	#N/A	#N/A	#N/A	#N/A	#N/A	#N/A	#N/A	#N/A	#N/A	#N/A	#N/A	#N/A	15	-0.268104	-0.666807	0.87563	1	1	1643
GO_INTRACELLULAR_ESTROGEN_RECEPTOR_SIGNALING_PATHWAY	28	-0.401519	-1.3223	0.100446	0.305695	1	1031	27	-0.202499	-0.588875	0.963235	1	1	345	31	-0.228318	-0.663322	0.932936	1	1	365
GO_REGULATION_OF_TELOMERE_CAPPING	15	-0.516751	-1.5074	0.056338	0.174591	1	1504	#N/A	#N/A	#N/A	#N/A	#N/A	#N/A	#N/A	19	-0.255884	-0.66163	0.89491	1	1	1247
GO_NEGATIVE_REGULATION_OF_MACROAUTOPHAGY	#N/A	#N/A	#N/A	#N/A	#N/A	#N/A	#N/A	#N/A	#N/A	#N/A	#N/A	#N/A	#N/A	#N/A	19	-0.254096	-0.661519	0.897927	1	1	1372
GO_REGULATION_OF_NEUROTRANSMITTER_TRANSPORT	26	0.370034	1.20134	0.219231	0.519413	1	727	32	-0.333089	-1.0085	0.427146	0.791295	1	979	39	-0.212088	-0.657281	0.928047	1	1	1602
GO_LAMELLIPODIUM_ASSEMBLY	31	-0.263614	-0.899893	0.612069	0.803679	1	1584	30	0.513672	1.58448	0.0223714	0.1811	1	606	33	-0.22475	-0.656791	0.939394	1	1	2069
GO_POSITIVE_REGULATION_OF_PEPTIDYL_SERINE_PHOSPHORYLATION	33	0.294127	0.990995	0.472727	0.799825	1	1380	32	0.542756	1.70481	0.00865801	0.1262	0.996	1064	40	-0.210763	-0.655451	0.942563	1	1	1217
GO_RESPONSE_TO_FATTY_ACID	26	-0.285323	-0.904175	0.592437	0.79987	1	1387	24	-0.359689	-1.0216	0.426443	0.785263	1	565	28	-0.231911	-0.654973	0.921824	1	1	1942
GO_GOLGI_VESICLE_BUDDING	58	0.12517	0.475036	1	1	1	1889	60	-0.319004	-1.09732	0.329768	0.696298	1	764	61	-0.195106	-0.653573	0.964179	1	1	432
GO_FERTILIZATION	34	-0.226545	-0.795218	0.799117	0.920803	1	1603	36	0.534155	1.71908	0.0106157	0.117049	0.995	360	41	-0.214761	-0.653193	0.962687	1	1	670
GO_REGULATION_OF_NITRIC_OXIDE_SYNTHASE_ACTIVITY	15	0.497302	1.36321	0.11501	0.340654	1	325	17	0.295892	0.780044	0.784648	0.919583	1	150	18	-0.252612	-0.652832	0.901613	1	1	1357
GO_ACTIVATION_OF_PROTEIN_KINASE_B_ACTIVITY	#N/A	#N/A	#N/A	#N/A	#N/A	#N/A	#N/A	#N/A	#N/A	#N/A	#N/A	#N/A	#N/A	#N/A	15	-0.263224	-0.649026	0.919142	1	1	1598
GO_REGULATION_OF_SYNAPTIC_VESICLE_TRANSPORT	19	0.356538	1.05062	0.387833	0.733463	1	727	19	-0.317592	-0.840034	0.699248	0.984585	1	864	23	-0.235969	-0.648606	0.910859	1	1	1866
GO_REGULATION_OF_CELLULAR_CARBOHYDRATE_METABOLIC_PROCESS	38	-0.199437	-0.71798	0.912393	0.969265	1	1656	26	0.299953	0.893913	0.607296	0.803986	1	860	45	-0.206523	-0.648568	0.944776	1	1	1643
GO_REGULATION_OF_STEM_CELL_PROLIFERATION	17	-0.316561	-0.93784	0.539652	0.754209	1	701	#N/A	#N/A	#N/A	#N/A	#N/A	#N/A	#N/A	18	-0.249678	-0.648445	0.910543	1	1	1620
GO_REGULATION_OF_POSTSYNAPTIC_MEMBRANE_POTENTIAL	16	0.24007	0.688501	0.880325	1	1	47	#N/A	#N/A	#N/A	#N/A	#N/A	#N/A	#N/A	19	-0.24727	-0.648012	0.897727	1	1	2319
GO_DIOL_BIOSYNTHETIC_PROCESS	#N/A	#N/A	#N/A	#N/A	#N/A	#N/A	#N/A	#N/A	#N/A	#N/A	#N/A	#N/A	#N/A	#N/A	16	-0.251257	-0.647665	0.907873	1	1	1330
GO_VESICLE_TARGETING_TO_FROM_OR_WITHIN_GOLGI	51	-0.163371	-0.615855	0.99375	0.99853	1	1111	52	-0.328249	-1.10647	0.304029	0.681796	1	764	54	-0.19759	-0.646989	0.970972	1	1	1717
GO_NEGATIVE_REGULATION_OF_AUTOPHAGY	37	-0.169462	-0.595444	0.980519	0.996879	1	1529	34	0.267071	0.852956	0.700893	0.857266	1	860	44	-0.20743	-0.646887	0.952924	1	1	1372
GO_ANIMAL_ORGAN_REGENERATION	35	0.304771	1.0452	0.398897	0.726957	1	506	35	-0.273336	-0.855594	0.705454	0.99587	1	778	42	-0.208648	-0.646822	0.967407	1	1	486
GO_TRANSCRIPTION_BY_RNA_POLYMERASE_I	39	0.499241	1.73584	0.00188324	0.057158	0.99	1432	37	0.417499	1.34918	0.0820046	0.323378	1	1515	47	-0.201354	-0.645293	0.95045	1	1	1448
GO_CHAPERONE_MEDIATED_PROTEIN_FOLDING	38	0.3085	1.07473	0.342857	0.692567	1	947	38	0.271847	0.868666	0.663848	0.833224	1	837	43	-0.210213	-0.645225	0.93702	1	1	21
GO_NCRNA_METABOLIC_PROCESS	315	0.301517	1.48358	0.00167224	0.197572	1	1685	297	0.268006	1.19126	0.0483871	0.431307	1	1632	333	-0.157903	-0.642962	1	1	1	1839
GO_POSITIVE_REGULATION_OF_PHOSPHATIDYLINOSITOL_3_KINASE_SIGNALING	20	0.380762	1.14204	0.270872	0.591377	1	614	#N/A	#N/A	#N/A	#N/A	#N/A	#N/A	#N/A	21	-0.236884	-0.642169	0.926791	1	1	1817
GO_CIRCADIAN_REGULATION_OF_GENE_EXPRESSION	21	-0.414885	-1.29248	0.130977	0.337279	1	1484	16	0.500567	1.33435	0.12369	0.329177	1	729	27	-0.228041	-0.639121	0.938611	1	1	1717
GO_KETONE_BIOSYNTHETIC_PROCESS	#N/A	#N/A	#N/A	#N/A	#N/A	#N/A	#N/A	#N/A	#N/A	#N/A	#N/A	#N/A	#N/A	#N/A	17	-0.25044	-0.637864	0.920583	1	1	1721
GO_POSITIVE_REGULATION_OF_ESTABLISHMENT_OF_PROTEIN_LOCALIZATION_TO_MITOCHONDRION	29	-0.343218	-1.14765	0.244	0.459094	1	1420	30	0.540869	1.65402	0.00894855	0.156581	1	1379	35	-0.215829	-0.635687	0.951825	1	1	1360
GO_CHEMICAL_SYNAPTIC_TRANSMISSION_POSTSYNAPTIC	16	0.24007	0.682881	0.892925	1	1	47	#N/A	#N/A	#N/A	#N/A	#N/A	#N/A	#N/A	19	-0.24727	-0.634299	0.917342	1	1	2319
GO_COPII_COATED_VESICLE_BUDDING	50	-0.135616	-0.517644	0.997877	1	1	1111	52	-0.316762	-1.04213	0.384335	0.779178	1	677	53	-0.199503	-0.634019	0.965861	1	1	1327
GO_NEGATIVE_REGULATION_OF_CELLULAR_RESPONSE_TO_INSULIN_STIMULUS	#N/A	#N/A	#N/A	#N/A	#N/A	#N/A	#N/A	#N/A	#N/A	#N/A	#N/A	#N/A	#N/A	#N/A	16	-0.252686	-0.631851	0.912752	1	1	1352
GO_INOSITOL_PHOSPHATE_METABOLIC_PROCESS	19	-0.4135	-1.24069	0.178723	0.384784	1	1282	17	0.467905	1.2459	0.189616	0.374322	1	219	23	-0.227206	-0.631216	0.927132	1	1	1745
GO_NEGATIVE_REGULATION_OF_ERBB_SIGNALING_PATHWAY	29	0.312233	1.01947	0.4375	0.760155	1	488	31	0.299026	0.910083	0.567198	0.785838	1	515	34	-0.209676	-0.630953	0.95216	1	1	1393
GO_POSITIVE_REGULATION_OF_TELOMERE_MAINTENANCE	33	-0.455366	-1.5779	0.0144928	0.135113	1	1599	31	0.2019	0.622136	0.958071	0.988906	1	1303	36	-0.206954	-0.624636	0.953775	1	1	926
GO_RESPONSE_TO_INTERLEUKIN_4	15	-0.355463	-1.00604	0.457317	0.648898	1	1596	#N/A	#N/A	#N/A	#N/A	#N/A	#N/A	#N/A	16	-0.248498	-0.62248	0.917399	1	1	1489
GO_INTRACELLULAR_RECEPTOR_SIGNALING_PATHWAY	105	-0.347862	-1.52743	0.0091954	0.16323	1	1558	97	0.26837	1.04119	0.356974	0.597438	1	1318	123	-0.169193	-0.619796	0.990897	1	1	1304
GO_SOMATIC_RECOMBINATION_OF_IMMUNOGLOBULIN_GENE_SEGMENTS	16	0.307635	0.866677	0.645161	0.926608	1	547	19	0.22633	0.631097	0.926667	0.987423	1	1552	22	-0.228007	-0.61817	0.929487	1	1	1344
GO_REGULATION_OF_POTASSIUM_ION_TRANSMEMBRANE_TRANSPORTER_ACTIVITY	17	0.40779	1.15102	0.282651	0.584407	1	453	15	-0.214634	-0.543763	0.962687	1	1	1381	19	-0.236929	-0.615567	0.936809	1	1	1841
GO_REGULATION_OF_PROTEASOMAL_PROTEIN_CATABOLIC_PROCESS	103	-0.271679	-1.18075	0.171216	0.430819	1	1565	95	0.207481	0.796847	0.894231	0.905468	1	448	110	-0.16989	-0.61379	0.996021	1	1	1432
GO_SMOOTHENED_SIGNALING_PATHWAY	19	0.260448	0.776397	0.769497	0.976406	1	15	#N/A	#N/A	#N/A	#N/A	#N/A	#N/A	#N/A	22	-0.228116	-0.612995	0.940989	1	1	98
GO_REGULATION_OF_PROTEIN_LOCALIZATION_TO_NUCLEUS	61	-0.192561	-0.777439	0.87257	0.935651	1	1656	56	-0.309757	-1.05553	0.354895	0.761336	1	625	66	-0.184067	-0.612516	0.990127	1	1	1146
GO_TRNA_METABOLIC_PROCESS	119	-0.13404	-0.60293	1	0.99849	1	1536	109	-0.162885	-0.616844	1	1	1	1079	126	-0.165018	-0.610746	0.997358	1	1	1548
GO_REGULATION_OF_PHOSPHOLIPID_METABOLIC_PROCESS	#N/A	#N/A	#N/A	#N/A	#N/A	#N/A	#N/A	#N/A	#N/A	#N/A	#N/A	#N/A	#N/A	#N/A	19	-0.233428	-0.609303	0.946032	1	1	1817
GO_REGULATION_OF_PROTEIN_TARGETING	40	-0.30431	-1.10927	0.270089	0.50638	1	963	36	0.170715	0.53962	0.989035	0.997189	1	976	43	-0.193067	-0.608629	0.983232	1	1	1876
GO_VENTRICULAR_SEPTUM_DEVELOPMENT	#N/A	#N/A	#N/A	#N/A	#N/A	#N/A	#N/A	#N/A	#N/A	#N/A	#N/A	#N/A	#N/A	#N/A	20	-0.227411	-0.605397	0.945513	1	1	794
GO_NEUROTROPHIN_SIGNALING_PATHWAY	#N/A	#N/A	#N/A	#N/A	#N/A	#N/A	#N/A	#N/A	#N/A	#N/A	#N/A	#N/A	#N/A	#N/A	15	-0.246009	-0.605306	0.945486	1	1	1638
GO_REGULATION_OF_CALCINEURIN_MEDIATED_SIGNALING	#N/A	#N/A	#N/A	#N/A	#N/A	#N/A	#N/A	#N/A	#N/A	#N/A	#N/A	#N/A	#N/A	#N/A	15	-0.243588	-0.603659	0.926244	1	1	1668
GO_RESPONSE_TO_AMMONIUM_ION	37	-0.318264	-1.13789	0.248352	0.469082	1	1118	37	-0.362018	-1.12871	0.298851	0.649528	1	76	40	-0.195603	-0.601728	0.981707	1	1	1389
GO_ENDOCRINE_PANCREAS_DEVELOPMENT	15	-0.528689	-1.48955	0.0622222	0.178729	1	1723	#N/A	#N/A	#N/A	#N/A	#N/A	#N/A	#N/A	20	-0.224282	-0.598242	0.942029	1	1	1140
GO_HISTONE_H4_ACETYLATION	27	-0.421125	-1.35683	0.106157	0.266452	1	1684	21	0.248497	0.696764	0.876126	0.967972	1	983	33	-0.205933	-0.597931	0.961059	1	1	813
GO_PEPTIDE_BIOSYNTHETIC_PROCESS	447	0.221729	1.12538	0.151608	0.612207	1	1625	433	0.193039	0.892525	0.854599	0.805647	1	1282	479	-0.143349	-0.59742	1	1	1	2097
GO_LYSOSOME_LOCALIZATION	23	-0.139078	-0.446534	0.997821	1	1	1559	24	-0.250673	-0.702815	0.88	1	1	651	28	-0.209199	-0.597381	0.975422	1	1	772
GO_REGULATION_OF_CENTROSOME_CYCLE	21	0.161737	0.486216	0.996289	1	1	112	21	0.198428	0.571175	0.980973	0.993774	1	1342	24	-0.217905	-0.597266	0.950078	1	1	1188
GO_PROTEIN_K63_LINKED_DEUBIQUITINATION	16	0.407531	1.1419	0.292636	0.590255	1	538	#N/A	#N/A	#N/A	#N/A	#N/A	#N/A	#N/A	19	-0.225985	-0.59724	0.940419	1	1	1868
GO_RIBOSOMAL_SMALL_SUBUNIT_BIOGENESIS	56	0.456904	1.71188	0	0.0648594	0.996	1606	51	0.316275	1.10466	0.276786	0.522066	1	1591	57	-0.179519	-0.594559	0.983557	1	1	2465
GO_POSITIVE_REGULATION_OF_CANONICAL_WNT_SIGNALING_PATHWAY	81	-0.49917	-2.08042	0	0.00376841	0.079	1489	73	0.298002	1.10156	0.266968	0.525951	1	1728	83	-0.171046	-0.592943	0.990371	1	1	97
GO_CENTROSOME_DUPLICATION	19	-0.289435	-0.846499	0.651584	0.86876	1	1730	20	0.199049	0.543695	0.978495	0.997246	1	103	23	-0.217125	-0.588227	0.961415	1	1	1437
GO_REGULATION_OF_CARBOHYDRATE_CATABOLIC_PROCESS	49	0.34644	1.2857	0.126177	0.431219	1	1478	46	-0.24387	-0.787948	0.819168	0.992106	1	989	53	-0.183591	-0.587868	0.984397	1	1	1609
GO_LIVER_REGENERATION	19	0.461808	1.38865	0.087037	0.30362	1	506	17	0.448913	1.1644	0.283224	0.458225	1	768	22	-0.214901	-0.587617	0.958075	1	1	1162
GO_PANCREAS_DEVELOPMENT	24	-0.406308	-1.31377	0.10962	0.317627	1	1723	19	0.405027	1.1169	0.307054	0.510649	1	661	33	-0.200325	-0.586771	0.972308	1	1	509
GO_REGULATION_OF_ESTABLISHMENT_OF_PLANAR_POLARITY	58	-0.586642	-2.32497	0	8.10366e-05	0.001	1507	58	0.222042	0.783054	0.846154	0.919082	1	2009	61	-0.176545	-0.581696	0.987569	1	1	2373
GO_VESICLE_TARGETING	63	-0.15548	-0.618969	0.983834	0.998932	1	1111	61	-0.304763	-1.02955	0.376554	0.786449	1	764	68	-0.167494	-0.576707	0.995856	1	1	1717
GO_ANTIGEN_PROCESSING_AND_PRESENTATION_OF_EXOGENOUS_PEPTIDE_ANTIGEN_VIA_MHC_CLASS_I	54	-0.50488	-1.94669	0	0.0157161	0.385	1487	54	-0.197308	-0.659035	0.97417	1	1	715	55	-0.175903	-0.576572	0.990014	1	1	806
GO_MICROTUBULE_DEPOLYMERIZATION	17	-0.21988	-0.652215	0.9	0.992608	1	738	#N/A	#N/A	#N/A	#N/A	#N/A	#N/A	#N/A	18	-0.218815	-0.567122	0.957997	1	1	891
GO_NUCLEOSIDE_METABOLIC_PROCESS	30	-0.26246	-0.884216	0.635762	0.824263	1	1359	28	-0.224772	-0.636484	0.938735	1	1	1210	34	-0.190346	-0.56704	0.973603	1	1	2314
GO_NIK_NF_KAPPAB_SIGNALING	82	-0.580863	-2.48121	0	0	0	1487	76	0.26843	1.00016	0.472093	0.646593	1	630	86	-0.161199	-0.563998	0.99733	1	1	2383
GO_ASSOCIATIVE_LEARNING	20	0.276559	0.825952	0.709738	0.957433	1	371	18	-0.209939	-0.547704	0.980989	1	1	1217	21	-0.21286	-0.563549	0.968504	1	1	2121
GO_ADULT_LOCOMOTORY_BEHAVIOR	21	-0.31295	-0.97591	0.468085	0.698036	1	306	18	0.272076	0.732752	0.836601	0.953086	1	1276	22	-0.203996	-0.561206	0.979299	1	1	2365
GO_MAINTENANCE_OF_PROTEIN_LOCALIZATION_IN_ORGANELLE	22	0.520822	1.58239	0.028169	0.128762	1	1173	20	0.392572	1.11364	0.324	0.510534	1	1466	24	-0.202747	-0.560315	0.97377	1	1	1045
GO_POSITIVE_REGULATION_OF_PROTEIN_EXPORT_FROM_NUCLEUS	16	-0.463883	-1.30514	0.128834	0.326345	1	1656	#N/A	#N/A	#N/A	#N/A	#N/A	#N/A	#N/A	16	-0.220593	-0.560065	0.956522	1	1	2403
GO_T_CELL_RECEPTOR_SIGNALING_PATHWAY	87	-0.465776	-1.95819	0	0.0141959	0.348	1487	81	0.301664	1.15884	0.19222	0.465041	1	616	93	-0.157972	-0.559061	1	1	1	952
GO_POSITIVE_REGULATION_OF_WNT_SIGNALING_PATHWAY	89	-0.448579	-1.88839	0	0.0251084	0.616	1489	81	0.30391	1.13429	0.222222	0.496714	1	748	92	-0.157485	-0.55731	0.996032	1	1	97
GO_REGULATION_OF_ESTABLISHMENT_OF_PROTEIN_LOCALIZATION_TO_MITOCHONDRION	35	-0.241744	-0.839869	0.72	0.877245	1	1420	36	0.501002	1.5901	0.0134831	0.182684	1	1379	41	-0.17897	-0.554957	0.986487	1	1	1360
GO_CELLULAR_RESPONSE_TO_CALCIUM_ION	20	0.331723	0.981394	0.48513	0.812055	1	1236	20	0.352738	0.99222	0.491489	0.655822	1	1009	26	-0.194627	-0.554649	0.973466	1	1	1346
GO_MICROTUBULE_ORGANIZING_CENTER_LOCALIZATION	18	0.223706	0.653924	0.918095	1	1	1184	16	0.390575	1.03082	0.436364	0.611318	1	924	22	-0.206521	-0.552865	0.978793	1	1	2113
GO_MATURATION_OF_5_8S_RRNA	24	0.394218	1.20996	0.191729	0.507396	1	1495	23	-0.316021	-0.892892	0.630112	0.966049	1	209	24	-0.19819	-0.545802	0.97545	1	1	2886
GO_RIBOSOMAL_LARGE_SUBUNIT_ASSEMBLY	26	0.509451	1.61525	0.0131086	0.115715	1	1175	25	0.164358	0.489685	0.997868	0.99786	1	1412	26	-0.194561	-0.543304	0.983025	1	1	2800
GO_REGULATION_OF_KERATINOCYTE_DIFFERENTIATION	#N/A	#N/A	#N/A	#N/A	#N/A	#N/A	#N/A	#N/A	#N/A	#N/A	#N/A	#N/A	#N/A	#N/A	15	-0.217109	-0.543255	0.97377	1	1	1819
GO_NCRNA_PROCESSING	264	0.317739	1.52934	0	0.16454	1	1508	249	0.28957	1.26204	0.0342466	0.369807	1	1632	279	-0.134256	-0.541096	1	1	1	1839
GO_PURINE_NUCLEOSIDE_METABOLIC_PROCESS	22	0.142873	0.439813	0.998103	1	1	1511	20	-0.354632	-0.97445	0.482042	0.838792	1	1425	24	-0.195682	-0.540588	0.980645	1	1	2314
GO_MUSCLE_CELL_APOPTOTIC_PROCESS	27	-0.255928	-0.860919	0.690323	0.847261	1	1099	21	0.353667	0.985381	0.483871	0.663554	1	769	27	-0.190966	-0.538793	0.98913	0.999967	1	1956
GO_INTERLEUKIN_1_MEDIATED_SIGNALING_PATHWAY	62	-0.656823	-2.56927	0	0	0	1504	59	0.169558	0.594924	0.988636	0.99106	1	2009	64	-0.162954	-0.538234	0.998569	0.999418	1	46
GO_GLYCOSYL_COMPOUND_METABOLIC_PROCESS	35	-0.321718	-1.13609	0.27451	0.467169	1	1359	33	-0.144665	-0.451251	0.998077	1	1	1210	39	-0.175062	-0.537464	1	0.998905	1	2102
GO_ANTIGEN_RECEPTOR_MEDIATED_SIGNALING_PATHWAY	97	-0.429054	-1.83273	0	0.0326099	0.824	1487	89	0.371161	1.39182	0.044186	0.294404	1	616	105	-0.149594	-0.536685	1	0.998401	1	952
GO_ANTIGEN_PROCESSING_AND_PRESENTATION_OF_PEPTIDE_ANTIGEN_VIA_MHC_CLASS_I	66	-0.448602	-1.81645	0	0.0375406	0.867	1487	65	0.155847	0.557931	0.995423	0.996	1	1855	66	-0.155443	-0.520706	0.998615	1	1	806
GO_MATURATION_OF_5_8S_RRNA_FROM_TRICISTRONIC_RRNA_TRANSCRIPT_SSU_RRNA_5_8S_RRNA_LSU_RRNA_	19	0.454608	1.33211	0.122807	0.37881	1	1495	18	-0.371703	-0.997555	0.453686	0.798597	1	209	20	-0.196904	-0.519346	0.983923	0.999566	1	2837
GO_BRANCHED_CHAIN_AMINO_ACID_CATABOLIC_PROCESS	17	0.284725	0.803708	0.717757	0.962586	1	1762	16	-0.571203	-1.44212	0.0744275	0.253335	1	988	17	-0.20604	-0.517828	0.976431	0.999127	1	1843
GO_RUFFLE_ASSEMBLY	24	-0.282701	-0.888255	0.580931	0.820786	1	695	22	0.358136	1.02361	0.419087	0.617921	1	275	27	-0.180808	-0.514962	0.9888	0.998841	1	2091
GO_SNRNA_PROCESSING	22	-0.39947	-1.25964	0.18543	0.366775	1	2405	22	-0.305193	-0.835824	0.699809	0.980931	1	357	23	-0.184704	-0.506114	0.98527	0.999171	1	144
GO_NADH_DEHYDROGENASE_COMPLEX_ASSEMBLY	47	0.404846	1.4892	0.0233813	0.192778	1	2301	48	-0.473184	-1.55605	0.00878735	0.19101	1	1822	50	-0.159125	-0.505533	0.998575	0.998592	1	752
GO_REGULATION_OF_INTRACELLULAR_STEROID_HORMONE_RECEPTOR_SIGNALING_PATHWAY	38	-0.366305	-1.30392	0.113082	0.327069	1	1541	33	0.225074	0.691473	0.922105	0.968257	1	1317	42	-0.15543	-0.481877	0.998476	1	1	1443
GO_RIBONUCLEOSIDE_MONOPHOSPHATE_BIOSYNTHETIC_PROCESS	27	-0.458639	-1.52574	0.0212314	0.164355	1	1301	24	0.391359	1.15723	0.257511	0.464316	1	701	29	-0.161516	-0.462964	0.998413	1	1	2029
GO_REGULATION_OF_JUN_KINASE_ACTIVITY	27	-0.305408	-1.00246	0.453159	0.653483	1	462	24	0.26563	0.757308	0.803879	0.940032	1	1271	30	-0.160645	-0.461891	0.995313	1	1	1258
GO_METAPHASE_PLATE_CONGRESSION	24	-0.241593	-0.763371	0.813853	0.948218	1	1302	23	0.221188	0.646007	0.939076	0.986161	1	643	30	-0.147065	-0.427361	1	1	1	1188
GO_NEGATIVE_REGULATION_OF_INTRACELLULAR_TRANSPORT	29	0.342725	1.1358	0.281818	0.597087	1	725	28	0.237736	0.707908	0.882479	0.963753	1	976	32	-0.141756	-0.41645	0.9968	1	1	410
GO_PROTEIN_MODIFICATION_BY_SMALL_PROTEIN_REMOVAL	141	-0.457156	-2.08833	0	0.00338892	0.07	1615	129	0.21536	0.872986	0.784223	0.829788	1	1820	155	-0.109695	-0.414793	1	0.999861	1	83
GO_NUCLEOSIDE_MONOPHOSPHATE_BIOSYNTHETIC_PROCESS	32	-0.44183	-1.50688	0.0371901	0.174452	1	1301	30	0.368473	1.11693	0.300448	0.511291	1	701	37	-0.135129	-0.409617	1	0.999337	1	1730
GO_POSITIVE_REGULATION_OF_HISTONE_METHYLATION	21	-0.182824	-0.565184	0.977778	0.998266	1	1886	20	0.571242	1.57598	0.029661	0.183364	1	833	22	0.124923	0.374915	1	0.999905	1	5702
GO_FC_EPSILON_RECEPTOR_SIGNALING_PATHWAY	70	-0.621894	-2.54607	0	0	0	1559	71	0.198142	0.726847	0.94213	0.956032	1	2009	77	0.0960472	0.384249	1	1	1	705
GO_DE_NOVO_PROTEIN_FOLDING	28	0.492016	1.59603	0.0148148	0.122245	1	790	26	0.295848	0.883405	0.653333	0.816119	1	800	30	0.126934	0.413406	0.997033	1	1	2255
GO_REGULATION_OF_PROTEIN_EXIT_FROM_ENDOPLASMIC_RETICULUM	16	0.613791	1.68045	0.0112994	0.0769818	0.998	1327	15	0.307772	0.788919	0.746102	0.914293	1	54	17	0.158236	0.437568	1	1	1	1801
GO_ORGANELLE_TRANSPORT_ALONG_MICROTUBULE	39	0.259775	0.901971	0.613462	0.878488	1	923	34	0.450863	1.45626	0.0501089	0.263133	1	48	45	0.124794	0.440396	1	1	1	1595
GO_CRANIAL_SKELETAL_SYSTEM_DEVELOPMENT	18	-0.336707	-1.01713	0.436441	0.635155	1	1259	20	0.459698	1.28533	0.149893	0.35755	1	891	18	0.157386	0.443063	1	1	1	2007
GO_POSITIVE_REGULATION_OF_JUN_KINASE_ACTIVITY	24	-0.252141	-0.826307	0.724066	0.887726	1	1698	21	0.474978	1.33288	0.125498	0.328413	1	1271	25	0.146402	0.453628	1	1	1	5563
GO_RIBOSOME_ASSEMBLY	52	0.374748	1.40927	0.0486957	0.280965	1	1388	47	0.117897	0.393995	1	0.999622	1	1412	53	0.129808	0.47817	1	1	1	5319
GO_MITOTIC_CYTOKINETIC_PROCESS	#N/A	#N/A	#N/A	#N/A	#N/A	#N/A	#N/A	15	-0.253566	-0.644581	0.900574	1	1	1270	19	0.167984	0.48785	0.9925	1	1	1877
GO_CLEAVAGE_INVOLVED_IN_RRNA_PROCESSING	17	0.37726	1.04805	0.400383	0.732123	1	1680	16	-0.404712	-1.0422	0.407407	0.780947	1	209	18	0.169951	0.487954	0.986702	1	1	5409
GO_REGULATION_OF_SMOOTHENED_SIGNALING_PATHWAY	#N/A	#N/A	#N/A	#N/A	#N/A	#N/A	#N/A	#N/A	#N/A	#N/A	#N/A	#N/A	#N/A	#N/A	15	0.177655	0.490832	0.98731	1	1	684
GO_RIBOSOMAL_LARGE_SUBUNIT_BIOGENESIS	58	0.50536	1.92831	0	0.0130955	0.392	1398	55	0.368176	1.27106	0.113537	0.365405	1	1412	60	0.129687	0.494424	1	1	1	5676
GO_STRIATED_MUSCLE_CELL_APOPTOTIC_PROCESS	#N/A	#N/A	#N/A	#N/A	#N/A	#N/A	#N/A	#N/A	#N/A	#N/A	#N/A	#N/A	#N/A	#N/A	15	0.184371	0.506985	0.98	1	1	1161
GO_NEGATIVE_REGULATION_OF_TOR_SIGNALING	#N/A	#N/A	#N/A	#N/A	#N/A	#N/A	#N/A	#N/A	#N/A	#N/A	#N/A	#N/A	#N/A	#N/A	19	0.177095	0.519976	0.992519	1	1	1456
GO_NEGATIVE_REGULATION_OF_PROTEIN_LOCALIZATION_TO_MEMBRANE	#N/A	#N/A	#N/A	#N/A	#N/A	#N/A	#N/A	#N/A	#N/A	#N/A	#N/A	#N/A	#N/A	#N/A	15	0.193391	0.524335	0.975309	1	1	2067
GO_REGULATION_OF_PROTEIN_TARGETING_TO_MITOCHONDRION	22	0.262905	0.800227	0.75	0.96353	1	1377	21	0.298259	0.850586	0.674569	0.860642	1	325	24	0.169462	0.526331	0.985591	1	1	396
GO_RESPONSE_TO_AMINO_ACID_STARVATION	20	0.271364	0.813012	0.730038	0.961961	1	4052	22	-0.199888	-0.564833	0.969965	1	1	834	25	0.172479	0.529979	0.994638	1	1	2277
GO_REGULATION_OF_PEPTIDYL_LYSINE_ACETYLATION	23	-0.31696	-1.00844	0.431915	0.645416	1	1684	21	0.462292	1.30417	0.132196	0.341528	1	435	27	0.168584	0.531114	0.991525	1	1	1966
GO_NEGATIVE_REGULATION_OF_NUCLEAR_DIVISION	21	-0.281418	-0.874944	0.634361	0.833157	1	1231	22	0.294907	0.848468	0.665953	0.861904	1	1479	25	0.175703	0.541556	0.989446	1	1	2100
GO_REGULATION_OF_PROTEIN_ACETYLATION	28	-0.353637	-1.17295	0.245033	0.437186	1	1684	24	0.440593	1.27732	0.169043	0.36347	1	435	33	0.165389	0.546349	0.994065	1	1	1392
GO_RRNA_TRANSCRIPTION	21	0.549011	1.66175	0.0116732	0.0854269	1	1359	19	0.475388	1.30804	0.1606	0.341736	1	555	21	0.18476	0.548825	0.965879	1	1	1944
GO_RESPONSE_TO_DSRNA	19	0.475205	1.3909	0.0715596	0.301018	1	509	17	0.394257	1.03311	0.426407	0.606713	1	1852	19	0.190106	0.556745	0.976316	1	1	2309
GO_REGULATION_OF_MYELINATION	#N/A	#N/A	#N/A	#N/A	#N/A	#N/A	#N/A	#N/A	#N/A	#N/A	#N/A	#N/A	#N/A	#N/A	15	0.205965	0.558927	0.980723	1	1	168
GO_MITOTIC_METAPHASE_PLATE_CONGRESSION	21	-0.177655	-0.552704	0.978632	0.998418	1	574	19	0.254419	0.698882	0.862348	0.967774	1	643	25	0.17963	0.561819	0.988636	1	1	1892
GO_REGULATION_OF_MORPHOGENESIS_OF_AN_EPITHELIUM	72	-0.495531	-2.05628	0	0.00430215	0.099	1507	66	0.149329	0.535288	1	0.997135	1	564	79	0.141708	0.564042	1	1	1	855
GO_INNATE_IMMUNE_RESPONSE_ACTIVATING_CELL_SURFACE_RECEPTOR_SIGNALING_PATHWAY	67	-0.57021	-2.33595	0	0	0	1487	64	-0.243314	-0.839404	0.737132	0.982777	1	630	72	0.143415	0.564967	1	1	1	705
GO_REGULATION_OF_MITOTIC_SPINDLE_ASSEMBLY	#N/A	#N/A	#N/A	#N/A	#N/A	#N/A	#N/A	16	0.232898	0.627669	0.947257	0.987371	1	103	17	0.203794	0.565989	0.958974	1	1	1732
GO_REGULATION_OF_AUTOPHAGOSOME_ASSEMBLY	17	0.432928	1.2477	0.189621	0.47821	1	1492	#N/A	#N/A	#N/A	#N/A	#N/A	#N/A	#N/A	18	0.198553	0.568414	0.976378	1	1	1606
GO_RAC_PROTEIN_SIGNAL_TRANSDUCTION	19	-0.315169	-0.952588	0.541247	0.731643	1	1106	19	0.339361	0.9239	0.551487	0.761275	1	88	19	0.194899	0.569029	0.963145	1	1	1443
GO_POSITIVE_REGULATION_OF_PROTEIN_TARGETING_TO_MITOCHONDRION	17	-0.226411	-0.654512	0.910064	0.992886	1	1420	16	0.312858	0.82392	0.696653	0.882303	1	1999	19	0.205098	0.576316	0.960106	1	1	396
GO_POSITIVE_REGULATION_OF_PROTEIN_ACETYLATION	#N/A	#N/A	#N/A	#N/A	#N/A	#N/A	#N/A	#N/A	#N/A	#N/A	#N/A	#N/A	#N/A	#N/A	18	0.204086	0.584243	0.967581	1	1	1966
GO_LABYRINTHINE_LAYER_DEVELOPMENT	17	0.438791	1.24041	0.183636	0.4851	1	1043	17	-0.307504	-0.807195	0.708029	0.990978	1	694	19	0.203709	0.585924	0.962766	1	1	1957
GO_PRODUCTION_OF_SMALL_RNA_INVOLVED_IN_GENE_SILENCING_BY_RNA	30	-0.314872	-1.07107	0.323077	0.561242	1	1056	29	0.472132	1.43536	0.0425101	0.280101	1	1270	33	0.17811	0.596025	0.983784	1	1	1564
GO_NEURAL_TUBE_FORMATION	39	0.196377	0.686645	0.921389	1	1	1087	40	0.322146	1.0389	0.388262	0.602629	1	1024	46	0.165519	0.59847	0.9875	1	1	684
GO_REGULATION_OF_CELLULAR_RESPONSE_TO_HEAT	64	0.268702	1.04574	0.402116	0.72841	1	1846	58	0.30287	1.07221	0.336957	0.557193	1	1908	68	0.154833	0.599634	1	1	1	1148
GO_VISUAL_BEHAVIOR	16	0.372325	1.05803	0.390566	0.72252	1	371	15	-0.245034	-0.613171	0.93633	1	1	1217	17	0.213177	0.599646	0.952619	1	1	1443
GO_LONG_TERM_SYNAPTIC_POTENTIATION	17	0.260773	0.74801	0.79558	0.983854	1	717	15	0.311143	0.801247	0.736948	0.905335	1	715	22	0.199001	0.602275	0.967828	1	1	1017
GO_NEGATIVE_REGULATION_OF_CHROMOSOME_SEGREGATION	17	-0.42692	-1.26169	0.152174	0.366759	1	1204	18	0.408047	1.11786	0.304167	0.511925	1	1479	22	0.20868	0.616193	0.950262	1	1	2078
GO_CARBOHYDRATE_TRANSMEMBRANE_TRANSPORT	27	0.391435	1.27639	0.125664	0.443802	1	456	25	-0.257723	-0.743031	0.837687	1	1	1181	37	0.18277	0.617961	0.979592	1	1	917
GO_VESICLE_CYTOSKELETAL_TRAFFICKING	24	-0.473199	-1.49865	0.0469083	0.176722	1	1324	22	0.205593	0.587498	0.975664	0.992476	1	1121	30	0.186672	0.621115	0.969444	1	1	1476
GO_NEGATIVE_REGULATION_OF_METAPHASE_ANAPHASE_TRANSITION_OF_CELL_CYCLE	#N/A	#N/A	#N/A	#N/A	#N/A	#N/A	#N/A	15	0.385231	1.02432	0.433134	0.618113	1	1802	19	0.213118	0.622465	0.95098	1	1	1137
GO_RIBONUCLEOPROTEIN_COMPLEX_BIOGENESIS	341	0.308515	1.53244	0	0.162111	1	1398	326	0.305805	1.37573	0.00815217	0.306354	1	1650	364	0.129853	0.62645	1	1	1	1599
GO_TERMINATION_OF_RNA_POLYMERASE_I_TRANSCRIPTION	17	0.325148	0.946608	0.539741	0.831317	1	1432	18	0.396484	1.05724	0.374741	0.573625	1	1622	25	0.201774	0.629243	0.964674	1	1	536
GO_POSITIVE_REGULATION_OF_TELOMERE_MAINTENANCE_VIA_TELOMERE_LENGTHENING	25	-0.564105	-1.82253	0.00879121	0.036263	0.857	1599	23	-0.159406	-0.44822	0.992701	1	1	1076	27	0.199038	0.632139	0.955145	1	1	2294
GO_B_CELL_RECEPTOR_SIGNALING_PATHWAY	#N/A	#N/A	#N/A	#N/A	#N/A	#N/A	#N/A	#N/A	#N/A	#N/A	#N/A	#N/A	#N/A	#N/A	16	0.228566	0.634432	0.928205	1	1	103
GO_NEGATIVE_REGULATION_OF_PROTEIN_BINDING	40	0.404352	1.4307	0.0554529	0.258293	1	1089	42	0.238802	0.777939	0.797327	0.921075	1	983	47	0.174877	0.635143	0.993548	1	1	1645
GO_PEPTIDYL_ASPARAGINE_MODIFICATION	23	0.560506	1.73596	0.0188324	0.0580471	0.99	1016	23	-0.272494	-0.761557	0.808989	1	1	1411	25	0.198752	0.641172	0.950954	1	1	2246
GO_ERAD_PATHWAY	60	0.523285	2.0102	0	0.00575501	0.151	1116	55	0.238838	0.837745	0.767338	0.870206	1	150	63	0.169858	0.641231	0.992806	1	1	1103
GO_REGULATION_OF_SPINDLE_ASSEMBLY	18	-0.403424	-1.19042	0.262582	0.428543	1	1082	19	0.19111	0.525283	0.9718	0.996286	1	103	21	0.213207	0.644609	0.933155	1	1	1732
GO_BLASTOCYST_FORMATION	17	0.223046	0.633733	0.926199	1	1	907	#N/A	#N/A	#N/A	#N/A	#N/A	#N/A	#N/A	19	0.221024	0.645287	0.927184	1	1	1809
GO_PROTEIN_DEGLYCOSYLATION	19	0.494982	1.47313	0.0714286	0.208186	1	1327	#N/A	#N/A	#N/A	#N/A	#N/A	#N/A	#N/A	19	0.225763	0.646181	0.929825	1	1	845
GO_CYTOPLASMIC_TRANSLATION	69	-0.19591	-0.793426	0.863135	0.921246	1	2244	70	0.293773	1.07878	0.3	0.55168	1	1273	71	0.170043	0.649516	0.982079	1	1	1702
GO_TRANSCRIPTION_BY_RNA_POLYMERASE_III	18	0.13726	0.396796	1	0.999705	1	1115	16	0.491255	1.31389	0.141328	0.33958	1	615	29	0.202021	0.651261	0.940845	1	1	1332
GO_PEPTIDYL_TYROSINE_DEPHOSPHORYLATION	30	0.33342	1.10626	0.313688	0.640762	1	930	27	0.419736	1.26372	0.154195	0.367238	1	1126	38	0.192973	0.656119	0.964809	1	1	1130
GO_REGULATION_OF_MONOOXYGENASE_ACTIVITY	18	0.525513	1.50119	0.0590551	0.18192	1	325	20	0.275774	0.750297	0.837161	0.944766	1	150	21	0.225198	0.657614	0.912467	1	1	1033
GO_CELLULAR_RESPONSE_TO_FATTY_ACID	16	-0.409283	-1.19266	0.25	0.427537	1	1387	15	0.488467	1.25975	0.19697	0.368146	1	860	17	0.231726	0.658447	0.905263	1	1	1093
GO_NEGATIVE_REGULATION_OF_ORGAN_GROWTH	#N/A	#N/A	#N/A	#N/A	#N/A	#N/A	#N/A	#N/A	#N/A	#N/A	#N/A	#N/A	#N/A	#N/A	15	0.24511	0.659322	0.907895	1	1	80
GO_AXO_DENDRITIC_TRANSPORT	33	-0.413915	-1.43778	0.0533881	0.223309	1	1342	29	0.217635	0.653297	0.95302	0.985318	1	839	35	0.19749	0.659624	0.965944	1	1	1710
GO_CELLULAR_METABOLIC_COMPOUND_SALVAGE	21	-0.455028	-1.39736	0.0657084	0.239288	1	1435	19	0.515594	1.42661	0.0846774	0.281266	1	340	26	0.213129	0.662896	0.946667	1	1	939
GO_CHROMOSOME_LOCALIZATION	29	-0.227348	-0.761294	0.833333	0.949291	1	1082	30	0.337107	1.01929	0.416481	0.622042	1	643	38	0.193283	0.664082	0.960961	1	1	1250
GO_PROTEIN_LOCALIZATION_TO_CYTOSKELETON	24	-0.219037	-0.721754	0.859244	0.967289	1	1171	21	-0.279206	-0.761119	0.800373	1	1	556	27	0.213644	0.670768	0.954545	1	1	1710
GO_STEM_CELL_DIFFERENTIATION	92	-0.55748	-2.40401	0	0	0	1504	85	0.32586	1.22948	0.131696	0.391153	1	1151	105	0.163424	0.672172	1	1	1	1810
GO_POSITIVE_REGULATION_OF_CYTOKINESIS	#N/A	#N/A	#N/A	#N/A	#N/A	#N/A	#N/A	#N/A	#N/A	#N/A	#N/A	#N/A	#N/A	#N/A	17	0.236947	0.673168	0.907407	1	1	1171
GO_NEGATIVE_REGULATION_OF_ESTABLISHMENT_OF_PROTEIN_LOCALIZATION	56	-0.210698	-0.822016	0.792952	0.892306	1	464	54	0.208812	0.723708	0.909465	0.956045	1	254	60	0.175724	0.675434	0.983923	1	1	929
GO_CHAPERONE_COFACTOR_DEPENDENT_PROTEIN_REFOLDING	21	0.525848	1.59831	0.0318949	0.12382	1	790	20	0.409717	1.13907	0.30543	0.490753	1	800	23	0.225398	0.678824	0.920548	1	1	2240
GO_MORPHOGENESIS_OF_EMBRYONIC_EPITHELIUM	46	0.213638	0.783433	0.83054	0.977044	1	1102	46	0.356903	1.19738	0.174009	0.425532	1	1024	54	0.18365	0.680608	0.950331	1	1	1161
GO_TUBE_CLOSURE	35	0.200741	0.675826	0.946257	1	1	1038	35	0.161986	0.515275	0.997835	0.996077	1	1024	40	0.192735	0.683911	0.952663	1	1	684
GO_REGULATION_OF_ERAD_PATHWAY	18	0.545881	1.58145	0.032491	0.12848	1	725	15	0.525483	1.36279	0.109504	0.318404	1	150	19	0.231447	0.685781	0.91029	1	1	1103
GO_REGULATION_OF_RUFFLE_ASSEMBLY	16	0.365333	1.03037	0.417769	0.750075	1	582	15	0.432553	1.12395	0.33121	0.504754	1	275	19	0.235827	0.68799	0.88665	1	1	814
GO_MATURATION_OF_LSU_RRNA	18	0.66618	1.92996	0.00183486	0.0136815	0.386	1175	17	0.60777	1.61339	0.018711	0.16989	1	1162	18	0.238483	0.689028	0.867021	1	1	1794
GO_MICROTUBULE_BASED_MOVEMENT	92	-0.24278	-1.04197	0.385681	0.599275	1	1351	79	0.382967	1.446	0.0184332	0.272764	1	924	109	0.164024	0.691877	0.995885	1	1	1744
GO_NUCLEOBASE_BIOSYNTHETIC_PROCESS	17	-0.520019	-1.50164	0.0494624	0.174881	1	1295	16	0.298336	0.784562	0.735234	0.918499	1	1746	17	0.245166	0.694032	0.888614	1	1	1954
GO_SCF_DEPENDENT_PROTEASOMAL_UBIQUITIN_DEPENDENT_PROTEIN_CATABOLIC_PROCESS	52	-0.678843	-2.57206	0	0	0	1487	50	0.269796	0.921893	0.582949	0.76556	1	2009	57	0.185861	0.694043	0.975352	1	1	2542
GO_POSITIVE_REGULATION_OF_PROTEIN_LOCALIZATION_TO_NUCLEUS	42	-0.260897	-0.960323	0.50431	0.723722	1	1599	40	-0.223021	-0.730578	0.883142	1	1	606	46	0.196907	0.6958	0.940994	1	1	845
GO_MULTI_ORGANISM_CELLULAR_PROCESS	22	0.325498	0.994557	0.463221	0.796238	1	597	17	0.210655	0.557364	0.974948	0.995376	1	1318	25	0.228327	0.697865	0.878873	1	1	988
GO_CELLULAR_PROTEIN_CATABOLIC_PROCESS	367	-0.235673	-1.22002	0.035	0.410226	1	1572	334	0.202711	0.913148	0.810198	0.781413	1	1472	413	0.139812	0.69838	1	1	1	944
GO_PEPTIDYL_CYSTEINE_MODIFICATION	15	0.455056	1.24725	0.178295	0.477632	1	486	#N/A	#N/A	#N/A	#N/A	#N/A	#N/A	#N/A	17	0.247629	0.701532	0.889197	1	1	1341
GO_RNA_PHOSPHODIESTER_BOND_HYDROLYSIS	89	-0.308447	-1.31211	0.0704545	0.318307	1	1185	83	0.339704	1.25548	0.086758	0.368336	1	1130	100	0.168224	0.702148	0.988142	1	1	1080
GO_CYTOPLASMIC_PATTERN_RECOGNITION_RECEPTOR_SIGNALING_PATHWAY	28	-0.294188	-0.982742	0.500986	0.684675	1	1467	27	0.441532	1.29885	0.130435	0.346017	1	1318	33	0.210055	0.703646	0.935484	1	1	988
GO_INTRACELLULAR_STEROID_HORMONE_RECEPTOR_SIGNALING_PATHWAY	58	-0.346908	-1.37369	0.0576923	0.258921	1	1779	54	0.256097	0.897727	0.674107	0.803134	1	1392	66	0.182032	0.704915	0.967033	1	1	1678
GO_ENDOPLASMIC_RETICULUM_TO_GOLGI_VESICLE_MEDIATED_TRANSPORT	134	-0.15218	-0.696374	0.993088	0.980921	1	1833	134	-0.201458	-0.794994	0.923205	0.990796	1	1723	142	0.163099	0.705451	0.991416	1	1	2149
GO_DRUG_TRANSMEMBRANE_TRANSPORT	21	0.558395	1.68596	0.00974659	0.0770225	0.998	1017	18	-0.49907	-1.30592	0.130841	0.406592	1	1036	26	0.22949	0.708329	0.898305	1	1	1258
GO_PROTEIN_EXIT_FROM_ENDOPLASMIC_RETICULUM	31	0.595305	1.99998	0	0.00620265	0.17	1327	30	-0.296572	-0.88111	0.635563	0.97856	1	971	33	0.214111	0.709194	0.893048	1	1	1817
GO_ESTABLISHMENT_OF_PROTEIN_LOCALIZATION_TO_MEMBRANE	191	0.223685	1.03225	0.370861	0.750325	1	1042	182	0.354299	1.48736	0	0.250053	1	1267	209	0.154836	0.710557	1	1	1	1631
GO_REGULATION_OF_INTRACELLULAR_ESTROGEN_RECEPTOR_SIGNALING_PATHWAY	21	-0.471288	-1.45304	0.0631808	0.211245	1	1002	18	-0.248758	-0.674255	0.889961	1	1	1300	22	0.234685	0.71513	0.880407	1	1	1678
GO_NEGATIVE_REGULATION_OF_CELLULAR_PROTEIN_CATABOLIC_PROCESS	49	0.218536	0.798026	0.789668	0.965948	1	725	42	0.198051	0.641746	0.978166	0.986077	1	24	50	0.195622	0.715908	0.955272	1	1	1179
GO_SCHWANN_CELL_DEVELOPMENT	#N/A	#N/A	#N/A	#N/A	#N/A	#N/A	#N/A	#N/A	#N/A	#N/A	#N/A	#N/A	#N/A	#N/A	15	0.260725	0.719397	0.842105	1	1	346
GO_POSITIVE_REGULATION_OF_CELL_CYCLE_G1_S_PHASE_TRANSITION	21	-0.252067	-0.775902	0.780851	0.935488	1	1196	20	0.501798	1.39523	0.0777096	0.292323	1	860	22	0.237174	0.722153	0.87234	1	1	1179
GO_NEGATIVE_REGULATION_OF_WNT_SIGNALING_PATHWAY	76	-0.45933	-1.90997	0	0.023594	0.534	1694	69	0.203846	0.741191	0.913525	0.946963	1	678	86	0.176234	0.724945	0.976834	1	1	705
GO_POSITIVE_REGULATION_OF_G1_S_TRANSITION_OF_MITOTIC_CELL_CYCLE	16	-0.345505	-1.00246	0.457203	0.654201	1	1196	15	0.576448	1.52918	0.0580046	0.212864	1	860	17	0.262757	0.725738	0.837629	1	1	1024
GO_TRANSPORT_OF_VIRUS	46	0.496069	1.80709	0.00362976	0.0335752	0.9	1895	47	0.321401	1.08146	0.311111	0.551384	1	1724	46	0.205546	0.728117	0.926605	1	1	2041
GO_IMPORT_INTO_NUCLEUS	85	0.287617	1.17234	0.177193	0.54798	1	1820	85	-0.211769	-0.777557	0.908438	1	1	454	97	0.180868	0.729247	0.972	1	1	1148
GO_TRANSCRIPTION_INITIATION_FROM_RNA_POLYMERASE_I_PROMOTER	21	0.305442	0.913371	0.596262	0.862714	1	1432	22	0.435287	1.22564	0.204955	0.393362	1	868	29	0.229638	0.729557	0.878962	1	1	536
GO_ENDOPLASMIC_RETICULUM_TO_CYTOSOL_TRANSPORT	21	0.620063	1.89721	0	0.0176358	0.533	1327	19	-0.315232	-0.850596	0.6942	0.993927	1	37	22	0.250199	0.730139	0.861619	1	1	826
GO_REGULATION_OF_WNT_SIGNALING_PATHWAY	135	-0.359029	-1.64348	0	0.102677	1	1489	119	0.258569	1.0128	0.426471	0.627037	1	1009	153	0.167023	0.73204	0.985646	1	1	705
GO_NEGATIVE_REGULATION_OF_RESPONSE_TO_DNA_DAMAGE_STIMULUS	37	-0.286798	-1.0139	0.403341	0.638778	1	434	32	0.368621	1.14652	0.254777	0.482516	1	602	39	0.210703	0.732733	0.903846	1	1	1985
GO_PROTEIN_CATABOLIC_PROCESS	428	-0.229008	-1.21	0.026738	0.417576	1	1572	386	0.171053	0.781807	0.991957	0.919327	1	1377	478	0.147568	0.732947	1	1	1	944
GO_POSITIVE_REGULATION_OF_ORGANELLE_ASSEMBLY	34	-0.404988	-1.38958	0.0622222	0.245841	1	1226	29	0.241941	0.724102	0.868365	0.956441	1	97	36	0.219413	0.737451	0.881844	1	1	1257
GO_FIBROBLAST_GROWTH_FACTOR_RECEPTOR_SIGNALING_PATHWAY	46	-0.235616	-0.904273	0.62069	0.80037	1	2011	43	0.410155	1.37691	0.0604027	0.307315	1	874	48	0.203086	0.737954	0.925816	1	1	1487
GO_TRANSCRIPTION_ELONGATION_FROM_RNA_POLYMERASE_I_PROMOTER	15	-0.158123	-0.448456	1	1	1	4680	16	0.419757	1.1064	0.3375	0.520513	1	710	23	0.244674	0.738046	0.848485	1	1	536
GO_FIBROBLAST_MIGRATION	15	-0.334684	-0.951368	0.503093	0.732756	1	1244	16	0.582201	1.51704	0.0553279	0.223924	1	981	19	0.254161	0.740148	0.814356	1	1	530
GO_CELLULAR_RESPONSE_TO_OXYGEN_LEVELS	114	-0.288449	-1.29487	0.0584112	0.336714	1	1487	102	0.264861	1.02336	0.391705	0.61788	1	564	121	0.172809	0.740163	0.969027	1	1	705
GO_CARDIAC_SEPTUM_DEVELOPMENT	22	-0.377465	-1.17877	0.233684	0.431526	1	694	20	0.535873	1.49494	0.0485651	0.245165	1	360	29	0.229177	0.741174	0.863014	1	1	581
GO_CIRCADIAN_RHYTHM	64	-0.297306	-1.19185	0.161364	0.427798	1	1484	56	0.293512	1.01992	0.426966	0.62111	1	729	75	0.191442	0.742921	0.933086	1	1	1321
GO_AXONAL_TRANSPORT	25	-0.358332	-1.15338	0.255319	0.450144	1	1342	22	-0.199063	-0.543723	0.985019	1	1	122	28	0.233472	0.743839	0.846377	1	1	1476
GO_RESPONSE_TO_NERVE_GROWTH_FACTOR	26	-0.288203	-0.952044	0.526652	0.732341	1	1560	22	0.350889	1.00925	0.41358	0.631976	1	860	29	0.223844	0.746223	0.853868	1	1	185
GO_NEGATIVE_REGULATION_OF_BINDING	58	0.313191	1.18579	0.184071	0.537534	1	821	60	0.307219	1.10814	0.262651	0.517115	1	983	72	0.192406	0.747344	0.960993	1	1	1645
GO_PEPTIDYL_THREONINE_MODIFICATION	55	-0.162665	-0.614146	0.988532	0.997644	1	836	50	-0.253537	-0.83107	0.742754	0.979999	1	1417	60	0.199647	0.747743	0.898246	1	1	928
GO_INTRACILIARY_TRANSPORT	16	-0.402712	-1.12965	0.306613	0.475774	1	1631	#N/A	#N/A	#N/A	#N/A	#N/A	#N/A	#N/A	17	0.266686	0.753911	0.815857	1	1	1730
GO_MONOVALENT_INORGANIC_CATION_HOMEOSTASIS	54	0.277492	1.03581	0.387755	0.745296	1	1172	43	-0.387433	-1.25193	0.171271	0.479643	1	800	55	0.203985	0.754679	0.923077	1	1	557
GO_REGULATION_OF_SODIUM_ION_TRANSPORT	34	0.350104	1.18397	0.192446	0.537685	1	486	32	-0.444928	-1.319	0.1125	0.388251	1	1058	36	0.221996	0.755514	0.83662	1	1	1051
GO_NEGATIVE_REGULATION_OF_MICROTUBULE_POLYMERIZATION_OR_DEPOLYMERIZATION	15	-0.536392	-1.47037	0.0753138	0.192243	1	738	#N/A	#N/A	#N/A	#N/A	#N/A	#N/A	#N/A	16	0.275313	0.758578	0.816583	1	1	370
GO_NEGATIVE_REGULATION_OF_DNA_BINDING_TRANSCRIPTION_FACTOR_ACTIVITY	51	0.331511	1.24782	0.130511	0.479732	1	301	41	-0.265635	-0.844655	0.716071	0.985788	1	1300	57	0.198667	0.760921	0.917763	0.998712	1	885
GO_G1_DNA_DAMAGE_CHECKPOINT	31	-0.511685	-1.75638	0.00413223	0.0553625	0.985	1525	30	0.358537	1.09944	0.306122	0.528797	1	1114	38	0.224422	0.763155	0.880223	0.997052	1	602
GO_PROTEIN_LOCALIZATION_TO_MITOCHONDRION	81	0.400134	1.61088	0	0.115334	1	1238	79	0.346392	1.28772	0.0812808	0.357087	1	937	90	0.188358	0.763184	0.923372	0.998377	1	1645
GO_PH_REDUCTION	28	-0.241334	-0.8108	0.777547	0.903283	1	1133	19	-0.316282	-0.851128	0.661323	0.994391	1	783	29	0.237787	0.765672	0.831832	0.996334	1	295
GO_SPINDLE_ASSEMBLY	49	-0.274369	-1.0281	0.412037	0.613928	1	1208	49	0.267182	0.907861	0.613996	0.787484	1	784	62	0.200073	0.767105	0.893939	0.995756	1	1732
GO_NEGATIVE_REGULATION_OF_PROTEIN_CATABOLIC_PROCESS	69	0.234781	0.930025	0.579323	0.841012	1	725	60	-0.178483	-0.613931	0.987826	1	1	1251	67	0.197291	0.76786	0.9	0.996111	1	1179
GO_MRNA_MODIFICATION	#N/A	#N/A	#N/A	#N/A	#N/A	#N/A	#N/A	#N/A	#N/A	#N/A	#N/A	#N/A	#N/A	#N/A	15	0.278868	0.768508	0.771084	0.996542	1	1099
GO_REGULATION_OF_SPINDLE_ORGANIZATION	25	-0.267603	-0.86478	0.66875	0.847283	1	1082	26	-0.175108	-0.515626	0.986768	1	1	1410	29	0.235964	0.769072	0.837766	0.99709	1	1732
GO_NUCLEOSIDE_MONOPHOSPHATE_METABOLIC_PROCESS	20	-0.356284	-1.06352	0.378947	0.567036	1	1925	21	0.32368	0.908733	0.613924	0.787672	1	21	23	0.258382	0.774081	0.828496	0.991261	1	11
GO_NEGATIVE_REGULATION_OF_INTRACELLULAR_PROTEIN_TRANSPORT	18	0.330048	0.976425	0.473485	0.81125	1	725	16	-0.332817	-0.852256	0.641075	0.995077	1	1074	19	0.267322	0.774797	0.796482	0.991537	1	2149
GO_ARTERY_MORPHOGENESIS	#N/A	#N/A	#N/A	#N/A	#N/A	#N/A	#N/A	#N/A	#N/A	#N/A	#N/A	#N/A	#N/A	#N/A	15	0.28737	0.777472	0.776923	0.989088	1	1050
GO_NEGATIVE_REGULATION_OF_MUSCLE_TISSUE_DEVELOPMENT	#N/A	#N/A	#N/A	#N/A	#N/A	#N/A	#N/A	#N/A	#N/A	#N/A	#N/A	#N/A	#N/A	#N/A	15	0.290829	0.778329	0.769231	0.989175	1	80
GO_BILE_ACID_METABOLIC_PROCESS	#N/A	#N/A	#N/A	#N/A	#N/A	#N/A	#N/A	#N/A	#N/A	#N/A	#N/A	#N/A	#N/A	#N/A	17	0.283541	0.778838	0.772358	0.989782	1	1154
GO_PROTEIN_LOCALIZATION_TO_NUCLEUS	135	0.210067	0.918273	0.654514	0.85734	1	1484	127	0.177267	0.706342	0.986175	0.964367	1	1488	152	0.175791	0.780501	0.9799	0.988619	1	686
GO_ANDROGEN_RECEPTOR_SIGNALING_PATHWAY	24	-0.317985	-1.01943	0.446541	0.631942	1	2132	23	0.379161	1.079	0.370861	0.551806	1	555	28	0.246374	0.781164	0.797784	0.98899	1	1605
GO_CELL_FATE_COMMITMENT	38	-0.292233	-1.0397	0.388393	0.60026	1	1004	29	0.49327	1.50571	0.0403226	0.236155	1	1316	51	0.211242	0.781978	0.871875	0.989118	1	880
GO_FACE_DEVELOPMENT	16	0.337237	0.950196	0.531549	0.825054	1	399	#N/A	#N/A	#N/A	#N/A	#N/A	#N/A	#N/A	20	0.26919	0.78245	0.791774	0.989766	1	371
GO_REGULATION_OF_ANIMAL_ORGAN_MORPHOGENESIS	80	-0.456796	-1.90077	0	0.0234914	0.569	1525	77	0.306671	1.14029	0.215278	0.489476	1	564	94	0.192789	0.78609	0.923954	0.985428	1	855
GO_REGULATION_OF_SODIUM_ION_TRANSMEMBRANE_TRANSPORT	28	0.318314	1.03078	0.413333	0.750347	1	486	27	-0.442827	-1.27602	0.159132	0.451814	1	1058	30	0.247603	0.786552	0.835329	0.986071	1	1051
GO_POSITIVE_REGULATION_OF_MUSCLE_TISSUE_DEVELOPMENT	21	-0.239157	-0.734869	0.845824	0.961873	1	739	15	0.507255	1.31701	0.149068	0.337022	1	664	26	0.259373	0.792178	0.782946	0.978634	1	929
GO_PROTEIN_STABILIZATION	96	0.172141	0.726461	0.963834	0.994665	1	837	90	0.281333	1.06442	0.317016	0.566485	1	652	105	0.191401	0.794299	0.925	0.976606	1	1139
GO_POST_EMBRYONIC_DEVELOPMENT	31	0.367872	1.23497	0.166987	0.493112	1	1437	32	0.521038	1.63	0.0129032	0.164458	1	1037	40	0.227927	0.7962	0.829114	0.974803	1	1121
GO_REGULATION_OF_DNA_TEMPLATED_TRANSCRIPTION_IN_RESPONSE_TO_STRESS	70	-0.500589	-2.06085	0	0.00423499	0.096	1529	63	-0.145957	-0.505086	1	1	1	509	75	0.201001	0.796448	0.925197	0.975697	1	2053
GO_VIRAL_RNA_GENOME_REPLICATION	17	-0.350035	-1.03922	0.406048	0.600882	1	1685	15	0.436158	1.12621	0.302083	0.503828	1	1020	18	0.276692	0.796931	0.764411	0.976339	1	1911
GO_PROTEIN_ACYLATION	88	-0.201573	-0.875409	0.725728	0.833653	1	1684	74	0.256957	0.948242	0.572104	0.728652	1	577	114	0.187184	0.796977	0.957983	0.977631	1	1586
GO_REGULATION_OF_ERYTHROCYTE_DIFFERENTIATION	21	-0.286727	-0.881495	0.629464	0.827452	1	1031	17	0.523035	1.38791	0.113924	0.295408	1	702	24	0.256633	0.798068	0.802228	0.977182	1	1004
GO_PEPTIDYL_LYSINE_ACETYLATION	60	-0.305511	-1.20353	0.155606	0.424792	1	1684	52	0.363254	1.25792	0.137577	0.368056	1	577	78	0.198184	0.798131	0.879121	0.978447	1	1586
GO_MULTI_ORGANISM_LOCALIZATION	56	0.425059	1.61441	0.0125	0.112938	1	1478	57	0.348359	1.24594	0.125	0.374948	1	1599	56	0.217747	0.798577	0.84	0.979019	1	2578
GO_NUCLEAR_ENVELOPE_ORGANIZATION	34	0.349402	1.16541	0.234615	0.562646	1	1878	29	0.329041	0.997864	0.429769	0.648062	1	1826	40	0.230877	0.799583	0.83631	0.978717	1	1570
GO_NUCLEAR_TRANSCRIBED_MRNA_CATABOLIC_PROCESS_DEADENYLATION_DEPENDENT_DECAY	52	-0.470108	-1.81141	0	0.0388867	0.88	1703	45	-0.340907	-1.11788	0.274908	0.666849	1	209	57	0.211201	0.799784	0.879085	0.979774	1	1893
GO_REGULATION_OF_NUCLEOCYTOPLASMIC_TRANSPORT	64	-0.138975	-0.561673	1	0.99824	1	967	60	-0.234425	-0.797341	0.790909	0.991411	1	454	66	0.208624	0.80375	0.880702	0.974301	1	845
GO_EMBRYONIC_SKELETAL_SYSTEM_MORPHOGENESIS	19	-0.457493	-1.36114	0.0967742	0.263929	1	342	18	0.252113	0.689501	0.865145	0.96831	1	891	17	0.282054	0.80485	0.740554	0.973763	1	1808
GO_PROTEIN_TARGETING_TO_MEMBRANE	126	0.238351	1.04691	0.358974	0.730934	1	1020	118	0.397231	1.58291	0.0074813	0.178841	1	1348	132	0.18453	0.804885	0.955882	0.975075	1	1631
GO_NEGATIVE_REGULATION_OF_DNA_BINDING	#N/A	#N/A	#N/A	#N/A	#N/A	#N/A	#N/A	#N/A	#N/A	#N/A	#N/A	#N/A	#N/A	#N/A	19	0.283892	0.806503	0.75063	0.97354	1	606
GO_RESPONSE_TO_INTERLEUKIN_7	#N/A	#N/A	#N/A	#N/A	#N/A	#N/A	#N/A	#N/A	#N/A	#N/A	#N/A	#N/A	#N/A	#N/A	15	0.295888	0.808848	0.710462	0.970705	1	1104
GO_NEGATIVE_REGULATION_OF_NEURON_DEATH	67	0.219287	0.850279	0.76311	0.944891	1	587	60	0.365886	1.28969	0.0977273	0.355521	1	981	81	0.206687	0.811918	0.835206	0.966441	1	749
GO_REGULATION_OF_SKELETAL_MUSCLE_TISSUE_DEVELOPMENT	18	0.206189	0.593245	0.94358	1	1	1857	15	0.423453	1.08743	0.345455	0.548792	1	1256	20	0.280559	0.812035	0.744125	0.967604	1	1214
GO_STEROID_HORMONE_MEDIATED_SIGNALING_PATHWAY	62	-0.324671	-1.27462	0.105495	0.358406	1	1783	59	0.224547	0.780487	0.88651	0.919683	1	664	74	0.207817	0.812419	0.879725	0.968326	1	1605
GO_LYTIC_VACUOLE_ORGANIZATION	33	0.378088	1.26675	0.150376	0.454211	1	608	24	0.422033	1.22729	0.218884	0.391343	1	405	34	0.246316	0.81267	0.789916	0.969265	1	1889
GO_CILIARY_BASAL_BODY_PLASMA_MEMBRANE_DOCKING	33	-0.323931	-1.13341	0.250559	0.471292	1	1933	35	-0.23189	-0.700665	0.901887	1	1	302	43	0.229181	0.812794	0.796562	0.97045	1	1033
GO_ADENYLATE_CYCLASE_ACTIVATING_G_PROTEIN_COUPLED_RECEPTOR_SIGNALING_PATHWAY	#N/A	#N/A	#N/A	#N/A	#N/A	#N/A	#N/A	#N/A	#N/A	#N/A	#N/A	#N/A	#N/A	#N/A	16	0.290467	0.813437	0.745	0.970675	1	14
GO_NEGATIVE_REGULATION_OF_MITOTIC_CELL_CYCLE	146	-0.419821	-1.92961	0	0.018458	0.434	1357	137	0.339841	1.37413	0.019802	0.30737	1	1318	167	0.180889	0.814958	0.927083	0.969268	1	1653
GO_SIGNAL_TRANSDUCTION_INVOLVED_IN_CELL_CYCLE_CHECKPOINT	32	-0.429295	-1.48109	0.0356394	0.186244	1	1669	31	0.294591	0.900859	0.607843	0.798527	1	1114	40	0.233291	0.81517	0.775076	0.970255	1	1404
GO_SUBSTANTIA_NIGRA_DEVELOPMENT	18	-0.319025	-0.953245	0.517895	0.730621	1	1598	22	0.433133	1.2396	0.214592	0.381233	1	240	21	0.272562	0.816743	0.732824	0.968627	1	1390
GO_FATTY_ACYL_COA_BIOSYNTHETIC_PROCESS	18	0.39753	1.18184	0.233209	0.537296	1	1382	19	-0.410614	-1.0928	0.352415	0.696756	1	918	19	0.278672	0.816791	0.716749	0.969955	1	749
GO_POSITIVE_REGULATION_OF_DNA_RECOMBINATION	#N/A	#N/A	#N/A	#N/A	#N/A	#N/A	#N/A	17	0.38398	1.02454	0.430353	0.619623	1	910	20	0.280388	0.816815	0.734211	0.971323	1	491
GO_NUCLEOTIDE_BINDING_DOMAIN_LEUCINE_RICH_REPEAT_CONTAINING_RECEPTOR_SIGNALING_PATHWAY	#N/A	#N/A	#N/A	#N/A	#N/A	#N/A	#N/A	#N/A	#N/A	#N/A	#N/A	#N/A	#N/A	#N/A	18	0.291862	0.819694	0.732096	0.967391	1	867
GO_REGULATION_OF_RESPONSE_TO_ENDOPLASMIC_RETICULUM_STRESS	48	0.372449	1.37399	0.0606618	0.328858	1	873	40	0.308728	0.996589	0.461039	0.649868	1	380	49	0.227462	0.820056	0.798107	0.968089	1	1322
GO_SELECTIVE_AUTOPHAGY	23	0.262487	0.818005	0.746154	0.961433	1	1380	20	0.414498	1.16078	0.266811	0.462104	1	141	27	0.261302	0.820751	0.768392	0.968276	1	685
GO_EMBRYONIC_ORGAN_DEVELOPMENT	91	-0.185388	-0.782111	0.884354	0.932109	1	1288	83	-0.197771	-0.712028	0.952128	1	1	909	104	0.197508	0.821463	0.884774	0.968314	1	460
GO_REGULATION_OF_HEMOPOIESIS	151	-0.391907	-1.83605	0	0.0329755	0.814	1318	137	0.254099	1.03345	0.375587	0.60724	1	702	176	0.183955	0.822174	0.935294	0.968399	1	1499
GO_CELLULAR_MONOVALENT_INORGANIC_CATION_HOMEOSTASIS	46	0.271816	0.976618	0.499065	0.812149	1	1172	36	-0.408408	-1.27024	0.143382	0.458545	1	800	47	0.231095	0.822707	0.799401	0.96878	1	467
GO_MITOTIC_CELL_CYCLE_CHECKPOINT	70	-0.432279	-1.73696	0.00234742	0.0628141	0.993	1357	70	0.394155	1.42323	0.0283688	0.280708	1	1318	90	0.199353	0.8228	0.874074	0.97004	1	2078
GO_ADIPOSE_TISSUE_DEVELOPMENT	#N/A	#N/A	#N/A	#N/A	#N/A	#N/A	#N/A	#N/A	#N/A	#N/A	#N/A	#N/A	#N/A	#N/A	18	0.289551	0.822981	0.703797	0.971126	1	1759
GO_REGULATION_OF_POTASSIUM_ION_TRANSPORT	25	0.368485	1.16211	0.261538	0.562244	1	453	20	0.2839	0.775333	0.802151	0.923934	1	1049	27	0.265853	0.826615	0.693989	0.965308	1	1017
GO_NEGATIVE_REGULATION_OF_PROTEIN_MODIFICATION_BY_SMALL_PROTEIN_CONJUGATION_OR_REMOVAL	42	0.226037	0.800785	0.796642	0.963774	1	1353	41	0.446549	1.47929	0.0359551	0.258177	1	584	47	0.231068	0.827111	0.814371	0.965685	1	886
GO_METANEPHROS_DEVELOPMENT	16	-0.315007	-0.91338	0.57652	0.789765	1	1261	15	0.535744	1.39342	0.0821643	0.293461	1	720	18	0.290573	0.827158	0.688235	0.966993	1	720
GO_REGULATION_OF_TRANSCRIPTION_FROM_RNA_POLYMERASE_II_PROMOTER_IN_RESPONSE_TO_HYPOXIA	53	-0.631908	-2.4176	0	0	0	1529	47	0.210002	0.695694	0.933775	0.966534	1	2009	54	0.226316	0.827347	0.779264	0.968064	1	5051
GO_ACIDIC_AMINO_ACID_TRANSPORT	15	0.437413	1.22441	0.219512	0.499039	1	1017	18	-0.351877	-0.936255	0.568898	0.905501	1	1036	22	0.276716	0.830443	0.720207	0.963297	1	527
GO_POSITIVE_REGULATION_OF_VIRAL_PROCESS	72	-0.179589	-0.745966	0.935714	0.955146	1	1645	70	0.236675	0.867108	0.712766	0.835038	1	1236	76	0.212461	0.832438	0.819788	0.960622	1	1600
GO_APPENDAGE_DEVELOPMENT	33	-0.239631	-0.835894	0.750583	0.879572	1	1058	28	0.327395	0.986635	0.45629	0.663726	1	1007	37	0.242227	0.832479	0.74212	0.961958	1	960
GO_REGULATION_OF_PH	43	0.232897	0.835986	0.766304	0.94722	1	1172	32	-0.382198	-1.1338	0.293785	0.648133	1	800	44	0.238233	0.832542	0.801829	0.963266	1	467
GO_MODULATION_OF_TRANSCRIPTION_IN_OTHER_ORGANISM_INVOLVED_IN_SYMBIOTIC_INTERACTION	15	-0.634148	-1.78823	0.00208768	0.0451575	0.936	883	#N/A	#N/A	#N/A	#N/A	#N/A	#N/A	#N/A	18	0.30042	0.833464	0.700246	0.962791	1	1586
GO_POSITIVE_REGULATION_OF_VIRAL_GENOME_REPLICATION	25	0.244052	0.770414	0.796477	0.97763	1	312	25	0.30038	0.88677	0.623431	0.81289	1	1156	25	0.26984	0.833531	0.686842	0.964088	1	2005
GO_NEGATIVE_REGULATION_OF_CELL_CYCLE_G1_S_PHASE_TRANSITION	42	-0.418181	-1.50636	0.0257511	0.173476	1	1354	37	0.446048	1.45096	0.0410367	0.270114	1	1114	51	0.230313	0.83399	0.783951	0.964603	1	1218
GO_REGULATION_OF_CELL_CYCLE_G2_M_PHASE_TRANSITION	113	-0.507839	-2.23145	0	0.000498691	0.008	1487	108	0.250206	0.986572	0.481297	0.6632	1	1826	129	0.194957	0.834631	0.873469	0.964827	1	1033
GO_PROTEASOMAL_PROTEIN_CATABOLIC_PROCESS	243	-0.282707	-1.40396	0.00251256	0.234971	1	1572	217	0.218301	0.952307	0.594132	0.72337	1	1736	271	0.178621	0.837478	0.992188	0.960219	1	1216
GO_DEVELOPMENTAL_MATURATION	64	-0.311988	-1.24892	0.113022	0.375414	1	1270	51	-0.219116	-0.727066	0.9	1	1	672	79	0.211013	0.837706	0.813953	0.961152	1	815
GO_BODY_MORPHOGENESIS	19	0.346801	1.04038	0.390909	0.73604	1	580	#N/A	#N/A	#N/A	#N/A	#N/A	#N/A	#N/A	24	0.272876	0.83871	0.721622	0.960391	1	348
GO_REGULATION_OF_TYPE_I_INTERFERON_MEDIATED_SIGNALING_PATHWAY	18	-0.285631	-0.840945	0.657841	0.875853	1	1553	16	0.326757	0.851828	0.653277	0.858906	1	1271	18	0.299816	0.840377	0.692893	0.958288	1	2055
GO_REGULATION_OF_POSTTRANSCRIPTIONAL_GENE_SILENCING	63	0.407187	1.55841	0.0147601	0.144477	1	1903	62	0.352447	1.24393	0.141892	0.375403	1	1666	67	0.220932	0.84118	0.765306	0.95807	1	1273
GO_POSITIVE_REGULATION_OF_MUSCLE_HYPERTROPHY	#N/A	#N/A	#N/A	#N/A	#N/A	#N/A	#N/A	15	0.236468	0.595457	0.94274	0.991673	1	872	16	0.299745	0.843147	0.671795	0.955302	1	858
GO_MITOTIC_DNA_INTEGRITY_CHECKPOINT	48	-0.480951	-1.8099	0.00218341	0.0383747	0.887	1357	45	0.375225	1.25497	0.120172	0.367914	1	1318	58	0.224271	0.84337	0.798722	0.956243	1	2044
GO_AEROBIC_RESPIRATION	58	0.379792	1.45993	0.0358423	0.225251	1	1374	55	-0.55302	-1.82606	0	0.0524562	0.742	1373	63	0.222601	0.843833	0.775087	0.956657	1	1742
GO_REGULATION_OF_VASCULAR_SMOOTH_MUSCLE_CELL_PROLIFERATION	16	-0.339485	-0.98226	0.472689	0.684532	1	210	15	-0.30103	-0.762234	0.794286	1	1	135	21	0.288935	0.844271	0.690476	0.95711	1	1653
GO_PROTEIN_LOCALIZATION_TO_CILIUM	15	-0.57233	-1.65874	0.0235043	0.0987486	1	1631	#N/A	#N/A	#N/A	#N/A	#N/A	#N/A	#N/A	16	0.30361	0.844479	0.709845	0.958088	1	484
GO_POSITIVE_REGULATION_OF_CARBOHYDRATE_METABOLIC_PROCESS	16	0.26076	0.738394	0.828678	0.990072	1	477	#N/A	#N/A	#N/A	#N/A	#N/A	#N/A	#N/A	22	0.284214	0.844898	0.694678	0.958649	1	917
GO_ADAPTIVE_THERMOGENESIS	44	0.484644	1.72011	0.00732601	0.0645665	0.996	607	36	-0.336546	-1.02998	0.408745	0.788904	1	1077	49	0.233615	0.844962	0.75	0.95999	1	891
GO_MEMBRANE_PROTEIN_PROTEOLYSIS	27	-0.280776	-0.915175	0.5629	0.789168	1	202	23	-0.28073	-0.791623	0.759328	0.989059	1	1066	27	0.273465	0.846372	0.686111	0.958331	1	720
GO_IRON_SULFUR_CLUSTER_ASSEMBLY	17	0.320004	0.900735	0.596364	0.877758	1	215	15	0.25632	0.662969	0.891775	0.981137	1	1767	18	0.295544	0.847396	0.67602	0.957564	1	1997
GO_CRISTAE_FORMATION	15	0.753619	2.09662	0	0.00227316	0.043	1151	15	-0.624734	-1.59236	0.0437956	0.16041	1	1114	15	0.311005	0.847605	0.680191	0.958566	1	1516
GO_PURINE_CONTAINING_COMPOUND_BIOSYNTHETIC_PROCESS	99	-0.28327	-1.22014	0.107456	0.410806	1	1042	95	-0.285207	-1.05699	0.347458	0.76081	1	1038	108	0.200703	0.847948	0.83691	0.959266	1	864
GO_RESPIRATORY_GASEOUS_EXCHANGE	#N/A	#N/A	#N/A	#N/A	#N/A	#N/A	#N/A	#N/A	#N/A	#N/A	#N/A	#N/A	#N/A	#N/A	17	0.305879	0.848803	0.686567	0.958841	1	1341
GO_CELL_FATE_SPECIFICATION	#N/A	#N/A	#N/A	#N/A	#N/A	#N/A	#N/A	#N/A	#N/A	#N/A	#N/A	#N/A	#N/A	#N/A	15	0.310745	0.849394	0.674242	0.959016	1	460
GO_ACTIVATION_OF_JUN_KINASE_ACTIVITY	16	-0.2295	-0.641923	0.929688	0.995419	1	787	#N/A	#N/A	#N/A	#N/A	#N/A	#N/A	#N/A	17	0.294213	0.850246	0.660428	0.958542	1	2568
GO_NEGATIVE_REGULATION_OF_TRANSFERASE_ACTIVITY	106	-0.211145	-0.921381	0.630631	0.779736	1	1565	102	0.23054	0.889493	0.667426	0.808122	1	1111	128	0.197789	0.851726	0.839827	0.956619	1	856
GO_CELLULAR_RESPONSE_TO_GLUCOSE_STARVATION	17	0.568327	1.62079	0.0231214	0.11206	1	1343	#N/A	#N/A	#N/A	#N/A	#N/A	#N/A	#N/A	21	0.290779	0.851824	0.645503	0.957889	1	626
GO_HISTONE_DEACETYLATION	29	-0.353544	-1.17687	0.226087	0.434253	1	1809	26	0.447385	1.30782	0.1258	0.341315	1	1759	36	0.249152	0.852988	0.731482	0.956786	1	1629
GO_NEGATIVE_REGULATION_OF_CELLULAR_PROTEIN_LOCALIZATION	50	0.167871	0.62297	0.983271	1	1	725	45	-0.357855	-1.15846	0.229205	0.603637	1	1474	58	0.227662	0.853758	0.766026	0.956502	1	845
GO_MODIFICATION_DEPENDENT_MACROMOLECULE_CATABOLIC_PROCESS	303	-0.306963	-1.55639	0	0.148993	1	1555	273	0.198381	0.873468	0.830137	0.829465	1	1511	344	0.175021	0.85404	0.95098	0.9573	1	1115
GO_ALPHA_AMINO_ACID_METABOLIC_PROCESS	80	0.253217	1.00667	0.431655	0.779361	1	897	77	-0.330505	-1.16635	0.209765	0.608818	1	759	89	0.210377	0.855423	0.788679	0.955572	1	643
GO_REGULATION_OF_TELOMERE_MAINTENANCE	50	-0.446339	-1.71827	0.00222222	0.066994	0.994	1504	45	0.273952	0.925147	0.582251	0.760366	1	1303	58	0.232632	0.85659	0.774306	0.954458	1	2008
GO_POSITIVE_REGULATION_OF_INTRINSIC_APOPTOTIC_SIGNALING_PATHWAY	29	0.335236	1.10387	0.315018	0.644765	1	1797	24	0.587559	1.73097	0.00653595	0.112256	0.986	680	28	0.267179	0.856656	0.658333	0.955816	1	359
GO_POSITIVE_REGULATION_OF_GLUCOSE_TRANSMEMBRANE_TRANSPORT	#N/A	#N/A	#N/A	#N/A	#N/A	#N/A	#N/A	#N/A	#N/A	#N/A	#N/A	#N/A	#N/A	#N/A	19	0.298544	0.856794	0.648438	0.956968	1	2382
GO_POSTSYNAPSE_ORGANIZATION	51	0.206288	0.766209	0.85283	0.978679	1	785	47	0.397488	1.3625	0.0610329	0.315894	1	367	61	0.227858	0.858099	0.781457	0.955338	1	418
GO_HISTONE_H3_K9_METHYLATION	15	0.156498	0.428696	0.992523	1	1	1351	#N/A	#N/A	#N/A	#N/A	#N/A	#N/A	#N/A	20	0.299213	0.859657	0.690998	0.95321	1	1097
GO_RIBOSE_PHOSPHATE_BIOSYNTHETIC_PROCESS	100	-0.308997	-1.35181	0.03386	0.27224	1	1042	96	-0.286122	-1.05587	0.351885	0.762295	1	1188	108	0.201731	0.860024	0.814672	0.953838	1	864
GO_NECROTIC_CELL_DEATH	23	0.401168	1.26681	0.137218	0.457697	1	1054	19	-0.428121	-1.14379	0.275335	0.629664	1	577	23	0.277655	0.860518	0.7	0.954233	1	706
GO_MUSCLE_CELL_PROLIFERATION	59	-0.385455	-1.54134	0.016055	0.153936	1	915	54	0.417632	1.44992	0.0329412	0.270829	1	769	70	0.221412	0.861885	0.749104	0.952428	1	570
GO_REGULATION_OF_LIPID_CATABOLIC_PROCESS	#N/A	#N/A	#N/A	#N/A	#N/A	#N/A	#N/A	#N/A	#N/A	#N/A	#N/A	#N/A	#N/A	#N/A	18	0.30187	0.862338	0.653439	0.952833	1	346
GO_POSITIVE_REGULATION_OF_FIBROBLAST_PROLIFERATION	18	-0.506845	-1.53371	0.0464135	0.157582	1	586	15	0.416313	1.08168	0.360691	0.551537	1	628	24	0.281894	0.864091	0.680628	0.950153	1	1167
GO_CELLULAR_RESPONSE_TO_STEROID_HORMONE_STIMULUS	83	-0.25768	-1.10052	0.25	0.517172	1	1783	77	0.29601	1.09328	0.307692	0.537321	1	664	100	0.209927	0.864894	0.812	0.949753	1	1270
GO_VESICLE_CARGO_LOADING	16	0.157603	0.44354	0.996269	1	1	1849	16	-0.188112	-0.487762	0.986667	1	1	994	16	0.312757	0.865176	0.667539	0.950613	1	2041
GO_POSITIVE_REGULATION_OF_CELLULAR_RESPONSE_TO_TRANSFORMING_GROWTH_FACTOR_BETA_STIMULUS	#N/A	#N/A	#N/A	#N/A	#N/A	#N/A	#N/A	#N/A	#N/A	#N/A	#N/A	#N/A	#N/A	#N/A	16	0.3182	0.865461	0.63	0.951438	1	995
GO_REGIONALIZATION	44	-0.24738	-0.912204	0.608989	0.790529	1	701	33	0.484164	1.47709	0.0440529	0.259166	1	1024	63	0.222722	0.865549	0.752613	0.952709	1	1349
GO_ASPARTATE_FAMILY_AMINO_ACID_METABOLIC_PROCESS	29	-0.311816	-1.05381	0.367391	0.580192	1	929	30	0.371262	1.15857	0.241453	0.463514	1	463	34	0.252798	0.865782	0.673239	0.953645	1	539
GO_CYTOKINETIC_PROCESS	21	-0.269658	-0.830464	0.712274	0.885419	1	1730	22	-0.37289	-1.01362	0.439926	0.793533	1	405	31	0.266778	0.865951	0.68	0.95477	1	1968
GO_POSITIVE_REGULATION_OF_B_CELL_ACTIVATION	18	0.285023	0.825347	0.734463	0.956105	1	1172	19	0.539618	1.47596	0.0747863	0.259972	1	878	23	0.286806	0.866491	0.662304	0.954914	1	285
GO_TYPE_I_INTERFERON_PRODUCTION	60	-0.231738	-0.913106	0.631347	0.789674	1	999	50	0.218089	0.744539	0.906921	0.945474	1	752	70	0.223001	0.86869	0.74183	0.951103	1	1039
GO_EMBRYO_DEVELOPMENT_ENDING_IN_BIRTH_OR_EGG_HATCHING	195	-0.21736	-1.04389	0.338422	0.595773	1	1377	183	0.243644	1.01391	0.405685	0.627013	1	1293	232	0.184584	0.869361	0.902597	0.950955	1	1176
GO_NUCLEAR_TRANSCRIBED_MRNA_CATABOLIC_PROCESS_NONSENSE_MEDIATED_DECAY	99	0.250552	1.06363	0.32368	0.712763	1	2503	97	0.473811	1.81237	0	0.0992938	0.85	1621	104	0.210052	0.870148	0.813433	0.950537	1	1670
GO_POSITIVE_REGULATION_OF_SMALL_MOLECULE_METABOLIC_PROCESS	26	0.503484	1.59735	0.0154739	0.123387	1	618	19	0.465304	1.25427	0.177966	0.368568	1	860	33	0.265324	0.871492	0.680473	0.948904	1	917
GO_NEGATIVE_REGULATION_OF_CELLULAR_CATABOLIC_PROCESS	126	0.161806	0.706346	0.979695	1	1	1339	113	0.151066	0.602713	0.995037	0.991587	1	911	135	0.198689	0.871858	0.843137	0.949491	1	1397
GO_NEGATIVE_REGULATION_OF_ORGANELLE_ORGANIZATION	164	-0.258189	-1.2149	0.091133	0.413253	1	1004	158	0.256878	1.06421	0.325416	0.566249	1	470	184	0.195273	0.877212	0.860215	0.937684	1	731
GO_MICROTUBULE_ORGANIZING_CENTER_ORGANIZATION	43	0.186039	0.664418	0.945455	1	1	225	49	0.187552	0.636586	0.967816	0.98716	1	1364	58	0.238262	0.882528	0.717868	0.925679	1	744
GO_AORTA_DEVELOPMENT	#N/A	#N/A	#N/A	#N/A	#N/A	#N/A	#N/A	#N/A	#N/A	#N/A	#N/A	#N/A	#N/A	#N/A	17	0.309438	0.885391	0.587927	0.919807	1	824
GO_REGULATION_OF_SYMBIOSIS_ENCOMPASSING_MUTUALISM_THROUGH_PARASITISM	114	0.186545	0.801285	0.872014	0.965411	1	488	107	0.300657	1.16357	0.157277	0.458613	1	1236	119	0.207567	0.886867	0.763393	0.917374	1	1600
GO_NEGATIVE_REGULATION_OF_CYCLIN_DEPENDENT_PROTEIN_KINASE_ACTIVITY	#N/A	#N/A	#N/A	#N/A	#N/A	#N/A	#N/A	#N/A	#N/A	#N/A	#N/A	#N/A	#N/A	#N/A	15	0.320249	0.886996	0.643564	0.918511	1	451
GO_GLUCOSE_IMPORT	22	0.302918	0.92973	0.555762	0.840534	1	456	20	-0.24917	-0.6703	0.914339	1	1	1181	31	0.270007	0.887022	0.643478	0.91994	1	2382
GO_PROTEIN_LOCALIZATION_TO_ENDOPLASMIC_RETICULUM	112	0.390655	1.6703	0	0.0821793	1	2304	109	0.437872	1.73291	0	0.116438	0.986	1720	114	0.207232	0.88752	0.758621	0.920143	1	1680
GO_NEGATIVE_REGULATION_OF_INTRINSIC_APOPTOTIC_SIGNALING_PATHWAY_IN_RESPONSE_TO_DNA_DAMAGE	15	-0.413717	-1.16086	0.27027	0.445101	1	3	#N/A	#N/A	#N/A	#N/A	#N/A	#N/A	#N/A	15	0.326611	0.890045	0.578947	0.914806	1	282
GO_PROTEIN_LOCALIZATION_TO_CHROMOSOME_TELOMERIC_REGION	16	-0.482993	-1.36368	0.112832	0.264081	1	1691	17	0.357115	0.952277	0.525164	0.722727	1	1245	21	0.304095	0.892162	0.627717	0.910642	1	2294
GO_RESPONSE_TO_TYPE_I_INTERFERON	30	0.172327	0.564252	0.977486	1	1	509	25	0.269225	0.784329	0.789011	0.918066	1	1048	32	0.273063	0.892778	0.636628	0.910562	1	943
GO_REGULATION_OF_INTRINSIC_APOPTOTIC_SIGNALING_PATHWAY_IN_RESPONSE_TO_DNA_DAMAGE	19	-0.384103	-1.18458	0.241164	0.429689	1	276	17	0.463671	1.21818	0.222707	0.400957	1	602	19	0.311086	0.89314	0.605898	0.911122	1	494
GO_RESPONSE_TO_IONIZING_RADIATION	59	-0.300032	-1.17626	0.193966	0.43421	1	1208	52	0.470155	1.62472	0.0130435	0.16603	1	1085	75	0.223852	0.895568	0.684564	0.906196	1	516
GO_POSITIVE_REGULATION_OF_MUSCLE_CELL_DIFFERENTIATION	27	0.248875	0.80984	0.749071	0.963998	1	1563	21	-0.293205	-0.816476	0.730189	0.981053	1	103	32	0.272824	0.897288	0.633152	0.903025	1	471
GO_PROTEIN_DEPHOSPHORYLATION	134	-0.255146	-1.16669	0.148058	0.441249	1	1085	118	0.304484	1.19794	0.143885	0.426525	1	1303	155	0.204164	0.898914	0.779412	0.900009	1	945
GO_EMBRYONIC_PLACENTA_DEVELOPMENT	28	0.405429	1.32816	0.11236	0.376575	1	1087	24	0.282499	0.792834	0.768398	0.910737	1	515	32	0.275454	0.899796	0.645604	0.898971	1	1349
GO_GLUCOSE_METABOLIC_PROCESS	51	0.281131	1.03241	0.411972	0.752941	1	971	39	-0.349326	-1.11363	0.294776	0.669992	1	1322	60	0.233827	0.901343	0.663636	0.896148	1	564
GO_PROTEIN_INSERTION_INTO_MITOCHONDRIAL_MEMBRANE	28	0.193234	0.622835	0.959259	1	1	1232	27	0.512438	1.5393	0.0447427	0.211189	1	1405	32	0.275691	0.902126	0.624294	0.89532	1	1611
GO_CELL_MATURATION	35	-0.227591	-0.804448	0.804009	0.91153	1	1353	33	0.284793	0.895224	0.596288	0.804542	1	742	46	0.251093	0.902221	0.673139	0.896532	1	185
GO_STEROL_HOMEOSTASIS	22	0.5499	1.68052	0.0078125	0.0779246	0.998	298	22	-0.311012	-0.861484	0.654611	0.99192	1	1097	27	0.286551	0.903212	0.624021	0.895354	1	997
GO_RNA_MODIFICATION	86	-0.224799	-0.944527	0.56982	0.744267	1	892	81	0.331063	1.25011	0.111617	0.374699	1	1493	95	0.220323	0.903359	0.720306	0.896458	1	1181
GO_REGULATION_OF_CELLULAR_AMIDE_METABOLIC_PROCESS	226	0.123552	0.584238	1	1	1	693	223	0.249024	1.08145	0.242105	0.5507	1	1282	255	0.192719	0.905188	0.78481	0.892914	1	1521
GO_REGULATION_OF_PLASMA_LIPOPROTEIN_PARTICLE_LEVELS	34	-0.247939	-0.863739	0.678138	0.847256	1	276	33	-0.226752	-0.696111	0.906854	1	1	1172	39	0.262131	0.905311	0.617391	0.894077	1	997
GO_RESPONSE_TO_TOPOLOGICALLY_INCORRECT_PROTEIN	109	0.357271	1.50713	0.00704225	0.177994	1	1442	97	0.282644	1.09402	0.28271	0.537655	1	452	117	0.214678	0.906144	0.700893	0.893279	1	383
GO_REGULATION_OF_TOLL_LIKE_RECEPTOR_SIGNALING_PATHWAY	19	-0.386139	-1.16128	0.249501	0.444865	1	1565	18	0.56975	1.54068	0.0470852	0.21058	1	626	22	0.303473	0.90801	0.602703	0.889694	1	970
GO_PROTEIN_ACETYLATION	72	-0.289482	-1.18024	0.178971	0.431214	1	1684	63	0.310976	1.10829	0.283224	0.517466	1	1276	96	0.220522	0.908457	0.706564	0.889899	1	1586
GO_NEURAL_PRECURSOR_CELL_PROLIFERATION	37	0.291256	1.00296	0.462687	0.786445	1	1230	36	0.269171	0.849688	0.703226	0.860965	1	572	47	0.251197	0.910351	0.656151	0.886022	1	1014
GO_LOCOMOTORY_BEHAVIOR	41	-0.390582	-1.42842	0.0520362	0.227907	1	1541	36	0.337851	1.07767	0.318486	0.551657	1	569	46	0.253677	0.911437	0.661585	0.884581	1	845
GO_AUTOPHAGY_OF_MITOCHONDRION	38	-0.223342	-0.825248	0.756579	0.888124	1	1611	34	0.390376	1.22103	0.170168	0.398682	1	1543	43	0.261951	0.912069	0.631737	0.884216	1	383
GO_REGULATION_OF_UBIQUITIN_DEPENDENT_PROTEIN_CATABOLIC_PROCESS	81	-0.263275	-1.10371	0.273782	0.513502	1	1555	74	0.18939	0.690214	0.977528	0.96848	1	1786	87	0.225152	0.912079	0.684397	0.885692	1	1270
GO_ORGANIC_HYDROXY_COMPOUND_CATABOLIC_PROCESS	24	0.30745	0.968384	0.483395	0.818462	1	525	21	-0.479703	-1.32442	0.125969	0.383362	1	779	29	0.288555	0.913479	0.57971	0.88317	1	691
GO_GLYCOLYTIC_PROCESS	63	0.31852	1.22392	0.149281	0.498603	1	1478	60	-0.224933	-0.767844	0.879562	1	1	398	67	0.239049	0.915165	0.643077	0.880013	1	1189
GO_MONOCARBOXYLIC_ACID_BIOSYNTHETIC_PROCESS	66	0.39096	1.54734	0.0125448	0.152381	1	1348	66	-0.343106	-1.20447	0.158287	0.564445	1	516	80	0.22876	0.916775	0.681818	0.877121	1	288
GO_REGULATION_OF_HISTONE_MODIFICATION	59	-0.294477	-1.17569	0.183066	0.434094	1	1073	57	0.450826	1.57981	0.0113895	0.180404	1	1032	67	0.236748	0.917165	0.628763	0.877538	1	1906
GO_RNA_PHOSPHODIESTER_BOND_HYDROLYSIS_ENDONUCLEOLYTIC	44	-0.29544	-1.1064	0.286624	0.509129	1	985	37	0.383041	1.26171	0.134783	0.369697	1	994	46	0.258981	0.918051	0.588957	0.876501	1	1057
GO_DNA_MODIFICATION	40	-0.185087	-0.6631	0.959276	0.991912	1	1161	40	0.288161	0.935847	0.579741	0.747302	1	1495	50	0.256834	0.918448	0.606936	0.876884	1	1225
GO_LIMBIC_SYSTEM_DEVELOPMENT	28	-0.49063	-1.65104	0.0168776	0.101731	1	1118	26	-0.188318	-0.541064	0.985689	1	1	999	34	0.269516	0.918816	0.61828	0.877279	1	355
GO_SPHINGOLIPID_BIOSYNTHETIC_PROCESS	41	0.488309	1.71994	0.00749064	0.0637096	0.996	857	35	0.291639	0.915357	0.585812	0.777405	1	1047	48	0.247778	0.920483	0.602694	0.874055	1	217
GO_VENTRICULAR_CARDIAC_MUSCLE_TISSUE_DEVELOPMENT	#N/A	#N/A	#N/A	#N/A	#N/A	#N/A	#N/A	#N/A	#N/A	#N/A	#N/A	#N/A	#N/A	#N/A	16	0.344982	0.922005	0.588235	0.87143	1	460
GO_PROTEIN_INSERTION_INTO_MEMBRANE	34	0.250523	0.844691	0.73224	0.944227	1	1232	33	0.496875	1.5989	0.0174673	0.176927	1	1405	39	0.270468	0.922581	0.560694	0.871256	1	1611
GO_INORGANIC_ION_IMPORT_ACROSS_PLASMA_MEMBRANE	16	0.447915	1.27013	0.174484	0.452406	1	1120	16	-0.387274	-0.99682	0.439163	0.797234	1	722	19	0.321526	0.923388	0.558376	0.870515	1	557
GO_POSITIVE_REGULATION_OF_DNA_METABOLIC_PROCESS	76	-0.330626	-1.37047	0.0536913	0.261717	1	1599	75	0.318385	1.16347	0.200903	0.458117	1	1303	87	0.228157	0.924225	0.634409	0.869592	1	885
GO_SPHINGOLIPID_METABOLIC_PROCESS	39	0.411339	1.44337	0.0452899	0.244241	1	1178	33	-0.251944	-0.771027	0.820327	1	1	781	46	0.25532	0.924684	0.587662	0.869829	1	238
GO_PURINE_NUCLEOSIDE_MONOPHOSPHATE_METABOLIC_PROCESS	15	-0.337956	-0.955173	0.53125	0.727866	1	1925	15	0.397068	1.00313	0.462475	0.642224	1	21	17	0.333598	0.926148	0.54522	0.867163	1	11
GO_CARDIAC_SEPTUM_MORPHOGENESIS	#N/A	#N/A	#N/A	#N/A	#N/A	#N/A	#N/A	#N/A	#N/A	#N/A	#N/A	#N/A	#N/A	#N/A	16	0.334085	0.926859	0.549261	0.866656	1	824
GO_CELLULAR_RESPONSE_TO_AMMONIUM_ION	22	-0.29327	-0.91677	0.593407	0.785969	1	1504	22	-0.261664	-0.722985	0.853974	1	1	800	23	0.305376	0.926868	0.541209	0.868129	1	984
GO_THYMUS_DEVELOPMENT	16	-0.400451	-1.15664	0.256466	0.446956	1	586	16	0.394489	1.03787	0.414433	0.602376	1	544	21	0.312403	0.927332	0.537859	0.868294	1	676
GO_TRNA_PROCESSING	76	-0.206972	-0.85478	0.718062	0.854036	1	1255	69	-0.174884	-0.614767	0.988255	1	1	225	81	0.234217	0.927958	0.587361	0.86811	1	1109
GO_INTERACTION_WITH_HOST	105	0.26764	1.14385	0.222635	0.587732	1	597	105	0.263611	1.0279	0.386473	0.614563	1	575	114	0.222172	0.92817	0.673913	0.86898	1	928
GO_ORGANELLE_DISASSEMBLY	54	-0.25498	-0.978772	0.459227	0.692518	1	1611	49	0.315983	1.0728	0.330337	0.557223	1	1543	61	0.240838	0.930336	0.589041	0.864166	1	383
GO_ERYTHROCYTE_HOMEOSTASIS	44	-0.287576	-1.05466	0.356627	0.580881	1	634	38	0.323757	1.05254	0.385463	0.580464	1	809	53	0.250023	0.930628	0.588235	0.86481	1	1609
GO_REGULATION_OF_PROTEASOMAL_UBIQUITIN_DEPENDENT_PROTEIN_CATABOLIC_PROCESS	69	-0.253737	-1.04118	0.374707	0.599169	1	1555	64	0.160665	0.585304	0.995614	0.991576	1	1377	75	0.235863	0.930777	0.599315	0.865893	1	1270
GO_PURINE_NUCLEOSIDE_MONOPHOSPHATE_BIOSYNTHETIC_PROCESS	18	-0.483771	-1.43219	0.072407	0.224736	1	929	16	0.493365	1.27871	0.169102	0.363117	1	701	19	0.314638	0.932965	0.535533	0.861004	1	2112
GO_POTASSIUM_ION_TRANSPORT	45	0.259121	0.92319	0.578761	0.850484	1	1120	35	-0.296067	-0.912452	0.591241	0.94279	1	1058	46	0.260828	0.933431	0.594059	0.861162	1	1051
GO_REGULATION_OF_ERBB_SIGNALING_PATHWAY	47	-0.2326	-0.883026	0.684435	0.824683	1	1244	47	0.22219	0.753941	0.875803	0.941844	1	515	53	0.255876	0.933588	0.616883	0.86219	1	462
GO_HIPPOCAMPUS_DEVELOPMENT	24	-0.476435	-1.5464	0.0238612	0.150927	1	1118	22	0.284654	0.804639	0.742072	0.903058	1	1045	30	0.285863	0.93409	0.552239	0.862206	1	355
GO_HISTONE_H3_K9_MODIFICATION	16	-0.127208	-0.368335	1	0.999916	1	1004	#N/A	#N/A	#N/A	#N/A	#N/A	#N/A	#N/A	21	0.30815	0.934849	0.54321	0.861432	1	1906
GO_NEGATIVE_REGULATION_OF_DNA_BIOSYNTHETIC_PROCESS	15	-0.38014	-1.06654	0.366594	0.56426	1	1164	#N/A	#N/A	#N/A	#N/A	#N/A	#N/A	#N/A	17	0.338033	0.935037	0.560724	0.862386	1	594
GO_L_ALPHA_AMINO_ACID_TRANSMEMBRANE_TRANSPORT	#N/A	#N/A	#N/A	#N/A	#N/A	#N/A	#N/A	#N/A	#N/A	#N/A	#N/A	#N/A	#N/A	#N/A	17	0.339189	0.935533	0.544555	0.862414	1	319
GO_KIDNEY_EPITHELIUM_DEVELOPMENT	28	0.337631	1.13031	0.293893	0.605496	1	460	23	0.554411	1.61269	0.021692	0.169315	1	981	30	0.289704	0.935759	0.580902	0.863237	1	548
GO_REGULATION_OF_MUSCLE_CELL_DIFFERENTIATION	44	-0.286294	-1.05391	0.376842	0.580653	1	739	36	-0.24786	-0.772024	0.812734	1	1	115	49	0.253659	0.937086	0.59661	0.860868	1	510
GO_NUCLEOSIDE_DIPHOSPHATE_METABOLIC_PROCESS	15	-0.214285	-0.606824	0.946004	0.998721	1	1663	#N/A	#N/A	#N/A	#N/A	#N/A	#N/A	#N/A	16	0.338987	0.938823	0.533835	0.857265	1	11
GO_REGULATION_OF_CHROMOSOME_SEPARATION	27	-0.502896	-1.67744	0.0124481	0.0870566	1	1286	29	0.403194	1.21868	0.194861	0.400624	1	1845	35	0.276043	0.939077	0.529412	0.858048	1	1137
GO_REGULATION_OF_PROTEIN_EXPORT_FROM_NUCLEUS	27	-0.341514	-1.12478	0.286624	0.484274	1	1965	23	0.393031	1.10857	0.334052	0.517563	1	1086	27	0.296319	0.939431	0.58806	0.858519	1	989
GO_CELLULAR_RESPONSE_TO_UV	38	-0.353073	-1.26861	0.14574	0.361595	1	549	32	0.384907	1.21248	0.212121	0.407594	1	1724	44	0.256996	0.93944	0.564669	0.860037	1	1139
GO_PHENOL_CONTAINING_COMPOUND_METABOLIC_PROCESS	#N/A	#N/A	#N/A	#N/A	#N/A	#N/A	#N/A	#N/A	#N/A	#N/A	#N/A	#N/A	#N/A	#N/A	15	0.33331	0.940075	0.545226	0.859651	1	691
GO_NEGATIVE_REGULATION_OF_CATABOLIC_PROCESS	145	0.179429	0.80728	0.895189	0.962353	1	1350	130	0.175963	0.710534	0.97852	0.962947	1	861	152	0.214848	0.94104	0.588832	0.85828	1	1397
GO_CARDIAC_MUSCLE_TISSUE_MORPHOGENESIS	#N/A	#N/A	#N/A	#N/A	#N/A	#N/A	#N/A	#N/A	#N/A	#N/A	#N/A	#N/A	#N/A	#N/A	15	0.340149	0.941144	0.533333	0.859524	1	460
GO_REGULATION_OF_CELL_CYCLE_G1_S_PHASE_TRANSITION	66	-0.383272	-1.53781	0.0150215	0.156227	1	1354	60	0.48415	1.7034	0	0.123918	0.996	860	78	0.241787	0.941174	0.601449	0.86098	1	1679
GO_CENTRAL_NERVOUS_SYSTEM_NEURON_DIFFERENTIATION	27	-0.363123	-1.22836	0.207627	0.399607	1	1190	24	0.370345	1.06711	0.355509	0.562823	1	1048	39	0.271414	0.941953	0.565476	0.860193	1	1209
GO_CELLULAR_RESPONSE_TO_CORTICOSTEROID_STIMULUS	20	0.343648	1.0184	0.456274	0.761958	1	689	17	0.49901	1.32336	0.143154	0.336561	1	771	25	0.310963	0.942221	0.525381	0.860947	1	963
GO_L_AMINO_ACID_TRANSPORT	15	0.546915	1.51467	0.0583658	0.171196	1	764	15	-0.458587	-1.17771	0.27439	0.597731	1	1291	20	0.326581	0.944172	0.542553	0.856647	1	319
GO_RNA_METHYLATION	39	-0.276272	-0.987297	0.471526	0.679761	1	389	35	0.536597	1.74218	0.0041841	0.112005	0.98	904	48	0.267699	0.944573	0.526646	0.856929	1	2061
GO_NUCLEAR_TRANSCRIBED_MRNA_CATABOLIC_PROCESS	158	-0.149111	-0.694921	0.990632	0.980505	1	1703	150	0.334817	1.39085	0.0142857	0.295283	1	1460	173	0.211345	0.944588	0.617347	0.858441	1	1976
GO_HORMONE_MEDIATED_SIGNALING_PATHWAY	71	-0.270111	-1.10264	0.246753	0.513377	1	1783	68	-0.191844	-0.66969	0.981378	1	1	1250	85	0.231686	0.944898	0.612319	0.859093	1	1473
GO_RNA_DEPENDENT_DNA_BIOSYNTHETIC_PROCESS	49	-0.491247	-1.87897	0	0.0267087	0.651	1599	46	0.310226	1.05206	0.353741	0.581008	1	1296	55	0.257891	0.945127	0.548951	0.859939	1	1957
GO_PTERIDINE_CONTAINING_COMPOUND_METABOLIC_PROCESS	#N/A	#N/A	#N/A	#N/A	#N/A	#N/A	#N/A	#N/A	#N/A	#N/A	#N/A	#N/A	#N/A	#N/A	17	0.342918	0.945792	0.519704	0.859521	1	1896
GO_REGULATION_OF_CELLULAR_RESPONSE_TO_STRESS	316	0.184704	0.901619	0.7536	0.876779	1	1291	278	0.285287	1.26103	0.0415512	0.369437	1	685	354	0.197141	0.945854	0.72973	0.860902	1	1033
GO_GENERATION_OF_PRECURSOR_METABOLITES_AND_ENERGY	270	0.293332	1.41513	0.0083612	0.275009	1	1374	256	-0.366319	-1.54998	0	0.190273	1	1407	295	0.199057	0.947498	0.700855	0.857439	1	1350
GO_POSITIVE_REGULATION_OF_ADHERENS_JUNCTION_ORGANIZATION	17	0.198383	0.57381	0.95946	1	1	1766	16	0.531357	1.40148	0.0997963	0.290464	1	875	16	0.337888	0.94777	0.536408	0.858163	1	1507
GO_POSITIVE_REGULATION_OF_LIPID_LOCALIZATION	19	0.344832	1.03393	0.418868	0.749603	1	395	16	-0.36489	-0.95101	0.494163	0.885532	1	605	22	0.318467	0.949159	0.546174	0.855355	1	712
GO_PROTEIN_TARGETING_TO_MITOCHONDRION	62	0.502079	1.941	0	0.0122737	0.348	1238	58	0.270955	0.948281	0.546841	0.729265	1	325	66	0.246023	0.950011	0.566343	0.854341	1	1611
GO_POSITIVE_REGULATION_OF_TRANSFERASE_ACTIVITY	215	-0.2431	-1.18929	0.109264	0.428802	1	1313	197	0.208333	0.886641	0.779377	0.811737	1	1077	263	0.202037	0.951709	0.706767	0.850561	1	943
GO_POSITIVE_REGULATION_OF_PROTEIN_MODIFICATION_BY_SMALL_PROTEIN_CONJUGATION_OR_REMOVAL	56	-0.276381	-1.07555	0.315436	0.554209	1	963	48	0.27795	0.941746	0.540359	0.739491	1	380	62	0.254625	0.95177	0.535714	0.851957	1	1454
GO_POSITIVE_REGULATION_OF_CHROMATIN_ORGANIZATION	47	-0.242953	-0.918786	0.592677	0.784028	1	1073	41	0.444777	1.45947	0.0387755	0.267586	1	1849	50	0.26072	0.95202	0.540936	0.85277	1	1906
GO_CELL_CYCLE_G2_M_PHASE_TRANSITION	133	-0.47798	-2.18088	0	0.00108185	0.018	1487	131	0.243277	0.966943	0.513253	0.701557	1	1826	158	0.211866	0.953097	0.61809	0.851115	1	1646
GO_COTRANSLATIONAL_PROTEIN_TARGETING_TO_MEMBRANE	86	0.352381	1.44694	0.0178891	0.239905	1	2304	86	0.464351	1.73239	0	0.114749	0.986	1596	87	0.232044	0.953684	0.513834	0.850953	1	1680
GO_REGULATION_OF_MUSCLE_HYPERTROPHY	23	-0.445528	-1.41065	0.0663717	0.234031	1	1120	24	0.38688	1.13514	0.309623	0.496298	1	872	27	0.29695	0.954149	0.531157	0.851139	1	572
GO_NEGATIVE_REGULATION_OF_PROTEASOMAL_PROTEIN_CATABOLIC_PROCESS	36	0.284791	0.974772	0.506944	0.811974	1	916	31	0.247447	0.768291	0.819599	0.931111	1	24	36	0.277345	0.955014	0.526154	0.850078	1	1179
GO_MORPHOGENESIS_OF_A_BRANCHING_STRUCTURE	46	-0.217715	-0.80445	0.794661	0.912298	1	320	43	0.383513	1.26681	0.154412	0.367291	1	1055	60	0.251692	0.955081	0.570492	0.851465	1	548
GO_REGULATION_OF_LIPASE_ACTIVITY	19	0.396048	1.17874	0.241573	0.5445	1	329	17	0.331262	0.878966	0.639659	0.821819	1	515	21	0.325043	0.957673	0.511392	0.845014	1	772
GO_BLASTOCYST_DEVELOPMENT	38	-0.24025	-0.877632	0.694253	0.830894	1	1886	37	0.397226	1.26723	0.152968	0.368873	1	1240	46	0.272425	0.957704	0.527108	0.846512	1	1809
GO_NCRNA_EXPORT_FROM_NUCLEUS	37	0.548361	1.88004	0	0.019235	0.62	1895	37	0.320406	1.03353	0.407563	0.60772	1	1666	38	0.281323	0.957719	0.511364	0.848054	1	2041
GO_NEGATIVE_REGULATION_OF_PROTEOLYSIS_INVOLVED_IN_CELLULAR_PROTEIN_CATABOLIC_PROCESS	44	0.231501	0.845835	0.727941	0.945624	1	725	38	0.223029	0.722694	0.888889	0.95623	1	24	45	0.271996	0.960443	0.531977	0.841162	1	1179
GO_METHYLATION	144	-0.283297	-1.30527	0.0391198	0.326919	1	1130	141	0.426412	1.73698	0	0.115671	0.984	904	181	0.209565	0.960826	0.590643	0.841578	1	1199
GO_NLS_BEARING_PROTEIN_IMPORT_INTO_NUCLEUS	#N/A	#N/A	#N/A	#N/A	#N/A	#N/A	#N/A	#N/A	#N/A	#N/A	#N/A	#N/A	#N/A	#N/A	15	0.349502	0.961914	0.496552	0.83987	1	1044
GO_NEGATIVE_REGULATION_OF_HISTONE_MODIFICATION	18	-0.425756	-1.2647	0.156904	0.364648	1	485	16	0.610034	1.5806	0.0319829	0.180873	1	469	20	0.329778	0.96235	0.543243	0.840064	1	1906
GO_POSITIVE_REGULATION_OF_BINDING	80	0.203001	0.822558	0.792553	0.960412	1	1267	71	0.275925	1.01327	0.4	0.627195	1	682	91	0.240767	0.963828	0.528517	0.836928	1	585
GO_DNA_METHYLATION_OR_DEMETHYLATION	31	-0.183844	-0.620235	0.972516	0.999195	1	2078	31	0.340788	1.06353	0.351528	0.566624	1	891	38	0.276904	0.965044	0.480226	0.834578	1	1199
GO_METAPHASE_ANAPHASE_TRANSITION_OF_CELL_CYCLE	24	-0.509662	-1.63989	0.00610998	0.10137	1	1286	26	0.403549	1.16791	0.265393	0.454948	1	1802	32	0.292841	0.965093	0.501449	0.836025	1	1137
GO_POSITIVE_REGULATION_OF_TRANSPORTER_ACTIVITY	30	-0.227747	-0.778693	0.791209	0.935452	1	1650	27	-0.52294	-1.53843	0.0222222	0.187429	1	583	34	0.288436	0.965095	0.534954	0.837627	1	1005
GO_PROTEIN_TETRAMERIZATION	65	0.262858	1.0047	0.488414	0.782511	1	199	65	0.238649	0.861417	0.734831	0.845023	1	1084	72	0.244755	0.965708	0.515151	0.837304	1	1049
GO_ONE_CARBON_METABOLIC_PROCESS	17	0.485761	1.3942	0.0669291	0.297801	1	186	16	-0.183357	-0.464523	0.992481	1	1	4119	18	0.346955	0.969318	0.467568	0.827495	1	2087
GO_CARDIOCYTE_DIFFERENTIATION	36	-0.394116	-1.38697	0.0894855	0.248309	1	739	31	0.302655	0.946735	0.531868	0.728833	1	643	45	0.274819	0.969591	0.493789	0.828268	1	460
GO_REGULATION_OF_PEPTIDYL_THREONINE_PHOSPHORYLATION	#N/A	#N/A	#N/A	#N/A	#N/A	#N/A	#N/A	#N/A	#N/A	#N/A	#N/A	#N/A	#N/A	#N/A	16	0.342076	0.969903	0.47561	0.828851	1	835
GO_POSITIVE_REGULATION_OF_PROTEIN_DEPHOSPHORYLATION	18	-0.235631	-0.695925	0.863931	0.980477	1	2378	17	0.294074	0.779578	0.768889	0.919458	1	375	21	0.328005	0.970619	0.489691	0.828183	1	368
GO_REGULATION_OF_TELOMERE_MAINTENANCE_VIA_TELOMERE_LENGTHENING	38	-0.511089	-1.85384	0.00236967	0.0304918	0.741	1691	34	0.270124	0.850287	0.720339	0.860506	1	643	43	0.271854	0.974004	0.492582	0.819229	1	2294
GO_NUCLEIC_ACID_PHOSPHODIESTER_BOND_HYDROLYSIS	143	-0.313736	-1.44624	0.016317	0.214513	1	1185	131	0.326081	1.31352	0.0503597	0.337707	1	1130	165	0.215754	0.974373	0.58427	0.819647	1	1591
GO_CELL_AGING	49	0.260096	0.961208	0.551282	0.823075	1	342	41	0.407728	1.34891	0.0761099	0.322001	1	1085	55	0.266388	0.974458	0.495385	0.820949	1	1443
GO_MODULATION_BY_SYMBIONT_OF_HOST_CELLULAR_PROCESS	15	-0.144347	-0.417048	1	1	1	266	16	0.482614	1.2891	0.1678	0.355947	1	1469	18	0.353626	0.975786	0.510152	0.81814	1	782
GO_REGULATION_OF_MITOTIC_CELL_CYCLE	286	-0.374628	-1.89627	0	0.0244037	0.588	1529	266	0.333679	1.47098	0.00240964	0.259174	1	1151	335	0.203297	0.976343	0.577982	0.817946	1	1043
GO_NEPHRON_EPITHELIUM_DEVELOPMENT	20	0.278719	0.835096	0.700197	0.946538	1	460	17	0.58701	1.5831	0.0400802	0.180025	1	981	22	0.334953	0.977082	0.491094	0.817301	1	548
GO_RESPONSE_TO_ANTINEOPLASTIC_AGENT	40	0.212637	0.749838	0.897996	0.984155	1	647	34	-0.327454	-1.00646	0.451362	0.790508	1	103	47	0.27936	0.978339	0.473846	0.815071	1	1059
GO_ALPHA_BETA_T_CELL_DIFFERENTIATION	17	-0.532036	-1.55772	0.0313152	0.148361	1	1196	19	0.462714	1.23121	0.20625	0.389957	1	301	25	0.319972	0.978698	0.486264	0.815608	1	699
GO_REGULATION_OF_LYMPHOCYTE_DIFFERENTIATION	32	-0.509216	-1.72238	0.00813008	0.0664273	0.994	1280	28	0.375868	1.1263	0.290179	0.505033	1	301	42	0.272794	0.979533	0.47619	0.814608	1	699
GO_CYTOPLASMIC_TRANSLATIONAL_INITIATION	24	-0.520458	-1.68772	0.00847458	0.0849018	1	1605	25	0.272185	0.804408	0.745182	0.90268	1	1886	24	0.322526	0.981543	0.469388	0.809712	1	1700
GO_SCHWANN_CELL_DIFFERENTIATION	18	-0.347368	-1.0305	0.417431	0.610704	1	1972	#N/A	#N/A	#N/A	#N/A	#N/A	#N/A	#N/A	21	0.326906	0.981917	0.487113	0.810044	1	563
GO_G2_DNA_DAMAGE_CHECKPOINT	15	-0.337524	-0.950908	0.539301	0.731784	1	1166	#N/A	#N/A	#N/A	#N/A	#N/A	#N/A	#N/A	16	0.357043	0.981949	0.498741	0.811539	1	1646
GO_RESPONSE_TO_CADMIUM_ION	28	-0.290232	-0.967702	0.501071	0.70896	1	1367	28	-0.389191	-1.13141	0.292683	0.649424	1	1370	31	0.30474	0.982026	0.453581	0.812939	1	384
GO_PROTEIN_TRIMERIZATION	22	0.287327	0.90062	0.617871	0.876756	1	1291	15	0.323957	0.846567	0.683438	0.86491	1	602	22	0.326808	0.98339	0.458128	0.810324	1	437
GO_CELL_DEATH_IN_RESPONSE_TO_HYDROGEN_PEROXIDE	15	0.428429	1.18694	0.239845	0.542708	1	1236	#N/A	#N/A	#N/A	#N/A	#N/A	#N/A	#N/A	15	0.3584	0.984062	0.449383	0.809691	1	879
GO_FIBROBLAST_PROLIFERATION	32	-0.357689	-1.19691	0.194196	0.424172	1	586	28	-0.314613	-0.923837	0.571977	0.926184	1	605	39	0.28582	0.984321	0.461538	0.810533	1	1167
GO_REGULATION_OF_NOTCH_SIGNALING_PATHWAY	27	-0.257355	-0.861528	0.6875	0.847472	1	1908	25	0.35128	1.02746	0.40133	0.614305	1	860	33	0.303866	0.986268	0.472067	0.805829	1	1843
GO_ORGANIC_ACID_BIOSYNTHETIC_PROCESS	112	0.312256	1.3347	0.0547945	0.374795	1	618	112	-0.345905	-1.3155	0.0667838	0.392344	1	1188	129	0.227678	0.986388	0.472906	0.807021	1	845
GO_TUBE_FORMATION	46	-0.200266	-0.749777	0.873181	0.954573	1	695	47	0.39733	1.35564	0.0745614	0.321008	1	1024	55	0.262632	0.988088	0.477848	0.803245	1	684
GO_REGULATION_OF_TRANSFERASE_ACTIVITY	316	-0.231641	-1.16978	0.0857843	0.440198	1	1407	295	0.2426	1.07971	0.223496	0.55213	1	1077	391	0.20177	0.988091	0.551724	0.804854	1	943
GO_CARDIAC_VENTRICLE_MORPHOGENESIS	17	-0.346249	-1.01351	0.434272	0.637781	1	1004	#N/A	#N/A	#N/A	#N/A	#N/A	#N/A	#N/A	22	0.330935	0.988114	0.449612	0.8064	1	460
GO_TEMPERATURE_HOMEOSTASIS	48	0.397257	1.47833	0.0250896	0.202085	1	618	39	-0.313368	-0.98417	0.458182	0.821528	1	1159	54	0.269129	0.992038	0.458065	0.795544	1	891
GO_CELL_DEATH_IN_RESPONSE_TO_OXIDATIVE_STRESS	44	0.319686	1.1776	0.209472	0.543001	1	1300	43	0.345715	1.13075	0.274468	0.500535	1	318	51	0.275156	0.993552	0.451515	0.792329	1	879
GO_REGULATION_OF_ANION_TRANSPORT	19	-0.421504	-1.26324	0.169422	0.365196	1	242	21	-0.28259	-0.772115	0.798113	1	1	995	25	0.319611	0.993652	0.475949	0.793588	1	874
GO_REGULATION_OF_STEM_CELL_DIFFERENTIATION	64	-0.619816	-2.47983	0	0	0	1496	59	0.290964	1.04426	0.385621	0.591196	1	671	69	0.2563	0.993954	0.430464	0.794249	1	1810
GO_CANONICAL_WNT_SIGNALING_PATHWAY	122	-0.406254	-1.8341	0	0.0325666	0.82	1489	107	0.257169	1.00533	0.439815	0.639342	1	678	135	0.227484	0.994729	0.515419	0.793393	1	705
GO_CELLULAR_COMPONENT_ASSEMBLY_INVOLVED_IN_MORPHOGENESIS	30	0.221923	0.734869	0.865169	0.989258	1	1813	25	0.304199	0.890672	0.629938	0.807666	1	1390	36	0.300795	0.995494	0.435673	0.792567	1	524
GO_CYTOSKELETON_DEPENDENT_CYTOKINESIS	40	-0.163963	-0.60005	0.977083	0.997839	1	1812	39	0.387593	1.25878	0.142232	0.36855	1	473	52	0.27656	0.996483	0.460317	0.790868	1	1877
GO_ACETYL_COA_BIOSYNTHETIC_PROCESS	19	0.295757	0.870818	0.646388	0.920732	1	791	18	-0.504567	-1.34592	0.133874	0.35247	1	1310	19	0.349703	0.997058	0.473008	0.790525	1	2126
GO_RESPONSE_TO_X_RAY	15	-0.655342	-1.80681	0.00413223	0.0390992	0.896	1196	15	0.557776	1.42722	0.075	0.281375	1	1213	18	0.35501	0.998797	0.473282	0.786573	1	1139
GO_GENE_SILENCING_BY_RNA	102	0.216793	0.905278	0.664884	0.875021	1	1903	97	0.369978	1.40696	0.0245536	0.289054	1	1622	113	0.235473	0.999232	0.427948	0.786879	1	1564
GO_PEPTIDYL_LYSINE_TRIMETHYLATION	23	-0.172813	-0.552865	0.987124	0.99915	1	4600	18	0.573302	1.52981	0.0226244	0.213171	1	833	24	0.329416	1.00159	0.43342	0.781142	1	1006
GO_TRICARBOXYLIC_ACID_CYCLE	28	0.381048	1.24677	0.180147	0.47711	1	1053	26	-0.568782	-1.65919	0.00575816	0.124837	1	1373	28	0.317681	1.00334	0.465374	0.777194	1	974
GO_TRANSITION_METAL_ION_TRANSPORT	52	0.292	1.08435	0.294872	0.677291	1	314	43	-0.225919	-0.71704	0.90669	1	1	783	57	0.268587	1.00448	0.45098	0.775206	1	88
GO_LYMPHOCYTE_DIFFERENTIATION	72	-0.337038	-1.37753	0.0501139	0.255799	1	1196	65	0.403033	1.43984	0.0414747	0.277896	1	554	93	0.245891	1.00825	0.440816	0.764795	1	699
GO_REGULATION_OF_ACTOMYOSIN_STRUCTURE_ORGANIZATION	38	-0.322252	-1.15245	0.245283	0.451512	1	738	33	0.33041	1.02812	0.390041	0.614694	1	679	41	0.288864	1.0091	0.423567	0.763687	1	561
GO_AUTOPHAGOSOME_MATURATION	17	-0.397929	-1.17185	0.25261	0.438997	1	1622	16	-0.468988	-1.19633	0.258491	0.570704	1	876	21	0.3347	1.0106	0.432718	0.760309	1	1150
GO_NEGATIVE_REGULATION_OF_CELL_CYCLE_PHASE_TRANSITION	118	-0.504412	-2.26967	0	0.000345637	0.005	1487	110	0.33003	1.299	0.0453515	0.346536	1	1151	136	0.233395	1.01072	0.450704	0.76155	1	1653
GO_GLYCOSYL_COMPOUND_CATABOLIC_PROCESS	17	-0.404853	-1.1854	0.246407	0.429308	1	891	17	-0.62324	-1.61902	0.0220588	0.143665	1	777	20	0.354181	1.0125	0.443645	0.757455	1	210
GO_NEGATIVE_REGULATION_OF_CELL_CYCLE_G2_M_PHASE_TRANSITION	65	-0.573349	-2.29436	0	0.000290184	0.004	1487	63	0.244296	0.869303	0.710177	0.83257	1	2050	72	0.260924	1.01463	0.423913	0.75238	1	1877
GO_NEURAL_NUCLEUS_DEVELOPMENT	22	-0.290917	-0.911845	0.610063	0.789894	1	1598	26	0.475982	1.39297	0.0802603	0.293353	1	240	25	0.325363	1.01637	0.412463	0.748488	1	1390
GO_CELLULAR_RESPONSE_TO_INORGANIC_SUBSTANCE	62	0.206791	0.795565	0.827916	0.966228	1	992	60	-0.243814	-0.832572	0.781753	0.983133	1	991	76	0.260288	1.01802	0.411765	0.744844	1	621
GO_REGULATION_OF_REPRODUCTIVE_PROCESS	32	-0.335434	-1.142	0.243956	0.466508	1	931	27	0.33395	0.996948	0.484076	0.649625	1	745	35	0.301726	1.01803	0.415205	0.746371	1	1043
GO_REGULATION_OF_CELL_CYCLE_PHASE_TRANSITION	205	-0.464397	-2.26237	0	0.000328355	0.005	1529	194	0.339773	1.44186	0.00503778	0.27552	1	1324	241	0.219795	1.0196	0.358491	0.743013	1	1033
GO_TRANSITION_METAL_ION_HOMEOSTASIS	54	0.324436	1.20658	0.18	0.511661	1	476	45	0.313081	1.04831	0.377672	0.586197	1	360	60	0.275248	1.02139	0.407143	0.738903	1	843
GO_POLYSACCHARIDE_CATABOLIC_PROCESS	#N/A	#N/A	#N/A	#N/A	#N/A	#N/A	#N/A	#N/A	#N/A	#N/A	#N/A	#N/A	#N/A	#N/A	15	0.38022	1.02413	0.405473	0.731837	1	836
GO_TETRAPYRROLE_BIOSYNTHETIC_PROCESS	18	0.269316	0.782315	0.772556	0.977503	1	1546	16	-0.612296	-1.58321	0.0251451	0.165711	1	1090	20	0.345591	1.02479	0.40534	0.731263	1	987
GO_HISTONE_PHOSPHORYLATION	20	0.189107	0.568482	0.973384	1	1	1375	20	0.387852	1.10588	0.342048	0.520376	1	1032	25	0.329999	1.0253	0.423684	0.731254	1	1093
GO_GENETIC_IMPRINTING	#N/A	#N/A	#N/A	#N/A	#N/A	#N/A	#N/A	#N/A	#N/A	#N/A	#N/A	#N/A	#N/A	#N/A	15	0.382863	1.0254	0.401937	0.732538	1	1199
GO_CELL_REDOX_HOMEOSTASIS	46	-0.226208	-0.854844	0.725225	0.854651	1	931	44	-0.293215	-0.922891	0.557798	0.923539	1	1088	47	0.287453	1.0257	0.396923	0.733081	1	930
GO_ESTABLISHMENT_OF_PROTEIN_LOCALIZATION_TO_ENDOPLASMIC_RETICULUM	97	0.360945	1.51833	0.0101351	0.170335	1	2304	95	0.464774	1.78621	0	0.0985749	0.918	1596	98	0.245309	1.02791	0.352174	0.727783	1	1680
GO_TELOMERE_MAINTENANCE_VIA_TELOMERE_LENGTHENING	50	-0.481414	-1.86443	0.00215983	0.028487	0.71	1599	47	0.30487	1.02078	0.425214	0.620213	1	1296	57	0.276199	1.02959	0.4	0.72413	1	2008
GO_NUCLEAR_TRANSCRIBED_MRNA_CATABOLIC_PROCESS_EXONUCLEOLYTIC	33	-0.55304	-1.90144	0	0.023802	0.566	1703	30	-0.426992	-1.26099	0.166355	0.476848	1	209	33	0.309227	1.02965	0.405099	0.72553	1	1893
GO_THIOESTER_BIOSYNTHETIC_PROCESS	37	0.358371	1.22848	0.19112	0.498549	1	797	36	-0.444215	-1.38745	0.0651769	0.31763	1	1310	38	0.303579	1.03076	0.401254	0.723387	1	1739
GO_RIBOSOMAL_SMALL_SUBUNIT_ASSEMBLY	16	0.434656	1.24338	0.204868	0.479057	1	2018	#N/A	#N/A	#N/A	#N/A	#N/A	#N/A	#N/A	16	0.373498	1.03158	0.38874	0.722431	1	1314
GO_REGULATION_OF_MRNA_CATABOLIC_PROCESS	133	-0.415527	-1.88309	0	0.0262472	0.636	1670	131	0.330227	1.34354	0.0365297	0.322694	1	2011	143	0.233904	1.03307	0.338308	0.719476	1	1893
GO_UBIQUITIN_DEPENDENT_ERAD_PATHWAY	47	0.518823	1.88879	0	0.0180392	0.571	1327	45	0.275966	0.924718	0.586517	0.760742	1	150	49	0.287792	1.03384	0.396104	0.718698	1	1103
GO_REGULATION_OF_RESPONSE_TO_REACTIVE_OXYGEN_SPECIES	#N/A	#N/A	#N/A	#N/A	#N/A	#N/A	#N/A	#N/A	#N/A	#N/A	#N/A	#N/A	#N/A	#N/A	16	0.370781	1.03562	0.399491	0.714642	1	1121
GO_POSITIVE_REGULATION_OF_RESPONSE_TO_ENDOPLASMIC_RETICULUM_STRESS	21	0.410459	1.24473	0.169202	0.478902	1	1327	17	0.503272	1.34005	0.134172	0.32778	1	345	20	0.354397	1.03614	0.417391	0.714712	1	1322
GO_RESPONSE_TO_KETONE	67	-0.235326	-0.942245	0.540603	0.748681	1	1195	67	0.383416	1.39023	0.0506912	0.295419	1	771	78	0.263239	1.03705	0.378947	0.713206	1	1139
GO_HEMATOPOIETIC_PROGENITOR_CELL_DIFFERENTIATION	78	-0.555609	-2.29653	0	0.000307254	0.004	1496	75	0.346894	1.28186	0.0810185	0.359444	1	664	86	0.257075	1.03813	0.37276	0.7115	1	1810
GO_APPENDAGE_MORPHOGENESIS	27	-0.350792	-1.16277	0.248988	0.444397	1	1058	22	0.47202	1.34642	0.112245	0.319988	1	1007	31	0.313408	1.03966	0.376771	0.708401	1	960
GO_REGULATION_OF_MAP_KINASE_ACTIVITY	103	-0.226437	-0.998587	0.424036	0.661714	1	1299	95	0.314105	1.20637	0.135135	0.417983	1	1103	119	0.245906	1.04327	0.365145	0.698832	1	929
GO_EPITHELIAL_TUBE_MORPHOGENESIS	80	0.202649	0.819289	0.827338	0.961588	1	1396	80	0.388075	1.43007	0.0259179	0.280944	1	1055	103	0.251683	1.04372	0.318966	0.698964	1	720
GO_REGULATION_OF_SIGNAL_TRANSDUCTION_BY_P53_CLASS_MEDIATOR	79	0.191558	0.771863	0.875439	0.976824	1	1401	76	0.346967	1.29029	0.0756501	0.355242	1	1037	96	0.251438	1.04391	0.317797	0.699912	1	1645
GO_CELLULAR_BIOGENIC_AMINE_METABOLIC_PROCESS	18	0.267727	0.767211	0.794175	0.978502	1	1382	#N/A	#N/A	#N/A	#N/A	#N/A	#N/A	#N/A	21	0.350629	1.049	0.370968	0.686043	1	338
GO_MUSCLE_ORGAN_MORPHOGENESIS	#N/A	#N/A	#N/A	#N/A	#N/A	#N/A	#N/A	#N/A	#N/A	#N/A	#N/A	#N/A	#N/A	#N/A	17	0.378283	1.04918	0.359694	0.687026	1	460
GO_CYTOKINESIS	64	0.148171	0.578039	0.996422	1	1	1879	61	0.323586	1.13615	0.227586	0.494678	1	473	81	0.264329	1.05005	0.352941	0.685868	1	1250
GO_DEVELOPMENTAL_GROWTH	194	-0.283785	-1.36178	0.0114416	0.265035	1	1199	169	0.37529	1.54958	0	0.202611	1	1049	242	0.222157	1.05058	0.290541	0.685829	1	843
GO_ENDOPLASMIC_RETICULUM_CALCIUM_ION_HOMEOSTASIS	15	0.343041	0.954468	0.520992	0.823877	1	1172	16	-0.306179	-0.772368	0.769231	1	1	404	18	0.370716	1.05145	0.377215	0.684642	1	359
GO_CELLULAR_SENESCENCE	28	0.418839	1.36182	0.0763359	0.339915	1	342	25	0.511412	1.50213	0.05	0.241046	1	1085	31	0.326375	1.05161	0.395833	0.685631	1	1610
GO_MITOTIC_SPINDLE_ASSEMBLY	29	-0.146655	-0.49468	0.993763	1	1	1700	29	0.354403	1.07955	0.349372	0.551116	1	784	35	0.306143	1.05309	0.386819	0.68275	1	1732
GO_NEGATIVE_REGULATION_OF_LIPID_METABOLIC_PROCESS	22	0.21552	0.671694	0.908915	1	1	855	17	-0.255845	-0.663336	0.904215	1	1	1364	24	0.343628	1.05339	0.35809	0.683345	1	480
GO_B_CELL_DIFFERENTIATION	32	-0.249608	-0.866566	0.705495	0.844879	1	1073	23	0.581129	1.67325	0.0269663	0.140887	0.999	172	36	0.312592	1.05425	0.348101	0.682331	1	463
GO_CELLULAR_RESPONSE_TO_RADIATION	75	-0.296928	-1.23163	0.135198	0.396728	1	1073	63	0.396207	1.43352	0.0389016	0.279443	1	1156	87	0.265061	1.05629	0.327068	0.677499	1	1139
GO_NON_RECOMBINATIONAL_REPAIR	36	-0.396892	-1.42136	0.0581897	0.228898	1	1166	38	0.296839	0.966943	0.536105	0.702273	1	1247	43	0.299571	1.05643	0.364432	0.678619	1	495
GO_TRANSFERRIN_TRANSPORT	20	0.316335	0.943551	0.550832	0.834843	1	314	19	-0.405374	-1.0965	0.367041	0.692975	1	783	22	0.342581	1.05645	0.35641	0.680059	1	3
GO_STEROID_METABOLIC_PROCESS	102	0.331845	1.39536	0.0267857	0.297102	1	964	96	-0.464402	-1.69882	0	0.0996508	1	1162	128	0.247928	1.05708	0.310638	0.679638	1	1102
GO_IMPORT_ACROSS_PLASMA_MEMBRANE	25	0.420076	1.34557	0.121723	0.361267	1	1120	26	-0.279794	-0.806814	0.736347	0.990104	1	1058	32	0.322796	1.05878	0.382682	0.675801	1	557
GO_ANATOMICAL_STRUCTURE_HOMEOSTASIS	157	-0.335958	-1.58242	0	0.135198	1	1643	148	-0.237934	-0.941302	0.6	0.898973	1	1032	184	0.234902	1.06012	0.277778	0.673299	1	1250
GO_NEGATIVE_REGULATION_OF_LEUKOCYTE_DIFFERENTIATION	21	-0.336994	-1.03835	0.405858	0.600336	1	1196	16	0.498006	1.31034	0.15587	0.33893	1	544	24	0.340476	1.06099	0.371053	0.672213	1	1825
GO_REGULATION_OF_SODIUM_ION_TRANSMEMBRANE_TRANSPORTER_ACTIVITY	23	0.241207	0.756223	0.802682	0.98219	1	453	23	-0.485618	-1.35084	0.120879	0.351822	1	1058	25	0.325605	1.06133	0.340974	0.672716	1	1051
GO_POSITIVE_REGULATION_OF_DNA_REPLICATION	15	0.332036	0.915769	0.602637	0.861504	1	478	#N/A	#N/A	#N/A	#N/A	#N/A	#N/A	#N/A	18	0.371248	1.06165	0.357143	0.673269	1	602
GO_SERINE_FAMILY_AMINO_ACID_METABOLIC_PROCESS	20	0.383848	1.15018	0.276364	0.582018	1	975	17	-0.573521	-1.48571	0.0650558	0.21426	1	1138	19	0.36896	1.06205	0.342391	0.673625	1	866
GO_T_CELL_DIFFERENTIATION	46	-0.416483	-1.56028	0.0105932	0.14732	1	1280	46	0.416111	1.40148	0.0604167	0.289412	1	544	64	0.282513	1.06256	0.345324	0.67362	1	699
GO_POSITIVE_REGULATION_OF_CELL_CYCLE_PHASE_TRANSITION	39	-0.388504	-1.40513	0.0611354	0.235536	1	1366	37	0.454755	1.4143	0.0604651	0.282485	1	1316	43	0.305259	1.06292	0.334426	0.674072	1	1179
[truncated: 470 more rows]
