# Supplementary material for: Sensitivity towards HDAC inhibition is associated with RTK/MAPK pathway activation in gastric cancer
Source: EMBO Mol Med. 2022 Aug 22;14(10):e15705. doi: 10.15252/emmm.202215705 (PMC9549728; doi:10.15252/emmm.202215705)
Supplement: Supplementary file 7 — Dataset EV3 [file EMMM-14-e15705-s003.xlsx]

## Sheet: Log10IC50 
Dataset EV3: log10IC50 values
Log10IC50 [nM]	chemo- therapeutics									Mdm2	PI3K/ mTOR			HDAC
	5-FU	Cisplatin	Oxaliplatin	Epirubicin	Doxorubicin	Docetaxel	Paclitaxel	Bleomycin	Mitomycin C	Nutlin-3a	Copanlisib	PF-04691502	Everolimus	Belinostat	Tacedinaline	Entinostat	Panobinostat	Vorinostat
Normal	3.395	2.99861	3.412	0.1011	2.021	1.057	-0.19649	3.847	2.636	3.2819	1.94	2.082	3.396	3.203	4.337	4.219	3.168	3.625
RAS activated	3.32	3.53873	4.408	0.3013	2.142	0.9892	-0.01305	3.833	2.496	5.383	2.001	2.171	3.263	2.606	3.868	3.358	1.811	3.279
Diffuse	3.276	3.12843	3.6225	0.3949	2.233	1.03	-0.077876	3.569	2.678	3.6813	2.234	2.004	3.31	3.294	3.967	3.393	2.824	3.649
WNT activated	4.095	3.59277	4.332	0.3208	2.202	0.9815	-0.247158	4.636	2.697	4.489	1.955	2.106	3.256	3.271	4.353	3.989	3.019	3.674
Log10IC50 [nM]	EGFR							BTK	MAPK pathway
									RAF				MEK				ERK
	Afatinib	Osimertinib	Canertinib	Erlotinib	Gefitinib	Lapatinib	Neratinib	Ibrutinib	Dabrafenib	Vemurafenib	TAK-632	LY3009120	Cobimetinib	Binimetinib	Selumetinib	Trametinib	Ravoxertinib	Ulixertinib
Normal	1.554	2.734	2.346	2.584	1.975	2.541	2.479	2.198	3.7946	4.056	3.8453	2.8386	1.448	2.094	2.47	1.364	3.183	2.795
RAS activated	3.602	3.888	3.851	5.285	4.061	3.116	4.582	4.23	3.7951	3.9883	3.7297	2.811	1.75	2.284	2.607	1.333	3.744	3.087
Diffuse	1.954	3.053	2.598	2.972	2.649	2.844	3.132	2.53	4.126	4.528	4.669	3.591	1.743	3.033	3.154	1.709	4.441	3.418
WNT activated	1.269	2.458	2.174	2.667	2.375	2.429	2.935	2.479	4.538	5.11	4.716	3.9626	1.816	2.963	3.317	1.899	3.44	2.956
p.value (* < 0.05)	chemo- therapeutics									Mdm2	PI3K/ mTOR			HDAC
	5-FU	Cisplatin	Oxaliplatin	Epirubicin	Doxorubicin	Docetaxel	Paclitaxel	Bleomycin	Mitomycin C	Nutlin-3a	Copanlisib	PF-04691502	Everolimus	Belinostat	Tacedinaline	Entinostat	Panobinostat	Vorinostat
RAS activated	0.848067	0.0126892	0.00118028	0.0990458	0.579974	0.598436	0.228312	0.867858	0.839606	0.00406949	0.589131	0.916477	0.726152	0.0364687	0.00990397	0.00940082	0.000860735	0.694206
Diffuse	0.98881	0.502932	0.156763	0.104733	0.273383	0.671325	0.558312	0.122161	0.772583	0.072146	0.0558673	0.939039	0.845378	0.700817	0.0333954	0.0324401	0.0385121	0.341959
WNT activated	0.0484018	0.00992309	0.00350591	0.153882	0.295259	0.5048	0.860931	0.0254139	0.661146	0.0366181	0.889265	0.993154	0.772646	0.597034	0.742459	0.206224	0.312205	0.165881
p.value (* < 0.05)	EGFR							BTK	MAPK pathway
									RAF				MEK				ERK
	Afatinib	Osimertinib	Canertinib	Erlotinib	Gefitinib	Lapatinib	Neratinib	Ibrutinib	Dabrafenib	Vemurafenib	TAK-632	LY3009120	Cobimetinib	Binimetinib	Selumetinib	Trametinib	Ravoxertinib	Ulixertinib
RAS activated	0.00107523	0.0003	0.00227581	0.020867	<0.0001	0.0128102	0.00471658	0.0002	0.429255	0.244482	0.536188	0.714132	0.0580502	0.471907	0.135544	0.229627	0.0798788	0.17682
Diffuse	0.514569	0.160568	0.663007	0.299151	0.0809316	0.995181	0.0969261	0.876327	0.0144385	0.486245	0.0360068	0.00878513	0.1261	0.0285167	0.0125	0.0927648	0.12863	0.0598664
WNT activated	0.489211	0.208367	0.138761	0.556482	0.181952	0.29867	0.149212	0.602146	0.00837079	0.625851	0.0119583	0.00127661	0.0752957	0.0338924	0.0138	0.0141747	0.32421	0.311022

## Sheet: all tested drugs
Dataset EV3: log10IC50 values
log10IC50	ZF	normal	RAS activated	diffuse	WNT activated		p value	RAS activated	diffuse	WNT activated
[nM]
	3-Deazaneplanocin A hydrochloride	n.d.	n.d.	n.d.	n.d.			n.d.	n.d.	n.d.
	5-Azacytidine	3.77633	3.64267	3.49967	3.57575			0.263891	0.581908	0.550956
	5-FU	3.395	3.32	3.276	4.095			0.848067	0.98881	0.0484018
	6-Mercaptopurine	n.d.	n.d.	n.d.	n.d.			n.d.	n.d.	n.d.
	6-Thioguanine	3.72967	3.799	4.289	1.34925			0.601699	0.591465	0.522273
	Abemaciclib (LY2835219)	2.93833	2.87833	2.70433	2.4708			0.351589	0.407306	0.612341
	ABT-199	3.61167	4.05767	4.16933	3.09525			0.305108	0.0846332	0.0679582
	Actinomycin D	0.104767	0.00184	0.710233	0.64385			0.169198	0.00489734	0.656669
	Afatinib	1.554	3.602	1.954	1.269			0.00107523	0.514569	0.489211
	Agerafenib (EP-32496)	n.d.	n.d.	n.d.	n.d.			n.d.	n.d.	n.d.
	AICAR	4.254	-7.1808	-36.81	2.32697			0.347053	0.173924	0.290685
	Alisertib	2.472	2.00267	2.97867	3.02475			0.233348	0.0632697	0.920008
	Altretamine	-2.91153	1.64797	-2.2457	-0.2325			0.519514	0.638689	0.622785
	Amonafide	3.10267	3.02733	3.23167	2.3865			0.0223383	0.00961039	0.00429915
	Anacetrapib	-0.3424	7.55743	-16.1936	1.29152			0.554016	0.26816	0.236904
	Axitinib	3.98	3.30433	3.78367	2.74925			0.195418	0.531687	0.290336
	Bardoxolone methy	2.612	2.38067	3.237	2.91625			0.408563	0.188063	0.384156
	Baricitinib phosphate	n.d.	n.d.	n.d.	n.d.			n.d.	n.d.	n.d.
	Belinostat	3.203	2.606	3.294	3.271			0.0364687	0.700817	0.597034
	Bendamustine hydrochloride	n.d.	n.d.	n.d.	n.d.			n.d.	n.d.	n.d.
	Betahistine dihydrochloride	n.d.	n.d.	n.d.	n.d.			n.d.	n.d.	n.d.
	Bexarotene	-0.825333	0.233333	5.47567	-21.6306			0.478288	0.454478	0.357898
	Binimetinib	2.094	2.284	3.033	2.963			0.471907	0.0285167	0.0338924
	Bleomycin	3.847	3.833	3.569	4.636			0.867858	0.122161	0.0254139
	Bortezomib	1.13733	0.870767	1.09533	1.1645			0.812292	0.0456544	0.550538
	Bosutinib	3.96367	3.57	3.58267	3.00575			0.0271294	0.127829	0.122869
	Brivanib	n.d.	n.d.	n.d.	n.d.			n.d.	n.d.	n.d.
	Busulfan	0.8064	3.408	-3.2048	1.678			0.894564	0.79681	0.57822
	Cabazitaxel	n.d.	n.d.	n.d.	n.d.			n.d.	n.d.	n.d.
	Cabozantinib S-malate	11.1751	4.14133	4.13633	44.2628			0.458662	0.368309	0.368254
	Canertinib	2.346	3.851	2.598	2.174			0.00227581	0.663007	0.138761
	Capecitabine	-9.567	-2.16365	-6.74327	-26.7243			0.501829	0.416393	0.397504
	Carboplatin	n.d.	n.d.	n.d.	n.d.			n.d.	n.d.	n.d.
	Carfilzomib	1.15707	1.15767	1.04197	1.3206			0.541912	0.532135	0.293997
	Carmustine	n.d.	n.d.	n.d.	n.d.			n.d.	n.d.	n.d.
	Cediranib maleate	3.38067	2.931	2.67367	0.6008			0.476012	0.546988	0.591972
	Chlorambucil	3.32267	2.93133	2.48133	3.918			0.0673373	0.00867142	0.00411632
	Chlormethine hydrochloride	1.465	0.563667	-1.72797	4.3195			0.332299	0.322435	0.552713
	Cisplatin	2.99861	3.53873	3.12843	3.59277			0.0126892	0.502932	0.00992309
	Cladribine	3.18667	3.08067	3.044	3.2702			0.686205	0.295491	0.295051
	Clofarabine	3.14767	3.0395	2.96933	3.2735			0.211841	0.125284	0.016511
	Cobimetinib	1.448	1.75	1.743	1.816			0.0580502	0.1261	0.0752957
	Copanlisib	1.94	2.001	2.234	1.955			0.589131	0.0558673	0.889265
	Crizotinib	3.40433	2.957	3.221	2.9546			0.0957325	0.992029	0.337302
	CYT387	3.481	3.50567	3.57667	4.0506			0.145896	0.158833	0.219714
	Cytarabine	2.32567	2.069	2.71067	2.9046			0.0234147	0.00248719	0.334058
	Dabrafenib	3.7946	3.7951	4.126	4.538			0.429255	0.0144385	0.00837079
	Dacarbazine	-5.39477	-1.6301	-1.505	3.56292			0.254302	0.218516	0.425934
	Dapagliflozin	-0.1485	-2.772	5.0914	0.90025			0.913302	0.721988	0.587515
	Dasatinib hydrochloride	2.04533	1.85567	2.303	1.29262			0.106663	0.120648	0.00277601
	Daunorubicin hydrochloride	1.55933	1.596	1.77	1.73138			0.660168	0.726642	0.922944
	Decitabine	2.905	4.50333	3.85167	3.3445			0.429926	0.037737	0.0895168
	Deforolimus	n.d.	n.d.	n.d.	n.d.			n.d.	n.d.	n.d.
	Dinaciclib	4.62633	4.44367	4.1121	4.27982			0.236543	0.591284	0.629466
	Docetaxel	1.057	0.9892	1.03	0.9815			0.598436	0.671325	0.5048
	Dovitinib	3.21033	3.465	3.39933	3.4086			0.27102	0.678407	0.951017
	Doxorubicin	2.021	2.142	2.233	2.202			0.579974	0.273383	0.295259
	Elesclomol	n.d.	n.d.	n.d.	n.d.			n.d.	n.d.	n.d.
	Empagliflozin	-2.85	-49.513	2.1692	6.67825			0.128398	0.162102	0.267269
	Entinostat	4.219	3.358	3.393	3.989			0.00940082	0.0324401	0.206224
	Enzastaurin	n.d.	n.d.	n.d.	n.d.			n.d.	n.d.	n.d.
	Epirubicin	0.1011	0.3013	0.3949	0.3208			0.0990458	0.104733	0.153882
	Erlotinib	2.584	5.285	2.972	2.667			0.020867	0.299151	0.556482
	Estramustine phosphate sodium	n.d.	n.d.	n.d.	n.d.			n.d.	n.d.	n.d.
	Etoposide	2.674	2.894	3.05833	3.06675			0.569669	0.801391	0.990136
	Everolimus	3.396	3.263	3.31	3.256			0.726152	0.845378	0.772646
	Floxuridine	2.95667	3.16233	3.79967	1.6052			0.599209	0.545829	0.400185
	Fludarabine phosphate	n.d.	n.d.	n.d.	n.d.			n.d.	n.d.	n.d.
	Fosbretabulin disodium	0.6791	2.22733	2.46967	1.8508			0.0591963	0.286954	0.122643
	Ganetespib	1.59433	1.594	1.50267	0.0485			0.417945	0.418043	0.445855
	GANT-61	1.2655	1.21767	2.5265	2.59572			0.353659	0.450764	0.964956
	GDC-0994	3.70533	4.348	3.23	2.8765			0.00766494	0.00644236	0.265347
	Gefitinib	1.975	4.061	2.649	2.375			<0.0001	0.0809316	0.181952
	Gemcitabine	1.234	1.539	1.52767	1.7432			0.0974025	0.451947	0.426118
	GSK 525762A	2.77467	3.30367	3.13233	1.5366			0.641471	0.508913	0.549567
	GSK126	3.99433	7.69067	36.1756	2.09514			0.353979	0.0499454	0.305421
	GSK343	2.05723	-2.9682	-11.3769	5.41			0.0676203	0.012526	0.123522
	Homoharringtonine	1.90867	1.56033	1.82233	0.9558			0.401105	0.581105	0.435258
	Honokiol	3.974	4.12333	4.27867	3.87367			0.206333	0.0667356	0.00465383
	Hydroxyurea	3.751	1.36927	-9.938	-6.43725			0.485288	0.502978	0.770152
	Ibrutinib	2.198	4.23	2.53	2.479			0.0002	0.876327	0.602146
	Idarubicin hydrochloride	1.10407	0.250133	1.41367	0.85094			0.51807	0.372977	0.184871
	Idelalisib (CAL-101)	n.d.	n.d.	n.d.	n.d.			n.d.	n.d.	n.d.
	Imatinib mesylate	3.76533	0.365733	-34.237	2.75975			0.166158	0.0089919	0.240417
	Iniparib (BSI-201)	n.d.	n.d.	n.d.	n.d.			n.d.	n.d.	n.d.
	INK 128	1.20533	1.45433	1.418	5.85275			0.410564	0.434422	0.430847
	IPI-145	6.81	10.9352	1.611	7.871			0.91665	0.782284	0.612945
	Irinotecan	n.d.	n.d.	n.d.	n.d.			n.d.	n.d.	n.d.
	Isotretinoin	n.d.	n.d.	n.d.	n.d.			n.d.	n.d.	n.d.
	Itraconazole	n.d.	n.d.	n.d.	n.d.			n.d.	n.d.	n.d.
	Ixabepilone	n.d.	n.d.	n.d.	n.d.			n.d.	n.d.	n.d.
	Ixazomib (MLN9708)	2.798	2.125	2.51467	2.598			0.627957	0.0969285	0.629346
	Lapatinib	2.541	3.116	2.844	2.429			0.0128102	0.995181	0.29867
	LDE225	n.d.	n.d.	n.d.	n.d.			n.d.	n.d.	n.d.
	LDK378	2.83933	3.08167	2.80067	2.5466			0.28831	0.0669889	0.382718
	LEE011 hydrochloride	n.d.	n.d.	n.d.	n.d.			n.d.	n.d.	n.d.
	Lenvatinib	5.88227	-4.78733	-30.9627	30.8958			0.555439	0.408388	0.228046
	LGK974	n.d.	n.d.	n.d.	n.d.			n.d.	n.d.	n.d.
	LGX818	3.9115	-0.1627	-1.05667	2.6232			0.726813	0.464538	0.678218
	Linifanib	3.69867	3.052	4.19633	3.7672			0.84298	0.595753	0.351341
	Linsitinib	2.84433	-0.296667	3.678	2.691			0.787738	0.412922	0.123094
	Lomustine	n.d.	n.d.	n.d.	n.d.			n.d.	n.d.	n.d.
	Lonarfanib	3.33367	3.02533	4.29833	3.4718			0.872414	0.613071	0.34491
	Losmapimod	2.00567	-5.929	20.0433	2.78812			0.808152	0.251167	0.437121
	LY3009120	2.8386	2.811	3.591	3.9626			0.714132	0.00878513	0.00127661
	Marimastat	4.37033	-0.405667	4.76977	4.018			0.945311	0.563869	0.895451
	Masitinib mesylate	3.67867	2.3775	4.24667	3.3494			0.471944	0.476123	0.0819893
	Melphalan	3.087	3.27233	3.34233	2.25993			0.575266	0.499229	0.468042
	Methotrexate	3.40833	3.427	4.70133	4.357			0.369421	0.0471003	0.254978
	Mitomycin C	2.636	2.496	2.678	2.697			0.839606	0.772583	0.661146
	Mitoxantrone dihydrochloride	2.13167	2.19733	2.40567	3.37938			0.258011	0.28813	0.367647
	Motesanib diphosphate	n.d.	n.d.	n.d.	n.d.			n.d.	n.d.	n.d.
	Nelarabine	n.d.	n.d.	n.d.	n.d.			n.d.	n.d.	n.d.
	Neratinib	2.479	4.582	3.132	2.935			0.00471658	0.0969261	0.149212
	Nilotinib	n.d.	n.d.	n.d.	n.d.			n.d.	n.d.	n.d.
	Nindetanib (BIBF 1120)	n.d.	n.d.	n.d.	n.d.			n.d.	n.d.	n.d.
	Nutlin3	3.2819	5.383	3.6813	4.489			0.00406949	0.072146	0.0366181
	Obatoclax	2.308	2.81233	3.05633	2.2572			0.794163	0.0356666	0.00299551
	Olaparib	3.986	5.0825	7.31	3.75966			0.835538	0.382418	#DIV/0!
	Osimertinib	2.734	3.888	3.053	2.458			0.0003	0.160568	0.208367
	OTX-015	2.22	3.114	2.469	2.85			0.139467	0.533671	0.343191
	Oxaliplatin	3.412	4.408	3.6225	4.332			0.00118028	0.156763	0.00350591
	Paclitaxel	-0.19649	-0.01305	-0.077876	-0.247158			0.228312	0.558312	0.860931
	Pacritinib	3.23433	3.76167	3.48333	2.9144			0.485178	0.097929	0.23178
	Palbociclib	4.235	4.073	4.37433	4.127			0.233763	0.796652	0.00261397
	Palifosfamide	-7.80042	-2.20267	1.82747	0.883225			0.133474	0.332112	0.850041
	Panobinostat	3.168	1.811	2.824	3.019			0.000860735	0.0385121	0.312205
	Pazopanib	4.20633	4.53567	1.418	6.0806			0.366654	0.836265	0.12966
	Pemetrexed	n.d.	n.d.	n.d.	n.d.			n.d.	n.d.	n.d.
	Pentostatin	0.800767	3.38783	-7.40877	4.34925			0.279386	0.440416	0.129097
	Perifosine	-0.664333	-1.54019	4.89717	1.1611			0.790351	0.681124	0.542316
	Pexidartinib	n.d.	n.d.	n.d.	n.d.			n.d.	n.d.	n.d.
	PF-04691502	2.082	2.171	2.004	2.106			0.916477	0.939039	0.993154
	Pipobroman	3.81483	-6.087	0.601867	1.6692			0.681279	0.660687	0.845511
	Ponatinib	3.04233	3.26767	3.083	1.712			0.493262	0.427819	0.4857
	Pralatrexate	n.d.	n.d.	n.d.	n.d.			n.d.	n.d.	n.d.
	Procarbazine hydrochloride	n.d.	n.d.	n.d.	n.d.			n.d.	n.d.	n.d.
	Quizartinib	3.05667	-0.25	3.09387	2.01213			0.0703127	0.576524	0.37388
	R406	4.61967	1.45843	-1.63133	-8.84332			0.423236	0.535967	0.666399
	R788 disodium hexahydrate	3.459	3.21133	2.99167	2.50108			0.51734	0.630126	0.745189
	Rapamycin	n.d.	n.d.	n.d.	n.d.			n.d.	n.d.	n.d.
	Ravoxertinib	3.183	3.744	4.441	3.44			0.0798788	0.12863	0.32421
	Regorafenib	3.94	4.136	3.972	3.85775			0.734539	0.309634	0.664297
	Retinoic acid	4.42867	0.927667	5.562	3.8194			0.597617	0.367211	0.215004
	Rigosertib sodium	1.86167	1.34633	1.55433	2.00782			0.837178	0.381647	0.533224
	Romidepsin	0.587633	0.7343	0.852267	0.997			0.153611	0.26096	0.521683
	Roxadustat (FG-4592)	2.38183	0.313333	3.26973	1.2335			0.690377	0.801913	0.496996
	Rucaparib phosphate	n.d.	n.d.	n.d.	n.d.			n.d.	n.d.	n.d.
	Ruxolitinib phosphate	n.d.	n.d.	n.d.	n.d.			n.d.	n.d.	n.d.
	Selumetinib	2.47	2.607	3.154	3.317			0.135544	0.0125	0.0138
	Semagacestat	4.35267	4.77467	5.249	2.3671			0.113289	0.0772838	0.0438206
	SNS-314	3.19567	2.47267	4.01667	2.87167			0.684618	0.623351	0.200371
	Sorafenib	3.78167	3.97533	3.87533	3.9015			0.272021	0.237977	0.738117
	Staurosporin	n.d.	n.d.	n.d.	n.d.			n.d.	n.d.	n.d.
	Streptozocin	4.39433	4.49767	4.52967	4.07133			0.115886	0.374988	0.0591563
	SU 5416	4.029	4.35867	4.33133	3.7696			0.540114	0.211606	0.19255
	Sunitinib	3.79767	3.93067	3.91633	3.935			0.413429	0.977671	0.904182
	Tacedinaline	4.337	3.868	3.967	4.353			0.00990397	0.0333954	0.742459
	TAK-632	3.8453	3.7297	4.669	4.716			0.536188	0.0360068	0.0119583
	TAK-715	4.41233	25.6763	4.759	7.7515			0.51765	0.391422	0.567051
	Talazoparib (BMN-673 (8R,9S))	n.d.	n.d.	n.d.	n.d.			n.d.	n.d.	n.d.
	Tariquidar	4.257	3.729	3.95467	3.7565			0.152311	0.968302	0.783023
	Tasquinimod	n.d.	n.d.	n.d.	n.d.			n.d.	n.d.	n.d.
	Tazemetostat (EPZ-6438)	n.d.	n.d.	n.d.	n.d.			n.d.	n.d.	n.d.
	Temozolomide	4.37267	4.45533	4.41767	4.024			0.375423	0.282671	0.275121
	Temsirolimus	n.d.	n.d.	n.d.	n.d.			n.d.	n.d.	n.d.
	Teniposide	1.78567	1.83	2.35033	2.83865			0.251477	0.275364	0.571742
	Thioridazine hydrochloride	3.898	4.003	4.13033	3.515			0.266987	0.162505	0.10379
	Thio-TEPA	4.21233	4.16867	4.57033	4.1604			0.889258	0.982983	0.287271
	Tipifarnib	2.96333	0.661333	3.735	3.15875			0.748167	0.00813487	0.368897
	Tipiracil hydrochloride	n.d.	n.d.	n.d.	n.d.			n.d.	n.d.	n.d.
	Tivantinib	2.867	2.39767	3.10067	2.78725			0.899301	0.561044	0.625906
	Tivozanib	2.5024	3.599	4.549	3.74325			0.182366	0.771707	0.119655
	Tofacitinib citrate	n.d.	n.d.	n.d.	n.d.			n.d.	n.d.	n.d.
	Topotecan hydrochloride	1.47967	1.679	2.40233	2.36495			0.444578	0.559243	0.973384
	Trametinib	1.364	1.333	1.709	1.899			0.229627	0.0927648	0.0141747
	Trifluorothymidine	n.d.	n.d.	n.d.	n.d.			n.d.	n.d.	n.d.
	TSU-68	n.d.	n.d.	n.d.	n.d.			n.d.	n.d.	n.d.
	Tubastatin A hydrochloride	n.d.	n.d.	n.d.	n.d.			n.d.	n.d.	n.d.
	Ulixertinib	2.795	3.087	3.418	2.956			0.17682	0.0598664	0.311022
	Uramustine	3.30367	3.19567	3.68567	3.68075			0.329221	0.25747	0.988873
	Valproic acid sodium salt	n.d.	n.d.	n.d.	n.d.			n.d.	n.d.	n.d.
	Valrubicin	2.43	2.494	2.57633	2.65275			0.60307	0.707907	0.857725
	Vandetanib	3.951	2.629	2.764	2.6405			0.0131605	0.975926	0.749486
	Vatalanib	3.55267	3.74933	4.26367	3.60675			0.872106	0.661657	0.0864368
	Veliparib dihydrochloride	n.d.	n.d.	n.d.	n.d.			n.d.	n.d.	n.d.
	Vemurafenib	4.056	3.9883	4.528	5.11			0.244482	0.486245	0.625851
	Verteporfin	4.25933	4.315	3.71367	3.90875			0.199827	0.0504813	0.411095
	Vinblastine sulfate	-0.6571	0.817	-0.816333	0.664898			0.297384	0.693634	0.2102
	Vincristine sulfate	1.67633	2.081	1.89133	2.19333			0.108389	0.518979	0.20521
	Vinflunine tartrate	2.09167	2.31867	2.22933	1.6297			0.627542	0.466976	0.52402
	Vismodegib	n.d.	n.d.	n.d.	n.d.			n.d.	n.d.	n.d.
	Volasertib	1.98167	2.08767	2.287	2.187			0.666399	0.832953	0.835539
	Vorinostat	3.625	3.279	3.649	3.674			0.694206	0.341959	0.165881
	WP1066	3.47167	3.48867	3.522	3.25975			0.670626	0.646987	0.602219
	Zibotentan	n.d.	n.d.	n.d.	n.d.			n.d.	n.d.	n.d.
	Zoledronic acid monohydrate	n.d.	n.d.	n.d.	n.d.			n.d.	n.d.	n.d.
	Zosuquidar trihydrochloride	3.877	4.07133	4.01933	4.02525			0.329361	0.737751	0.953379
n.d.	non-determinable due to irregular curve shape
